# Supplementary material for: An unexpected role for leucyl aminopeptidase in UV tolerance revealed by a genome-wide fitness assessment in a model cyanobacterium
Source: Proc Natl Acad Sci U S A. 2022 Nov 2;119(45):e2211789119. doi: 10.1073/pnas.2211789119 (PMC9659335; doi:10.1073/pnas.2211789119)
Supplement: Supplementary File [file pnas.2211789119.sd01.xlsx]

## Sheet: Dataset S1
gene	name	description	log2FoldChange_15m	padj_15m	log2FoldChange_2hr	padj_2hr	essentiality
Synpcc7942_0001	dnaN	DNA polymerase III, beta subunit	-0.0611678	0.927926	-0.993102	2.93e-18	non-essential
Synpcc7942_0002		hypothetical protein	-0.0284096	0.935194	-0.0353969	0.815216	non-essential
Synpcc7942_0003	purL	phosphoribosylformylglycinamidine synthase	0.260452	0.738013	-0.516665	5.8e-05	ambiguous
Synpcc7942_0004	purF	amidophosphoribosyltransferase	0.933514	0.481235	-0.887429	2.2e-13	essential
Synpcc7942_0005		putative MFS transporter, AGZA family, xanthine/uracil permease	0.0261208	0.945334	0.0127158	0.921341	non-essential
Synpcc7942_0006		hypothetical protein	-0.0771556	0.91551	0.880444	6.46e-07	non-essential
Synpcc7942_0007		hypothetical protein	-0.171677	0.761107	0.659998	4.37e-05	non-essential
Synpcc7942_0008		hypothetical protein	0.015202	0.980338	-0.835627	5.43e-09	non-essential
Synpcc7942_0009	argG	argininosuccinate synthase	-0.0722444	0.940146	-0.95867	1.2e-16	essential
Synpcc7942_0010		DedA family protein	0.0265503	0.940146	0.563707	0.000337339	non-essential
Synpcc7942_0011		hypothetical protein	0.396971	0.437323	-0.403299	0.00721666	non-essential
Synpcc7942_0012	rpsF	30S ribosomal protein S6	0.15208	0.905237	-1.63253	6.46e-32	essential
Synpcc7942_0013		hypothetical protein	-0.286208	0.589321	0.147419	0.47446	non-essential
Synpcc7942_0014		hypothetical protein	-0.0397137	0.954126	-0.649567	0.000171507	non-essential
Synpcc7942_0015		Fe2+-dependent dioxygenase	-0.344067	0.305649	0.683762	0.000365655	non-essential
Synpcc7942_0016		hypothetical protein	-0.305572	0.60374	1.1605	4.88e-10	non-essential
Synpcc7942_0017	eda	bifunctional 4-hydroxy-2-oxoglutarate aldolase/2-dehydro-3-deoxy-phosphogluconate aldolase	-0.240548	0.741324	1.25936	1.74e-09	beneficial
Synpcc7942_0018	glyS	glycyl-tRNA synthetase subunit beta	-0.0766976	0.913517	-0.479821	0.000189995	essential
Synpcc7942_0019	sir	sulfite reductase	0.318975	0.390909	-1.37191	4.38e-21	essential
Synpcc7942_0020		hypothetical protein	-0.12114	0.846899	0.104595	0.539182	non-essential
Synpcc7942_0021	cobK	cobalt-precorrin-6X reductase	-0.0352091	0.954126	1.00204	4.31e-11	essential
Synpcc7942_0022		pentapeptide repeat protein	-0.18385	0.657076	0.566643	1.04e-05	non-essential
Synpcc7942_0023	cax	calcium/proton exchanger	-0.21066	0.545322	0.704851	1.45e-07	non-essential
Synpcc7942_0024		protein of unknown function DUF4336	-0.0798096	0.886134	0.873317	7.48e-10	non-essential
Synpcc7942_0025		alpha/beta fold hydrolase	0.0505148	0.940146	1.1163	3.22e-15	non-essential
Synpcc7942_0026		aldo/keto reductase	0.854448	3.53e-05	0.428041	0.00827844	non-essential
Synpcc7942_0027	bioF	8-amino-7-oxononanoate synthase	-0.262384	0.789461	1.74888	1.6e-22	essential
Synpcc7942_0028		alpha/beta hydrolase	-0.522628	0.674	2.80719	2.54e-55	essential
Synpcc7942_0029	bioC	methyltransferase domain-containing protein	-0.32154	0.754495	2.17113	7.16e-29	essential
Synpcc7942_0030	bioD	dethiobiotin synthetase	-0.0965429	0.879612	1.24605	2.31e-14	essential
Synpcc7942_0031	bioA	adenosylmethionine-8-amino-7-oxononanoate aminotransferase	-0.234767	0.752274	1.54341	1.17e-20	essential
Synpcc7942_0032		DUF86 domain-containing protein	-0.0148649	0.980338	0.499871	0.00304164	non-essential
Synpcc7942_0033		nucleotidyltransferase family protein	0.0536646	0.91756	-0.75046	7.69e-07	non-essential
Synpcc7942_0034		N-acetylornithine aminotransferase¬†	-0.331645	0.565845	1.56584	6.75e-13	non-essential
Synpcc7942_0035		hypothetical protein	-0.305411	0.605034	-1.10323	7.39e-16	non-essential
Synpcc7942_0036		hypothetical protein	-0.42616	0.138769	0.42914	0.00111381	non-essential
Synpcc7942_0037		hypothetical protein	-0.353967	0.352156	0.674449	0.000136798	non-essential
Synpcc7942_0038	mutT	DNA mismatch repair protein MutT	-0.375287	0.478953	1.03946	6.72e-10	non-essential
Synpcc7942_0039	gnd	6-phosphogluconate dehydrogenase	-0.128788	0.766043	-1.88134	1.14e-38	non-essential
Synpcc7942_0040	folB	dihydroneopterin aldolase	-0.212788	0.694815	-0.64253	2.29e-05	essential
Synpcc7942_0041		transporter	-0.322648	0.725018	1.39045	4.3e-24	non-essential
Synpcc7942_0042	rpmB	50S ribosomal protein L28	0.297351	0.847284	-2.81597	8.78e-96	non-essential
Synpcc7942_0043		hypothetical protein	-0.363116	0.605034	1.06643	2.73e-08	non-essential
Synpcc7942_0044		FAD dependent oxidoreductase	-0.380177	0.659603	1.6294	2.29e-25	non-essential
Synpcc7942_0045		TPR repeat-containing protein	-0.39605	0.567699	1.53786	2.45e-23	non-essential
Synpcc7942_0046		Methyltransferase domain-containing protein	-0.278949	0.52449	0.967871	4.44e-10	non-essential
Synpcc7942_0047		TPR repeat-containing protein	0.0614725	0.935534	0.420053	0.00494829	non-essential
Synpcc7942_0048	pilA	type IV pilus assembly protein PilA	0.544086	0.833514	-4.38774	0	not_analyzed
Synpcc7942_0049	pilA	type IV pilus assembly protein PilA	0.0476391	0.981969	-6.06651	0	not_analyzed
Synpcc7942_0050		Glycosyltransferase	0.218894	0.753368	-0.527539	6.86e-05	non-essential
Synpcc7942_0051		TPR repeat-containing protein	0.114567	0.845239	-0.846253	5.98e-09	non-essential
Synpcc7942_0052		methyltransferase domain-containing protein	0.219492	0.742449	-0.851471	4.23e-09	non-essential
Synpcc7942_0053		glycosyltransferase family 2 protein	-0.204809	0.765906	-0.708007	5.39e-07	non-essential
Synpcc7942_0054		cephalosporin hydroxylase	0.109745	0.762317	-0.285429	0.0509354	non-essential
Synpcc7942_0055		GNAT family N-acetyltransferase	0.277142	0.670216	-1.03358	1.58e-12	non-essential
Synpcc7942_0056	rfbE	DegT/DnrJ/EryC1/StrS aminotransferase family protein	0.0380103	0.951525	0.545169	7.04e-05	non-essential
Synpcc7942_0057		Class I SAM-dependent methyltransferase	-0.0168339	0.980338	0.837837	5e-06	non-essential
Synpcc7942_0058	rfbC	dTDP-4-dehydrorhamnose 3,5-epimerase	-0.152389	0.811465	1.63774	1.47e-13	non-essential
Synpcc7942_0059		hypothetical protein	-0.00182971	0.99592	0.821997	2.74e-05	non-essential
Synpcc7942_0060		hypothetical protein	-0.0128107	0.980338	0.385279	0.0485348	non-essential
Synpcc7942_0061	rfbG	CDP-glucose 4,6-dehydratase	-0.316172	0.730424	1.57022	1.43e-16	non-essential
Synpcc7942_0062	rfbF	glucose-1-phosphate cytidylyltransferase	-0.322787	0.369865	0.547146	1.15e-05	non-essential
Synpcc7942_0063		dual specificity protein phosphatase	-0.371278	0.60374	1.63189	5.72e-15	non-essential
Synpcc7942_0064		hypothetical protein	-0.42031	0.689043	2.35058	2.58e-36	non-essential
Synpcc7942_0065	infC	bacterial translation initiation factor 3 bIF-3	-0.402563	0.752002	-2.3458	1.18e-81	essential
Synpcc7942_0066		ABC-type uncharacterized transport system involved in gliding motility, auxiliary component	-0.181878	0.789461	1.43152	5.87e-16	non-essential
Synpcc7942_0067		ABC transporter permease	-0.343779	0.60374	1.51477	1.13e-27	non-essential
Synpcc7942_0068		ATP-binding cassette domain-containing protein	-0.416967	0.404579	1.28689	6.18e-19	non-essential
Synpcc7942_0069		hypothetical protein	-0.532052	0.693507	1.42502	2.46e-12	non-essential
Synpcc7942_0070		hypothetical protein	-0.493241	0.473056	1.50296	2.79e-17	non-essential
Synpcc7942_0071	degT	DegT/DnrJ/EryC1/StrS family aminotransferase	-0.10405	0.834867	-0.0354791	0.82212	essential
Synpcc7942_0072		Protein of unknown function DUF1997	0.0939821	0.792724	-0.281675	0.0613346	non-essential
Synpcc7942_0073	lytB	4-hydroxy-3-methylbut-2-enyl diphosphate reductase	0.573785	0.400638	-1.29863	2.04e-17	essential
Synpcc7942_0074		hypothetical protein	-0.344542	0.705557	1.70573	3.33e-15	non-essential
Synpcc7942_0075	pepP	aminopeptidase P Metallo peptidase. MEROPS family M24B	0.0654785	0.943575	-1.74162	1.79e-40	beneficial
Synpcc7942_0076		amino acid ABC transporter substrate-binding protein, PAAT family	-0.092538	0.789461	-0.28578	0.0541486	non-essential
Synpcc7942_0077		transcriptional regulator, XRE family	-0.0494046	0.954126	-1.50829	1.76e-26	non-essential
Synpcc7942_0078		secondary thiamine-phosphate synthase enzyme	0.23677	0.698398	-1.06625	9.99e-16	non-essential
Synpcc7942_0079	ycf41	Single-stranded DNA-binding protein	0.327616	0.763478	-1.8358	9.84e-29	essential
Synpcc7942_0080		putative ABC transport system permease protein	0.0886778	0.846899	0.500526	0.00142831	non-essential
Synpcc7942_0081		ribosome-associated protein	0.199497	0.792724	-0.34926	0.0395521	non-essential
Synpcc7942_0082	mdlB	ATP-binding cassette, subfamily B	0.0669169	0.916871	-0.475897	0.000523588	essential
Synpcc7942_0083		hypothetical protein	0.331817	0.74661	-0.774466	0.000552521	non-essential
Synpcc7942_0084		ATP-dependent Zn protease	0.357635	0.512828	0.2836	0.0386908	non-essential
Synpcc7942_0085		haloacid dehalogenase superfamily, subfamily IA,variant 3 with third motif having DD or ED	-0.0290167	0.935534	0.0469298	0.741888	non-essential
Synpcc7942_0086	glgX	isoamylase	0.0761644	0.880834	0.0971504	0.470468	non-essential
Synpcc7942_0087		site-2 protease family protein	0.417562	0.14289	-0.0837187	0.530961	non-essential
Synpcc7942_0088		metallo-beta-lactamase	-0.0454422	0.901252	0.354714	0.015387	non-essential
Synpcc7942_0089	clcD	carboxymethylenebutenolidase	0.0701723	0.890677	-0.822445	2.3e-08	non-essential
Synpcc7942_0090		GntR family transcriptional regulator	-0.13609	0.800813	-0.542383	0.000880935	essential
Synpcc7942_0091	ycf21	DUF98 domain-containing protein	2.74348	7.83e-25	0.181619	0.248213	essential
Synpcc7942_0092		hypothetical protein	-0.104383	0.905106	-1.1383	4.58e-09	non-essential
Synpcc7942_0093	tmk	thymidylate kinase	-0.236609	0.606792	0.603348	0.000179047	essential
Synpcc7942_0094	dnaX	DNA polymerase III subunit delta'	-0.238079	0.789461	1.44935	1.25e-17	essential
Synpcc7942_0095	rpaA	two component transcriptional regulator, winged helix family	0.213292	0.86754	-2.52863	3.64e-88	non-essential
Synpcc7942_0096		membrane protein	-0.613759	0.0953105	-1.0258	5.39e-09	non-essential
Synpcc7942_0097	cobN	cobalamin biosynthesis protein CobN	0.0937987	0.910109	1.11524	2.76e-12	essential
Synpcc7942_0098	pyk2	pyruvate kinase	0.033195	0.979528	-1.60108	3.63e-45	essential
Synpcc7942_0099		nucleoside triphosphate pyrophosphohydrolase family protein	-0.126532	0.807275	0.813048	4.61e-08	non-essential
Synpcc7942_0100		hypothetical protein	-0.467905	0.228618	-0.0713979	0.632239	non-essential
Synpcc7942_0101	ndbA	NADP/FAD-dependent oxidoreductase	0.480353	0.639819	-0.636347	4.09e-08	essential
Synpcc7942_0102		Endonuclease, Uma2 family restriction endonuclease fold	0.0608934	0.889937	-0.0909972	0.516141	non-essential
Synpcc7942_0103		ankyrin-repeat containing protein	-0.376914	0.357297	1.25525	7.48e-16	non-essential
Synpcc7942_0104		hypothetical protein	-0.40986	0.460856	1.15349	3.73e-12	non-essential
Synpcc7942_0105	nadE	NH3-dependent NAD synthetase	-0.29701	0.698562	1.39338	1.63e-12	essential
Synpcc7942_0106	nadD	nicotinate-nucleotide adenylyltransferase	-0.231155	0.813231	1.73938	1.97e-20	beneficial
Synpcc7942_0107		DUF697 domain-containing protein	-0.204851	0.786996	1.39199	6.67e-18	essential
Synpcc7942_0108		partitioning protein ParB	-0.184647	0.852281	2.16022	2.61e-23	non-essential
Synpcc7942_0109		ferritin	-0.0641052	0.918071	-1.13622	2.28e-19	non-essential
Synpcc7942_0110		XRE family transcriptional regulator	-0.426073	0.0986886	-0.684725	4.64e-05	non-essential
Synpcc7942_0111	dnaK	molecular chaperone DnaK	-0.0920689	0.899713	1.15476	2.52e-18	non-essential
Synpcc7942_0112	phr	deoxyribodipyrimidine photolyase	-0.0676304	0.899713	0.574031	1.71e-05	non-essential
Synpcc7942_0113	petL	cytochrome B6	0.0811229	0.938819	-1.59598	6.64e-16	non-essential
Synpcc7942_0114		hypothetical protein	0.255238	0.861263	-2.37823	5.17e-77	non-essential
Synpcc7942_0115		hypothetical protein	0.226496	0.679962	-0.11328	0.447165	non-essential
Synpcc7942_0116	cscK	fructokinase	-0.336837	0.710734	1.98862	2.23e-25	non-essential
Synpcc7942_0117		thiol methyltransferase 1-like	-0.0191539	0.96014	0.246598	0.104353	non-essential
Synpcc7942_0118	gatB	aspartyl/glutamyl-tRNAAsn/Gln amidotransferasesubunit B	0.567514	0.679962	-1.86794	1.17e-54	essential
Synpcc7942_0119		hypothetical protein	0.198409	0.552905	0.617143	3.02e-05	non-essential
Synpcc7942_0120		tRNAArg A34 adenosine deaminase TadA	-0.112176	0.863074	1.32109	2.19e-13	non-essential
Synpcc7942_0121		hypothetical protein	-0.520847	0.616853	2.63429	1.11e-55	essential
Synpcc7942_0122		EAL domain-containing protein	-0.17139	0.742449	0.373587	0.00784984	non-essential
Synpcc7942_0123		hypothetical protein	0.092468	0.820816	-0.275441	0.202069	non-essential
Synpcc7942_0124		Thiopurine S-methyltransferase TPMT	-0.295278	0.718039	1.32272	1.92e-14	non-essential
Synpcc7942_0125	hisB	imidazoleglycerol-phosphate dehydratase	0.282469	0.749488	-1.25757	4.54e-18	essential
Synpcc7942_0126	envM	Enoyl-[acyl-carrier-protein] reductase [NADH]	0.0806966	0.940146	-1.27834	5.75e-27	essential
Synpcc7942_0127	ntcA	transcriptional regulator, Crp/Fnr family	-0.780929	0.00011202	0.0607364	0.65621	essential
Synpcc7942_0128		DUF3084 domain-containing protein	-0.439109	0.117238	0.627685	4.43e-07	beneficial
Synpcc7942_0129		RNase H-fold protein, predicted Holliday junction resolvase	-0.162408	0.728625	0.483068	0.00613329	beneficial
Synpcc7942_0130		hypothetical protein	-0.376443	0.299386	-1.41146	4.01e-28	non-essential
Synpcc7942_0131		Cyclic nucleotide-binding domain-containing protein	-0.206253	0.782863	0.960397	6.39e-09	non-essential
Synpcc7942_0132		NADP-binding protein	-0.430801	0.589321	1.45993	9.93e-21	non-essential
Synpcc7942_0133		hypothetical protein	-0.165986	0.527262	0.445163	0.000670307	non-essential
Synpcc7942_0134		O-antigen ligase family protein	-0.289765	0.156384	0.188201	0.138848	essential
Synpcc7942_0135	rapQ	demethylmenaquinone methyltransferase / 2-methoxy-6-polyprenyl-1,4-benzoquinol methylase	-0.172007	0.763478	0.833035	3.69e-06	non-essential
Synpcc7942_0136		integrase	-0.107789	0.85541	0.99886	1.73e-13	non-essential
Synpcc7942_0137	hemH	ferrochelatase	0.626487	0.533302	-1.52123	9.02e-29	essential
Synpcc7942_0138		Peptidase family M23	-0.417794	0.603371	-1.74564	1.5e-36	non-essential
Synpcc7942_0139	ilvB	acetolactate synthase catalytic subunit	0.0863088	0.958943	-2.49205	6.07e-72	essential
Synpcc7942_0140		hypothetical protein	0.0432243	0.947602	-0.712666	0.000272248	non-essential
Synpcc7942_0141	secF	preprotein translocase subunit SecF	0.15706	0.800813	-0.934339	3.88e-13	essential
Synpcc7942_0142	secD	preprotein translocase subunit SecD	0.168215	0.885686	-1.70182	3.65e-46	essential
Synpcc7942_0143	pdhB	pyruvate/2-oxoglutarate dehydrogese complex dehydrogese E1 component	0.284177	0.862474	-2.98598	3.24e-147	essential
Synpcc7942_0144		DUF4281 domain-containing protein	0.876706	3.23e-08	0.609013	0.000160358	non-essential
Synpcc7942_0145		¬†DUF3082 domain-containing protein	0.630591	0.172823	-0.337573	0.0292499	ambiguous
Synpcc7942_0146		hypothetical protein	-0.189644	0.608448	0.766935	7.44e-07	non-essential
Synpcc7942_0147		hypothetical protein	0.220975	0.400638	0.091561	0.58631	non-essential
Synpcc7942_0148		AAA family ATPase	-0.147904	0.747457	0.388075	0.00186026	beneficial
Synpcc7942_0149		methylated-DNA--[protein]-cysteine S-methyltransferase	-0.395109	0.481235	1.11928	1.26e-10	non-essential
Synpcc7942_0150		dolichyl-phosphate beta-D-mannosyltransferase	-0.334607	0.0920563	0.752273	3.14e-08	beneficial
Synpcc7942_0151	psfR	response regulator receiver modulated diguanylate cyclase	-0.207859	0.622463	0.328006	0.00561958	non-essential
Synpcc7942_0152	mraY	phospho-N-acetylmuramoyl-pentapeptide- transferase	0.0325324	0.959786	-0.907918	1.36e-13	essential
Synpcc7942_0153		DUF3134 domain-containing protein	0.136265	0.94157	-3.87032	8.75e-186	essential
Synpcc7942_0154		fibrillin	-0.0438717	0.893861	0.503748	0.00116045	non-essential
Synpcc7942_0155		hypothetical protein	-0.216981	0.758704	0.741087	0.000483109	non-essential
Synpcc7942_0156		phosphoglucomutase	0.251859	0.842351	-1.29042	1.13e-18	beneficial
Synpcc7942_0157		hypothetical protein	-0.74602	0.204653	-2.94084	5.03e-107	non-essential
Synpcc7942_0158	moeB	molybdopterin-synthase adenylyltransferase MoeB	0.247586	0.847284	-2.23958	1.94e-69	essential
Synpcc7942_0159		M67 family metallopeptidase	0.332466	0.781391	-2.55473	2.45e-91	non-essential
Synpcc7942_0160	era	GTPase Era	-0.108179	0.834867	0.0629169	0.65087	essential
Synpcc7942_0161		phycobiliprotein lyase¬†	0.162428	0.853762	-1.21608	9.1e-18	essential
Synpcc7942_0162		hypothetical protein	-0.203768	0.763137	-0.0726881	0.698767	non-essential
Synpcc7942_0163		class I SAM-dependent methyltransferase	-0.012102	0.96014	-0.0417443	0.80614	non-essential
Synpcc7942_0164		iojap-like ribosome-associated protein	0.992539	0.113565	-1.94635	5.46e-33	non-essential
Synpcc7942_0165	ycf36	CGLD27 family protein	0.392614	0.343819	-0.322439	0.0318293	non-essential
Synpcc7942_0166		asparaginase	0.440219	0.299386	-0.799516	3.97e-09	beneficial
Synpcc7942_0167		hypothetical protein	-0.0605186	0.91551	-0.695143	3.17e-06	non-essential
Synpcc7942_0168	pilP	type IV pilus basal body protein	-0.299465	0.792272	-1.32704	7.33e-23	non-essential
Synpcc7942_0169	glnN	glutamine synthetase	0.044973	0.955161	-0.54674	2.17e-06	non-essential
Synpcc7942_0170		hypothetical protein	0.497488	0.190288	-0.197338	0.204145	non-essential
Synpcc7942_0171	cysM	cysteine synthase	-0.0520119	0.921203	-0.407308	0.00223175	non-essential
Synpcc7942_0172		hypothetical protein	-0.0301948	0.958943	-0.455602	0.0103719	non-essential
Synpcc7942_0173	cysQ	3'-phosphoadenosine 5'-phosphosulfate 3'-phosphatase	-0.360415	0.112659	0.706206	5.65e-07	non-essential
Synpcc7942_0174		16S rRNA methyltransferase	-0.419918	0.605558	1.87019	1.1e-35	non-essential
Synpcc7942_0175		DUF1049 domain-containing protein	-0.419624	0.647351	1.53422	2.01e-11	essential
Synpcc7942_0176		hypothetical protein	0.0906727	0.845804	0.775242	1.55e-05	non-essential
Synpcc7942_0177		ABC-2 type transport system permease protein	-0.0997408	0.866524	1.19478	2.61e-10	non-essential
Synpcc7942_0178		ATP-binding cassette domain-containing protein	0.155623	0.752335	1.28391	3.81e-16	non-essential
Synpcc7942_0179		tRNA-binding protein	-0.291996	0.615293	1.27766	1.65e-12	non-essential
Synpcc7942_0180		DUF4435 domain-containing protein	0.1671	0.689043	-1.43114	3.86e-17	non-essential
Synpcc7942_0181		AAA family ATPase	0.0251808	0.956149	-1.16617	3.76e-19	essential
Synpcc7942_0182		class I SAM-dependent methyltransferase	-0.345615	0.60374	1.25834	3.21e-18	non-essential
Synpcc7942_0183		hypothetical protein	-0.205799	0.746621	1.17425	5.53e-11	non-essential
Synpcc7942_0184	pit	inorganic phosphate transporter, PiT family	-0.144782	0.861876	1.47073	3.75e-20	non-essential
Synpcc7942_0185	ggt	gamma-glutamyltranspeptidase	-0.243155	0.760856	1.56649	1.21e-26	non-essential
Synpcc7942_0186		hypothetical protein	-0.254825	0.718039	1.04016	3.68e-07	non-essential
Synpcc7942_0187		Hemolysin, contains CBS domains	-0.111714	0.812056	0.778347	3.5e-07	beneficial
Synpcc7942_0188		diguanylate cyclase/phosphodiesterase	-0.305609	0.747064	1.61917	2.33e-24	non-essential
Synpcc7942_0189	guaA	glutamine-hydrolyzing GMP synthase	0.635649	0.644085	-2.2516	1.27e-81	essential
Synpcc7942_0190	cbiD	cobalt-precorrin-6A synthase	-0.157958	0.852661	1.33304	4.41e-14	essential
Synpcc7942_0191		class V aminotransferase	0.249211	0.803456	-1.33587	6.07e-23	essential
Synpcc7942_0192	ycf6	conserved hypothetical protein YCF60	0.316644	0.655714	-0.927309	1.36e-10	non-essential
Synpcc7942_0193		hypothetical protein	-0.253187	0.567024	0.0599091	0.733405	non-essential
Synpcc7942_0194	polA	DNA polymerase I	0.0849997	0.805596	0.176639	0.177667	ambiguous
Synpcc7942_0195		Pentapeptide repeat-containing protein	-0.111954	0.710819	0.338347	0.0172224	non-essential
Synpcc7942_0196		Apocarotenoid-15,15'-oxygenase	1.94027	1.26e-07	0.940484	2.89e-10	non-essential
Synpcc7942_0197		Folate-biopterin transporter	3.02932	8.54e-27	0.15432	0.233119	non-essential
Synpcc7942_0198	ndbC	NADH dehydrogenase	-0.0341191	0.954126	-0.887858	3.12e-12	non-essential
Synpcc7942_0199		DUF2231 domain-containing protein	-0.142396	0.805596	-1.07096	6.14e-17	non-essential
Synpcc7942_0200		DUF2231 domain-containing protein	-0.226816	0.742449	-0.843763	5.23e-07	non-essential
Synpcc7942_0201	ccoO	cytochrome c oxidase	0.0410839	0.94157	-1.43826	1.51e-23	non-essential
Synpcc7942_0202	ccoN	cytochrome c oxidase cbb3-type subunit 1	-0.199368	0.728544	-0.897919	7.44e-12	non-essential
Synpcc7942_0203	ribD	diaminohydroxyphosphoribosylaminopyrimidine deaminase /5-amino-6-5-phosphoribosylaminouracil reductase	-0.14001	0.862474	1.70053	3.08e-21	essential
Synpcc7942_0204		DUF3122 domain-containing protein	0.572277	0.0958037	0.206738	0.206028	non-essential
Synpcc7942_0205		bifunctional NMN adenylyltransferase/nudix hydrolase	-0.072933	0.899713	0.593278	1.91e-05	beneficial
Synpcc7942_0206		nicotinamide phosphoribosyltransferase	-0.508142	0.595851	2.18554	2.59e-24	non-essential
Synpcc7942_0207		hypothetical protein	0.0491589	0.943244	1.37373	1.01e-16	non-essential
Synpcc7942_0208	pilF	Tfp pilus assembly protein PilF	-0.396918	0.667515	1.70864	1.61e-22	non-essential
Synpcc7942_0209	maf	septum formation protein Maf	-0.199232	0.804109	1.17561	7.24e-12	non-essential
Synpcc7942_0210		hypothetical protein	-0.090697	0.899713	1.25466	1.86e-11	non-essential
Synpcc7942_0211	cobQ	cobalamin biosynthesis protein CobQ	0.0558158	0.91648	0.995176	1.34e-12	essential
Synpcc7942_0212	aroC	chorismate synthase	0.0956248	0.842351	-0.297037	0.050551	essential
Synpcc7942_0213		hypothetical protein	-0.0228944	0.96014	0.228072	0.157265	non-essential
Synpcc7942_0214		AEC family transporter	-0.108999	0.805596	0.0909686	0.550947	non-essential
Synpcc7942_0215		hypothetical protein	-1.10584	0.000989665	-1.46209	4.33e-27	non-essential
Synpcc7942_0216		NADPH2 quinone reductase	-0.0591664	0.913517	0.589371	4.45e-05	non-essential
Synpcc7942_0217		Phosphoglycolate phosphatase, HAD superfamily	2.86259	1.98e-16	-0.373151	0.00502504	non-essential
Synpcc7942_0218		protochlorophyllide oxidoreductase	0.064703	0.895552	-0.283232	0.123266	ambiguous
Synpcc7942_0219		hypothetical protein	-0.152779	0.85541	1.26082	3.21e-12	non-essential
Synpcc7942_0220	minD	MinD-like ATPase involved in chromosome partitioning or flagellar assembly	0.426566	0.0120085	-0.295947	0.0465579	non-essential
Synpcc7942_0221	glk	glucokinase	0.0714983	0.832814	0.15185	0.270649	non-essential
Synpcc7942_0222		Nucleoside-diphosphate-sugar epimerase	-0.162605	0.674	0.638504	0.000120559	essential
Synpcc7942_0223		hypothetical protein	0.445316	0.605034	-1.22555	8.93e-16	non-essential
Synpcc7942_0224	psbN	protein psbN	0.346331	0.863748	-3.2405	7.16e-83	ambiguous
Synpcc7942_0225	psbH	photosystem II reaction center protein H	0.413178	0.86852	-4.88999	7.99e-214	essential
Synpcc7942_0226		preprotein translocase subunit TatA	0.407472	0.737454	-1.82007	9.23e-39	essential
Synpcc7942_0227	pth	peptidyl-tRNA hydrolase	0.51637	0.574741	-1.43047	1.36e-30	essential
Synpcc7942_0228		DUF3146 family protein	-0.167407	0.630132	0.350705	0.028881	non-essential
Synpcc7942_0229		hypothetical protein	1.11182	3.07e-09	0.334133	0.0947583	non-essential
Synpcc7942_0230		hypothetical protein	0.204936	0.567024	0.843893	7.23e-09	non-essential
Synpcc7942_0231		acetyltransferase	-0.149336	0.754495	0.519044	0.000760136	non-essential
Synpcc7942_0232	aroA	3-phosphoshikimate 1-carboxyvinyltransferase	-0.00741641	0.981969	-0.471205	0.000187425	essential
Synpcc7942_0233		hypothetical protein	0.576346	0.331495	-1.11939	1.06e-16	non-essential
Synpcc7942_0234		alpha/beta hydrolase	-0.298382	0.52449	0.815121	8.91e-10	non-essential
Synpcc7942_0235		cyclic nucleotide-binding protein	-0.23476	0.46536	0.272619	0.0587344	non-essential
Synpcc7942_0236		cyclic nucleotide-binding protein	-0.93348	0.022562	-0.902033	2.65e-09	non-essential
Synpcc7942_0237		hypothetical protein	-0.598634	0.0100582	0.115278	0.447271	non-essential
Synpcc7942_0238		hypothetical protein	-0.402273	0.0576171	0.681318	6.14e-07	non-essential
Synpcc7942_0239	petJ	cytochrome C6 soluble cytochrome f	-0.559935	0.437323	-1.16217	6.68e-18	non-essential
Synpcc7942_0240	apcD	allophycocyanin alpha-B subunit apoprotein	-1.12772	0.60374	-3.62811	5.15e-181	non-essential
Synpcc7942_0241	rumA	23S rRNA m5U-1939 methyltransferase	0.046807	0.939263	1.26223	8.27e-19	non-essential
Synpcc7942_0242		calcium/sodium antiporter	0.0125114	0.980738	-0.0695381	0.631526	non-essential
Synpcc7942_0243	hliC	high light inducible polypeptide HliC	5.36567	4.45e-06	-3.16846	7.57e-90	non-essential
Synpcc7942_0244	glgP	glycogen/starch/alpha-glucan phosphorylase	0.05332	0.891337	-1.8875	2.1e-34	non-essential
Synpcc7942_0245	gap1	glyceraldehyde-3-phosphate dehydrogese	-0.0869944	0.889937	-1.9887	1.66e-38	non-essential
Synpcc7942_0246		ABC-type amino acid transport/signal transduction system, periplasmic component/domain	-0.27191	0.542077	-0.310919	0.0153484	non-essential
Synpcc7942_0247	bgtB	ABC-type amino acid transport system, permease component	-0.171022	0.725172	0.32977	0.0115702	non-essential
Synpcc7942_0248		ABC-type amino acid transport system, permease component	-0.19744	0.687742	0.407297	0.00243038	non-essential
Synpcc7942_0249	bgtA	ABC-type polar amino acid transport system, ATPase component	-0.245078	0.565845	-0.603387	6.08e-05	non-essential
Synpcc7942_0250		Pentapeptide repeat-containing protein	-0.297182	0.435389	-0.355838	0.0667921	non-essential
Synpcc7942_0251		DNA polymerase-3 subunit epsilon; 3'-5' exonuclease	-0.234466	0.608448	-0.137771	0.402052	non-essential
Synpcc7942_0252	cp12	hypothetical protein	-0.251759	0.850485	-2.73816	3.87e-83	non-essential
Synpcc7942_0253		hypothetical protein	0.0514078	0.966155	-2.26173	7.21e-26	non-essential
Synpcc7942_0254	gyrA	DNA gyrase subunit A	0.517003	0.689043	-1.70288	5.21e-46	essential
Synpcc7942_0255		Predicted ATPase, AAA+ superfamily	-0.0251874	0.938819	0.0637956	0.650128	non-essential
Synpcc7942_0256	ama	amidohydrolase	-0.183566	0.624595	0.447491	0.000365366	non-essential
Synpcc7942_0257		membrane protein	-0.411353	0.352156	1.13315	3.33e-15	essential
Synpcc7942_0258		glyoxalase	-0.306408	0.303903	1.14943	3.43e-11	non-essential
Synpcc7942_0259		hypothetical protein	-1.88073	0.0715796	-2.27896	2.02e-78	non-essential
Synpcc7942_0260	clpC	ATP-dependent Clp protease	0.845216	0.710734	-3.39621	9.35e-151	essential
Synpcc7942_0261	rimI	alanine acetyltransferase	-0.0994907	0.858735	0.914748	4.09e-07	non-essential
Synpcc7942_0262	lysA	diaminopimelate decarboxylase	0.528107	0.654584	-1.5521	1.42e-39	essential
Synpcc7942_0263		TIGR00159 family protein	0.0213685	0.940146	-0.0908956	0.576719	non-essential
Synpcc7942_0264	uppS	UDP pyrophosphate synthase	0.164114	0.731521	-0.60122	0.000133786	essential
Synpcc7942_0265		DUF3143 domain-containing protein	0.11479	0.809674	0.0531881	0.777662	non-essential
Synpcc7942_0266	dnaJ4	molecular chaperone DnaJ	0.344591	0.354131	-0.212501	0.195526	non-essential
Synpcc7942_0267	gidB	16S rRNA methyltransferase	-0.379363	0.46668	-1.303	7.6e-23	non-essential
Synpcc7942_0268		MEKHLA domain-containing protein	0.113375	0.830279	0.740816	1.92e-05	non-essential
Synpcc7942_0269		alpha/beta fold hydrolase	0.0262045	0.956149	1.06574	2.08e-13	non-essential
Synpcc7942_0270		glycosyltransferase	0.157324	0.782648	-0.326844	0.0130313	non-essential
Synpcc7942_0271	cobA	uroporphyrinogen-III C-methyltransferase	-0.0715856	0.847284	0.828055	7.39e-08	essential
Synpcc7942_0272	hemD	uroporphyrinogen-III synthase	-0.112401	0.771407	0.225964	0.102683	essential
Synpcc7942_0273	coaE	dephospho-CoA kinase	-0.173277	0.79203	1.53346	1.03e-14	essential
Synpcc7942_0274		nucleotidyl transferase	0.0858369	0.885686	0.829049	1.4e-05	essential
Synpcc7942_0275		DUF86 domain-containing protein	0.0336435	0.954126	-0.304489	0.110111	non-essential
Synpcc7942_0276	glcD	glycolate oxidase subunit GlcD	-0.280073	0.567225	-0.25846	0.0340211	non-essential
Synpcc7942_0277	ligA	NAD-dependent DNA ligase LigA	-0.120958	0.846899	0.971939	5.8e-12	essential
Synpcc7942_0278	hoxE	NADP-dependent nickel-iron dehydrogenase diaphorase component subunit HoxE	-0.296694	0.792724	0.633645	0.000269745	non-essential
Synpcc7942_0279	hoxF	NADP-dependent nickel-iron dehydrogenase flavin-containing subunit	-0.27767	0.729338	0.709092	1.86e-05	non-essential
Synpcc7942_0280	cinA	competence/damage-inducible protein cinA	0.010458	0.980706	0.940136	2.43e-11	non-essential
Synpcc7942_0281		glycosyl transferase	0.227628	0.661055	-0.281801	0.0329606	essential
Synpcc7942_0282	glyA	serine hydroxymethyltransferase	0.717061	0.603957	-2.17359	6.08e-84	essential
Synpcc7942_0283		dihydrouridine synthase TIM-barrel protein nifR3	-0.253854	0.754679	1.66196	4.11e-18	non-essential
Synpcc7942_0284	ccmK3	carbon dioxide-concentrating protein CcmK	0.401493	0.782648	-2.48878	7.35e-72	essential
Synpcc7942_0285	ccmK4	chain a, carbon dioxide-concentrating protein CcmK	0.281818	0.846899	-2.27722	2.56e-56	essential
Synpcc7942_0286		protein of unknown function DUF1823	0.254011	0.667579	-0.556174	0.00294694	non-essential
Synpcc7942_0287		potassium channel family protein	-0.143952	0.686747	0.736434	1.3e-05	non-essential
Synpcc7942_0288	glmU	bifunctional N-acetylglucosamine-1-phosphate uridyltransferase/glucosamine-1-phosphate acetyltransferase	-0.284429	0.654584	-0.434789	0.000698607	essential
Synpcc7942_0289	secA	preprotein translocase subunit SecA	0.486535	0.710309	-1.47144	2.63e-35	essential
Synpcc7942_0290	pyrD	dihydroorotate oxidase A	-0.0354379	0.938819	-0.0883797	0.539641	essential
Synpcc7942_0291		Protein of unknown function DUF2555	0.287212	0.821088	-2.31136	7.7e-58	non-essential
Synpcc7942_0292	dfp	Phosphopantothenate-cysteine ligase /Phosphopantothenoylcysteine decarboxylase	-0.161347	0.731251	0.290099	0.0389547	essential
Synpcc7942_0293		hypothetical protein	-0.500319	0.0740588	-0.282927	0.086142	non-essential
Synpcc7942_0294	psbO	Photosystem II manganese-stabilizing polypeptide	-1.69051	0.454732	-4.67077	1.06e-282	beneficial
Synpcc7942_0295	sat	sulfate adenylyltransferase	0.0596171	0.963411	-1.82369	6.56e-54	beneficial
Synpcc7942_0296		caspase family protein	0.143062	0.737454	-0.152014	0.325421	beneficial
Synpcc7942_0297	ftsH	cell division protein FtsH	3.71555	0.000766916	-2.56083	1.06e-84	essential
Synpcc7942_0298		rod shape-determining protein MreD	0.590125	0.0254571	0.676517	0.000129303	essential
Synpcc7942_0299	mreC	rod shape-determining protein MreC	-0.243814	0.452437	-0.0827228	0.578588	essential
Synpcc7942_0300	mreB	rod shape-determining protein MreB	-0.265638	0.827133	-1.71422	2.53e-40	essential
Synpcc7942_0301	ssb	single-stranded DNA-binding protein	0.848369	0.290337	-1.85802	7.66e-48	ambiguous
Synpcc7942_0302	ComEA	competence protein ComE	-0.0445443	0.942064	0.25323	0.0421715	non-essential
Synpcc7942_0303		potassium transporter TrkA	-0.329892	0.738949	1.77971	2.22e-16	non-essential
Synpcc7942_0304		hypothetical protein	-0.514455	0.228618	-2.27574	3.64e-76	non-essential
Synpcc7942_0305		addiction module component	-0.308163	0.291285	-1.04853	3.44e-12	non-essential
Synpcc7942_0306	chlP	type II toxin-antitoxin system RelE/ParE family toxin	0.144302	0.761107	-1.25767	1.82e-12	non-essential
Synpcc7942_0307	napA	sodium proton antiporter	-0.330891	0.48247	0.44214	0.00337975	non-essential
Synpcc7942_0308	chpX	CO2 hydration protein	-0.408364	0.0815495	-0.687593	4.31e-07	non-essential
Synpcc7942_0309	ndhF4	NADPH-quinone oxidoreductase subunit 5	-0.369286	0.373414	-0.687498	5.66e-07	non-essential
Synpcc7942_0310	ispE	4-diphosphocytidyl-2-C-methyl-D-erythritol kinase	-0.201067	0.665494	0.82592	8.77e-07	essential
Synpcc7942_0311	ksgA	dimethyladenosine transferase	-0.131396	0.657076	0.192016	0.15375	non-essential
Synpcc7942_0312		putative endonuclease	-0.505123	0.360141	-0.666217	0.000898981	non-essential
Synpcc7942_0313		Pentapeptide repeat-containing protein	0.824395	0.110995	-0.993175	6.47e-16	non-essential
Synpcc7942_0314		succinate dehydrogenase subunit C	0.00368125	0.99209	-0.0334096	0.855212	non-essential
Synpcc7942_0315	purB	adenylosuccinate lyase	0.116162	0.940146	-2.74612	1.84e-86	essential
Synpcc7942_0316	digD	hypothetical protein	0.291592	0.75168	-2.92407	6.46e-82	non-essential
Synpcc7942_0317		hypothetical protein	0.165424	0.589321	0.418602	0.00726636	non-essential
Synpcc7942_0318		hypothetical protein	0.364303	0.659964	-1.0463	5.13e-11	non-essential
Synpcc7942_0319		TlyA family RNA methyltransferase/putative hemolysin	-0.129851	0.747457	0.943046	5.02e-10	non-essential
Synpcc7942_0320	galE	UDP-galactose-4-epimerase	-0.28447	0.302029	0.60558	4.77e-06	essential
Synpcc7942_0321	glnB	nitrogen regulatory protein P-II family	-0.353818	0.87342	-4.55997	2.64e-284	essential
Synpcc7942_0322	ycf44	cytochrome C biogenesis protein CcsB	0.310337	0.437323	-0.500698	0.000107209	essential
Synpcc7942_0323	ccdA	cytochrome C biogenesis protein	0.531159	0.357297	-0.956518	2.81e-15	essential
Synpcc7942_0324	ftsW	cell division protein FtsW	-0.254915	0.291275	0.130679	0.312959	essential
Synpcc7942_0325	apcC	phycobilisome core linker protein	-2.40428	0.0470878	-4.45344	1.22e-223	ambiguous
Synpcc7942_0326	apcB	allophycocyanin beta subunit apoprotein	-2.15452	0.354767	-6.05368	0	essential
Synpcc7942_0327	apcA	allophycocyanin alpha subunit apoprotein	-2.26131	0.376748	-6.75181	0	essential
Synpcc7942_0328	apcE	phycobilisome core-membrane linker protein	-2.76869	0.073188	-4.4945	2.8e-272	essential
Synpcc7942_0329		methyltransferase domain-containing protein	-1.28435	2.82e-05	-0.256066	0.0610733	non-essential
Synpcc7942_0330	atp1	ATP synthase subunit I	-0.0522634	0.980706	-4.94059	0	essential
Synpcc7942_0331	atpI	ATP synthase F0F1 subunit A	0.127281	0.96014	-5.00408	0	essential
Synpcc7942_0332	atpH	ATP F0F1 synthase subunit C	-0.110242	0.964967	-5.06516	1.04e-250	essential
Synpcc7942_0333	atpG	ATP synthase F0F1 subunit B'	-0.0539451	0.980338	-4.54049	3.38e-276	essential
Synpcc7942_0334	atpF	ATP synthase F0F1 subunit B	-0.250374	0.912522	-4.26653	1.31e-275	essential
Synpcc7942_0335	atpD	ATP synthase F0F1 subunit delta	0.175803	0.940146	-4.65132	0	essential
Synpcc7942_0336	atpA	ATP F0F1 synthase subunit alpha	0.100154	0.964967	-4.17128	3.69e-197	essential
Synpcc7942_0337	atpC	ATP synthase F0F1 subunit gamma	-0.0184303	0.990336	-3.78447	5.98e-194	essential
Synpcc7942_0338	petF	2Fe-2S-binding protein	0.12737	0.914021	-1.77465	2.28e-34	non-essential
Synpcc7942_0339		Protein of unknown function DUF3326	-0.0775821	0.856188	-0.385557	0.0102967	beneficial
Synpcc7942_0340		CPBP family intramembrane metalloprotease	-0.422414	0.526802	1.30308	1.52e-10	non-essential
Synpcc7942_0341		hypothetical protein	-0.274988	0.613545	0.723978	3.56e-06	non-essential
Synpcc7942_0342		hypothetical protein	-0.0903188	0.789461	0.0764399	0.703779	non-essential
Synpcc7942_0343	psb27	photosystem II Psb27 protein	0.690396	0.667579	-2.50382	2.99e-95	beneficial
Synpcc7942_0344		Peptidase family M23	0.298426	0.552905	-0.692872	1.09e-06	non-essential
Synpcc7942_0345	birA	biotin--acetyl-CoA-carboxylase ligase	-0.202118	0.608726	0.314612	0.0592242	essential
Synpcc7942_0346		peptidoglycan editing factor PgeF	0.297411	0.173916	0.414453	0.0204698	beneficial
Synpcc7942_0347		hypothetical protein	0.173093	0.940146	-4.4997	2.15e-249	non-essential
Synpcc7942_0348	recA	RecA protein	0.257879	0.812056	-2.18851	7.07e-55	essential
Synpcc7942_0349		Protein of unknown function DUF3611	-0.255933	0.729338	-1.35972	8.91e-20	non-essential
Synpcc7942_0350		ATP-binding cassette domain-containing protein	-0.182364	0.766018	1.05081	9.5e-10	non-essential
Synpcc7942_0351	ycf22	phospholipid/cholesterol/gamma-HCH transport system substrate-binding protein	-0.324169	0.172823	-0.0777062	0.588475	non-essential
Synpcc7942_0352		peptide-methionine R-S-oxide reductase	0.577558	0.0913126	0.251631	0.124739	non-essential
Synpcc7942_0353		bile acid Na symporter, BASS family	-0.220319	0.728544	1.2286	3.69e-16	non-essential
Synpcc7942_0354	bgl	beta-glucosidase	-0.0393959	0.947479	0.550311	3.08e-05	non-essential
Synpcc7942_0355	rbfA	ribosome-binding factor A	0.471053	0.54741	-1.27933	2.9e-23	non-essential
Synpcc7942_0356	ycf33	Protein of unknown function DUF751	-0.00269636	0.996468	-1.67495	5.44e-22	ambiguous
Synpcc7942_0357	ictB	putative inorganic carbon hco3- transporter	-0.0814663	0.828821	-0.137341	0.309612	essential
Synpcc7942_0358	dc13	tRNA guanine-N7--methyltransferase	0.0250949	0.955746	-0.56031	0.000186188	non-essential
Synpcc7942_0359		3',5'-cyclic AMP phosphodiesterase CpdA	-0.144128	0.800813	0.734151	3.59e-07	non-essential
Synpcc7942_0360		Small ligand-binding sensory domain FIST	-0.00971504	0.980338	0.366598	0.00920568	non-essential
Synpcc7942_0361	cp12	CP12 domain-containing protein	-0.0890904	0.966155	-4.40089	4.34e-236	non-essential
Synpcc7942_0362		Protein of unknown function DUF3177	-0.0973342	0.905451	-0.720923	6.38e-06	beneficial
Synpcc7942_0363		hypothetical protein	0.0945335	0.86282	0.285967	0.0716517	non-essential
Synpcc7942_0364		phycobiliprotein lyase	2.8368	2.48e-19	0.773247	1.05e-05	non-essential
Synpcc7942_0365	cheY	response regulator; cheY family	1.12809	0.000226775	-0.616887	7.18e-06	non-essential
Synpcc7942_0366	ltnT	sulfate permease, SulP family	-0.341245	0.606792	1.14136	4.83e-10	non-essential
Synpcc7942_0367		bile acid Na symporter, BASS family	-0.300945	0.57027	1.05654	6.46e-07	non-essential
Synpcc7942_0368	xseA	Exodeoxyribonuclease VII large subunit	-0.436846	0.584215	1.60511	9.17e-32	non-essential
Synpcc7942_0369	aoxB	monoamine oxidase	-0.29322	0.753772	-0.309162	0.0311898	non-essential
Synpcc7942_0370	metY	O-acetylhomoserine sulfhydrylase	-0.530145	0.289361	-0.0874418	0.516634	non-essential
Synpcc7942_0371	metA	homoserine O-succinyltransferase	-0.340265	0.597711	1.17177	1.25e-16	non-essential
Synpcc7942_0372		hypothetical protein	-0.285663	0.582044	1.08343	3.96e-10	non-essential
Synpcc7942_0373		Ribosomal protein L16 Arg81 hydroxylase, contains JmjC domain	-0.0690075	0.918071	1.16173	2.25e-10	non-essential
Synpcc7942_0374		hypothetical protein	1.22522	7.09e-06	-0.0785829	0.737081	essential
Synpcc7942_0375	ymxG	zinc protease	-0.644334	0.00611829	1.39033	6.27e-20	non-essential
Synpcc7942_0376	pqqE	zinc protease	-0.957738	3.59e-06	0.509961	7.27e-05	non-essential
Synpcc7942_0377	rpoD4	RNA polymerase sigma factor RpoD4	-1.26239	0.00028876	0.101346	0.562149	non-essential
Synpcc7942_0378	ycf63	phospholipid/cholesterol/gamma-HCH transport system permease protein	-0.421718	0.0576171	-0.439852	0.000520404	non-essential
Synpcc7942_0379		Protein of unknown function DUF3119	0.0587836	0.892289	-0.238463	0.0793509	non-essential
Synpcc7942_0380		Protein of unknown function DUF3086	-0.151382	0.595851	-0.179535	0.148409	essential
Synpcc7942_0381		DUF2752 domain-containing protein	-0.647621	0.320045	-2.04741	7.06e-54	non-essential
Synpcc7942_0382		TM2 domain-containing protein	-0.473439	0.782548	-4.13271	7.92e-239	non-essential
Synpcc7942_0383		hypothetical protein	-1.33853	0.00473494	-2.42735	5.31e-69	non-essential
Synpcc7942_0384		hypothetical protein	-0.315648	0.679967	0.91781	1.41e-08	non-essential
Synpcc7942_0385	chlP	geranylgeranyl reductase	-1.2755	0.550107	-3.941	3.13e-134	essential
Synpcc7942_0386		conserved hypothetical protein, cofD-related	0.00863193	0.981969	-0.412647	0.000810011	essential
Synpcc7942_0387		tRNA threonylcarbamoyladenosine biosynthesis protein TsaE	-0.203506	0.473549	0.515659	0.00203113	ambiguous
Synpcc7942_0388	rfaG	Glycosyltransferase involved in cell wall bisynthesis	-0.186805	0.749594	1.05222	6.18e-12	beneficial
Synpcc7942_0389		hypothetical protein	-0.190266	0.754495	-0.307927	0.106216	non-essential
Synpcc7942_0390	chrA	chromate transporter	-0.301481	0.575037	0.576814	8.46e-06	non-essential
Synpcc7942_0391		Predicted dienelactone hydrolase	-0.167556	0.595851	-1.7108	3.58e-35	non-essential
Synpcc7942_0392	mltA	murein transglycosylase	-0.169161	0.830905	1.18208	8.33e-18	non-essential
Synpcc7942_0393		Protein of unknown function DUF2993	-0.273483	0.469433	0.610489	8.81e-05	essential
Synpcc7942_0394	cdsA	phosphatidate cytidylyltransferase	-0.0279403	0.943244	-0.746738	2.73e-09	non-essential
Synpcc7942_0395		hypothetical protein	0.0978693	0.856188	-0.622255	3.52e-06	non-essential
Synpcc7942_0396	purH	IMP cyclohydrolase /phosphoribosylaminoimidazolecarboxamide formyltransferase	0.48385	0.315886	-0.674783	4e-08	essential
Synpcc7942_0397	lim17	Alkaline and neutral invertase	-0.0824096	0.856188	0.872511	2.13e-10	non-essential
Synpcc7942_0398		Protein of unknown function DUF4079	1.81204	0.00322713	-0.750599	1.89e-07	non-essential
Synpcc7942_0399		L-ascorbate metabolism protein UlaG, beta-lactamase superfamily	-0.183683	0.829071	-0.75456	2.39e-06	beneficial
Synpcc7942_0400	trpG	anthranilate synthase, component II	0.239872	0.727827	-0.216111	0.127387	essential
Synpcc7942_0401	dgkA	diacylglycerol kinase family protein	-0.188146	0.747064	-0.0137939	0.939849	beneficial
Synpcc7942_0402		probable rRNA maturation factor	0.123585	0.608448	0.0783104	0.623232	essential
Synpcc7942_0403		Protein of unknown function DUF3285	0.136493	0.769857	0.237851	0.194124	non-essential
Synpcc7942_0404	prfB	bacterial peptide chain release factor 2 bRF-2	0.0399845	0.938539	-0.0351617	0.818859	essential
Synpcc7942_0405	holA	DNA polymerase III, delta subunit	-0.167348	0.710309	1.17824	8.92e-15	essential
Synpcc7942_0406		protein of unknown function DUF4168	0.22953	0.76309	-0.728585	1.42e-06	essential
Synpcc7942_0407	psaK1	Photosystem I reaction center subunit PsaK	-2.77007	0.000730948	-2.67046	8.93e-65	non-essential
Synpcc7942_0408	trpF	phosphoribosylanthranilate isomerase	-0.180743	0.716437	0.798961	6.89e-07	essential
Synpcc7942_0409		hypothetical protein	0.0451741	0.917671	-0.503958	0.0040828	essential
Synpcc7942_0410		Ribonuclease toxin, BrnT, of type II toxin-antitoxin system	0.284628	0.678657	-1.23363	8.52e-12	essential
Synpcc7942_0411	trpA	tryptophan synthase, alpha chain	0.0784262	0.875498	-0.00608286	0.966503	essential
Synpcc7942_0412		Protein of unknown function DUF3007	0.84349	0.0443757	-1.09018	7.58e-14	non-essential
Synpcc7942_0413	ndhL	NADPH-quinone oxidoreductase	0.618561	0.605034	-1.76724	9.41e-28	non-essential
Synpcc7942_0414		Uncharacterized conserved protein, DUF39 family	-0.124198	0.701582	0.00110014	0.993865	non-essential
Synpcc7942_0415		Pentapeptide repeat-containing protein	-1.26624	0.0174192	-1.0598	6.19e-17	non-essential
Synpcc7942_0416		hypothetical protein	0.651279	0.783991	-4.0771	1.25e-155	non-essential
Synpcc7942_0417		AAA -type ATPase, SpoVK/Ycf46/Vps4 family	0.364466	0.830279	-1.83568	2.86e-26	non-essential
Synpcc7942_0418		Protein of unknown function DUF1257	0.790169	0.742449	-4.05689	1.58e-94	non-essential
Synpcc7942_0419	bioB	biotin synthase	0.244943	0.792724	-1.23204	4.19e-19	essential
Synpcc7942_0420		hypothetical protein	-0.124436	0.790462	0.37369	0.0062573	non-essential
Synpcc7942_0421		MAPEG domain containing protein	-0.297307	0.301441	-0.320952	0.0224623	non-essential
Synpcc7942_0422		hypothetical protein	0.126212	0.608726	-0.733907	2.06e-08	non-essential
Synpcc7942_0423		hypothetical protein	0.483296	0.622463	-2.14443	9.41e-52	non-essential
Synpcc7942_0424	psbAI	photosystem II P680 reaction center D1 protein	0.736848	0.805596	-6.53096	9.9e-44	not_analyzed
Synpcc7942_0425		Protein of unknown function DUF760	1.09305	0.071403	-1.25191	8.83e-22	non-essential
Synpcc7942_0426	scpB	segregation and condensation protein B	-0.188724	0.736065	0.86557	7.94e-07	non-essential
Synpcc7942_0427		ABC-2 type transport system ATP-binding protein	0.367939	0.244518	0.403002	0.0149859	non-essential
Synpcc7942_0428	leuA	2-isopropylmalate synthase	0.126549	0.761107	0.422326	0.000719935	beneficial
Synpcc7942_0429		hypothetical protein	0.152396	0.899713	-2.00799	7.2e-53	non-essential
Synpcc7942_0430	dxs	1-deoxy-D-xylulose-5-phosphate synthase	0.518861	0.721411	-1.66744	3.41e-38	essential
Synpcc7942_0431		FAD-dependent oxidoreductase	-0.0372735	0.940146	0.772642	3.99e-09	non-essential
Synpcc7942_0432		D-alanyl-D-alanine dipeptidase	-0.0480046	0.908968	0.690331	3.29e-06	non-essential
Synpcc7942_0433		hypothetical protein	-0.669308	0.0531624	-0.128342	0.36741	non-essential
Synpcc7942_0434		permease	-0.183102	0.752274	1.10927	3.7e-12	non-essential
Synpcc7942_0435		uncharacterized membrane protein	-0.180534	0.679962	0.780369	7.28e-09	non-essential
Synpcc7942_0436		HNH endonuclease	-0.331162	0.694531	1.27953	6.48e-13	non-essential
Synpcc7942_0437		glutathione peroxidase	0.0136473	0.972308	-0.657028	2.39e-05	non-essential
Synpcc7942_0438		hypothetical protein	-0.0473477	0.899713	0.154659	0.31178	non-essential
Synpcc7942_0439	chlM	Mg-protoporphyrin IX methyltransferase	0.335043	0.752274	-1.51842	4.09e-35	essential
Synpcc7942_0440	nagA	N-acetylglucosamine-6-phosphate deacetylase	-0.0427581	0.879235	0.0361612	0.79183	essential
Synpcc7942_0441	purE	5-carboxyaminoimidazole ribonucleotide mutase	-0.377125	0.0909441	-0.08692	0.572327	ambiguous
Synpcc7942_0442	amt1	ammonium transporter	-0.522438	0.847284	-4.59235	1.35e-209	non-essential
Synpcc7942_0443		S-layer homology domain-containing protein	0.761707	0.0958037	-0.385216	0.020061	non-essential
Synpcc7942_0444		TrbI/VirB10 family protein	0.743882	1.32e-05	0.131912	0.516634	non-essential
Synpcc7942_0445	oppC	ABC-type dipeptide/oligopeptide/nickel transportsystems permease components-like protein	0.124838	0.725018	0.487516	0.00103514	non-essential
Synpcc7942_0446	rpsN	30S ribosomal protein S14	0.323866	0.906311	-5.96447	0	essential
Synpcc7942_0447	nth	D-apurinic or apyrimidinic site lyase / endonuclease III	0.419322	0.130768	-0.142009	0.440456	non-essential
Synpcc7942_0448		RIP metalloprotease RseP	1.18143	0.0527912	-2.05152	2.2e-57	non-essential
Synpcc7942_0449	serS	serine--tRNA ligase	0.0314453	0.956475	-0.576014	1.42e-05	essential
Synpcc7942_0450	nifU	nitrogen fixation protein NifU family protein	1.55864	0.378829	-3.18328	1.36e-74	essential
Synpcc7942_0451		esterase	-0.313193	0.752532	-1.30312	2.49e-19	non-essential
Synpcc7942_0452		Protein of unknown function DUF3155	-0.73647	0.742449	-3.6458	1.97e-191	non-essential
Synpcc7942_0453		GAF sensor signal transduction histidine kinase	-0.162973	0.630132	0.53731	7.23e-05	essential
Synpcc7942_0454	cobS	cobalamin-5'-phosphate synthase	-0.320844	0.730424	1.68131	7.68e-15	essential
Synpcc7942_0455	tgt	tRNA-guanine transglycosylase	-0.203013	0.588261	0.675693	7.13e-07	beneficial
Synpcc7942_0456	psbK	photosystem II reaction center protein K	-1.38094	0.545322	-4.89728	3.06e-302	ambiguous
Synpcc7942_0457		hypothetical protein	-0.0247765	0.959786	0.0802254	0.651687	non-essential
Synpcc7942_0458	fghA	S-formylglutathione hydrolase	0.304005	0.294874	-0.318392	0.018264	non-essential
Synpcc7942_0459		S-hydroxymethylglutathione dehydrogenase / alcohol dehydrogenase	0.352157	0.376748	-0.277538	0.0315518	non-essential
Synpcc7942_0460		Acetyltransferase GNAT family protein	-0.109489	0.904549	-0.879553	9.29e-12	non-essential
Synpcc7942_0461		hypothetical protein	-0.0459508	0.889937	0.507566	0.00429597	non-essential
Synpcc7942_0462		Uncharacterized conserved protein, DUF924 family	-0.147131	0.836319	0.831791	2.84e-05	non-essential
Synpcc7942_0463		protein tyrosine phosphatase	0.054838	0.863748	-0.0688086	0.652244	non-essential
Synpcc7942_0464		YbaB/EbfC family nucleoid-associated protein	0.10259	0.954126	-2.78078	1.03e-104	non-essential
Synpcc7942_0465		Protein of unknown function DUF4079	0.342949	0.582943	0.596385	1.74e-05	non-essential
Synpcc7942_0466		cellulose synthase UDP-forming	-0.180147	0.553915	0.902064	1.25e-12	non-essential
Synpcc7942_0467		Predicted Zn-dependent protease	0.305062	0.473056	-0.372985	0.0267063	beneficial
Synpcc7942_0468	secG	preprotein translocase subunit SecG	0.530754	0.792724	-2.52031	5.29e-65	essential
Synpcc7942_0469	yibO	phosphoglycerate mutase	0.318231	0.749488	-1.05603	1.02e-15	essential
Synpcc7942_0470		hypothetical protein	-0.0216272	0.952108	-0.307242	0.0389537	non-essential
Synpcc7942_0471	lacG	carbohydrate ABC transporter membrane protein 2,CUT1 family	-0.245724	0.117238	0.12941	0.390796	non-essential
Synpcc7942_0472		Exodeoxyribonuclease VII small subunit	0.232072	0.716355	0.508786	0.0310356	non-essential
Synpcc7942_0473		NADH flavin oxidoreductase	0.295703	0.789461	-1.13728	2.09e-18	non-essential
Synpcc7942_0474		hypothetical protein	0.0359632	0.980338	-2.76996	6.33e-45	essential
Synpcc7942_0475	petN	cytochrome b6-f complex subunit PetN	-0.0368824	0.980338	-2.14952	1.03e-25	essential
Synpcc7942_0476	clpS	ATP-dependent Clp protease adaptor ClpS2	0.676954	0.00229945	-0.52477	0.000118649	non-essential
Synpcc7942_0477	ylmG	YggT family protein	1.18828	0.316981	-3.22412	1.47e-135	non-essential
Synpcc7942_0478	lepB	signal peptidase I Serine peptidase. MEROPS family S26A	0.539608	0.0501495	-0.158297	0.299323	essential
Synpcc7942_0479	lepA	GTP-binding protein LepA	0.724659	0.122153	-0.56216	2.97e-05	non-essential
Synpcc7942_0480		GAF sensor signal transduction histidine kinase	-0.4634	0.473549	0.757959	5.95e-09	non-essential
Synpcc7942_0481		Trypsin-like peptidase domain-containing protein	-0.146009	0.545322	0.0681489	0.632816	non-essential
Synpcc7942_0482		cell division protein FtsI penicillin-binding protein 3	0.128182	0.761107	-0.467094	0.000310411	essential
Synpcc7942_0483		hypothetical protein	0.015616	0.980338	-1.07923	1.39e-13	ambiguous
Synpcc7942_0484		CPBP family intramembrane metalloprotease	-0.0519506	0.898551	-0.22996	0.0744288	beneficial
Synpcc7942_0485	gpmB	probable phosphoglycerate mutase	-0.265311	0.75168	-1.14615	2.6e-18	essential
Synpcc7942_0486	pyrC	dihydroorotase	-0.344498	0.400638	-0.0825685	0.533822	essential
Synpcc7942_0487	lepB	signal peptidase I Serine peptidase. MEROPS family S26A	0.517323	0.34971	-0.8329	8.38e-11	beneficial
Synpcc7942_0488		dihydroorotase	0.0863245	0.844717	-0.0915709	0.48807	essential
Synpcc7942_0489	aldA	aldehyde dehydrogenase NAD	0.873492	0.000107096	0.263262	0.0355137	non-essential
Synpcc7942_0490		diguanylate cyclase	-0.0600622	0.921203	0.0330063	0.802392	non-essential
Synpcc7942_0491		hypothetical protein	0.163974	0.853129	-2.56328	3.82e-59	non-essential
Synpcc7942_0492	ribF	bifunctional riboflavin kinase/FMN adenylyltransferase	0.431999	0.243486	-0.848546	4.78e-09	essential
Synpcc7942_0493		polyphosphate AMP phosphotransferase	-0.301498	0.701582	0.623223	1.93e-06	non-essential
Synpcc7942_0494		RES family NAD+ phosphorylase	-0.281848	0.139583	0.0210932	0.897773	non-essential
Synpcc7942_0495		DUF2384 domain-containing protein	0.202306	0.701165	-0.580395	7.81e-06	non-essential
Synpcc7942_0496		Class I SAM-dependent methyltransferase	0.193841	0.435389	0.60874	2.02e-05	non-essential
Synpcc7942_0497		hypothetical protein	0.476988	0.709366	-1.80611	3.63e-32	non-essential
Synpcc7942_0498		mannose-1-phosphate guanylyltransferase / phosphomannomutase	-0.298527	0.648154	0.460564	0.00037147	non-essential
Synpcc7942_0499		methyltransferase	-0.367574	0.636075	-0.514148	0.00207065	non-essential
Synpcc7942_0500		hypothetical protein	0.285455	0.545322	0.891114	5.74e-06	non-essential
Synpcc7942_0501		nucleoside-diphosphate-sugar epimerase-like protein	0.323138	0.357297	0.573711	6.45e-05	non-essential
Synpcc7942_0502		Protein N-acetyltransferase, RimJ/RimL family	-0.199734	0.807275	1.71089	1.09e-15	non-essential
Synpcc7942_0503		TIGR03792 family protein	-0.0556021	0.913517	-0.569701	0.00163716	non-essential
Synpcc7942_0504	hemA	glutamyl-tRNA reductase	-0.0513835	0.954126	-1.24513	1e-18	essential
Synpcc7942_0505	glpX	D-fructose 1,6-bisphosphatase /sedoheptulose 1,7-bisphosphatase	0.00977775	0.993717	-3.83054	2.59e-157	essential
Synpcc7942_0506	pyrH	uridylate kinase	0.050217	0.963411	-2.20842	5.92e-40	essential
Synpcc7942_0507	frr	ribosome recycling factor	0.497039	0.689043	-2.29371	1.95e-67	essential
Synpcc7942_0508		geranylgeranyl reductase family	0.057666	0.918071	-0.567134	0.000399139	non-essential
Synpcc7942_0509		hypothetical protein	0.36188	0.0960964	0.242762	0.177304	non-essential
Synpcc7942_0510	serB	2-hydroxy-3-keto-5-methylthiopentenyl-1-phosphat e phosphatase	-0.14215	0.678657	-0.0274915	0.875909	non-essential
Synpcc7942_0511	ccsA	cytochrome c-type biogenesis protein CcsB	0.364628	0.665494	-0.598124	0.00266325	essential
Synpcc7942_0512	ycf84	YjgP/YjgQ family permease	0.130731	0.737454	-0.518582	0.000211663	essential
Synpcc7942_0513		lipopolysaccharide export system ATP-binding protein	-0.263345	0.606792	-0.269096	0.0995552	essential
Synpcc7942_0514		hypothetical protein	0.0678297	0.952108	-2.18586	5e-46	essential
Synpcc7942_0515		hypothetical protein	-0.13542	0.733382	-0.202933	0.300418	non-essential
Synpcc7942_0516	ctpB	C-terminal processing peptidase-2. Serine peptidase. MEROPS family S41A	0.0163859	0.981969	-1.7917	9.63e-49	essential
Synpcc7942_0517	recJ	putative exonuclease, RecJ-like	-0.102133	0.833514	0.566008	3.48e-05	non-essential
Synpcc7942_0518		permease	-0.13172	0.846525	0.467659	0.00315219	non-essential
Synpcc7942_0519		hypothetical protein	0.18569	0.667579	0.243208	0.114984	non-essential
Synpcc7942_0520		hypothetical protein	0.0388491	0.899713	0.52581	0.000149004	non-essential
Synpcc7942_0521		Pentapeptide repeat-containing protein	-0.169999	0.730424	1.12945	7.41e-12	non-essential
Synpcc7942_0522		hypothetical protein	-0.0332722	0.956149	0.403494	0.0198598	non-essential
Synpcc7942_0523		Uncharacterized conserved protein, MAPEG superfamily	0.311742	0.0812841	0.115685	0.449602	non-essential
Synpcc7942_0524		exter cyclase	-0.184402	0.625554	0.807904	3.13e-07	non-essential
Synpcc7942_0525	aroB	3-dehydroquinate synthase	-0.169052	0.46536	0.579868	0.000589207	essential
Synpcc7942_0526	lacF	carbohydrate ABC transporter membrane protein 1,CUT1 family	-0.463221	0.300272	1.33069	8.9e-15	non-essential
Synpcc7942_0527		hypothetical protein	-0.265901	0.51021	0.130896	0.370302	non-essential
Synpcc7942_0528		Lipopolysaccharide biosynthesis protein, LPS	-0.128995	0.749488	0.0298815	0.871334	non-essential
Synpcc7942_0529	nagB	6-phosphogluconolactonase	0.583406	0.00229945	-0.18519	0.192287	non-essential
Synpcc7942_0530		epoxyqueuosine reductase	-0.269818	0.751574	1.60032	7.35e-26	non-essential
Synpcc7942_0531		TPR repeat-containing protein	-0.0306993	0.922981	-0.153388	0.27782	beneficial
Synpcc7942_0532		hypothetical protein	0.23829	0.577942	-0.442215	0.010349	non-essential
Synpcc7942_0533		Uncharacterized conserved protein, DUF433 family	0.0879029	0.865764	0.167889	0.469642	essential
Synpcc7942_0534	glmS	glutamine--fructose-6-phosphate transaminase	-0.0140417	0.972408	-0.0331309	0.823285	essential
Synpcc7942_0535	psaC	photosystem I subunit VII	-3.61575	0.00331706	-4.70602	4.85e-200	essential
Synpcc7942_0536	acpP	acyl carrier protein	0.14597	0.954126	-3.41066	1.85e-136	essential
Synpcc7942_0537	fabF	3-oxoacyl-[acyl-carrier-protein] synthase II	0.384399	0.84783	-3.36163	2.09e-161	essential
Synpcc7942_0538	tktA	transketolase	0.327742	0.879185	-3.3545	4.14e-191	essential
Synpcc7942_0539		CAAX protease self-immunity	-0.453516	0.597711	2.02781	5.79e-32	non-essential
Synpcc7942_0540		Predicted nucleic acid-binding protein, containsPIN domain	-0.242463	0.603957	0.736316	0.000116007	non-essential
Synpcc7942_0541		hypothetical protein	0.0626689	0.855898	-0.0466139	0.796271	essential
Synpcc7942_0542	lipA	lipoic acid synthetase	0.838168	0.0129207	0.0404075	0.769414	essential
Synpcc7942_0543		NADPH-dependent FMN reductase	0.0855087	0.884186	0.735699	8.6e-07	non-essential
Synpcc7942_0544		hypothetical protein	-0.340368	0.327607	0.402753	0.0175933	non-essential
Synpcc7942_0545		hypothetical protein	-0.280113	0.603957	-0.458354	0.000512594	non-essential
Synpcc7942_0546	nha4	sodium proton antiporter	-0.153546	0.807275	0.553451	9.05e-06	non-essential
Synpcc7942_0547		hypothetical protein	-0.211624	0.742966	0.635635	0.000294296	non-essential
Synpcc7942_0548		hypothetical protein	-0.111069	0.763478	-0.467043	0.00249692	non-essential
Synpcc7942_0549		DUF475 domain-containing protein	0.450256	0.300272	-0.356129	0.00802408	essential
Synpcc7942_0550		hypothetical protein	0.27827	0.46536	-0.151782	0.472176	non-essential
Synpcc7942_0551		hypothetical protein	-2.44461	0.0151674	-3.55031	2.48e-132	non-essential
Synpcc7942_0552	nfrC	UDP-N-Acetylglucosamine 2-epimerase	0.188178	0.721411	-0.652035	1.57e-05	essential
Synpcc7942_0553		efflux RND transporter periplasmic adaptor subunit	0.577317	0.000107096	0.382254	0.00539367	non-essential
Synpcc7942_0554	ychF	redox-regulated ATPase YchF	0.24428	0.848391	-1.65822	4.26e-43	non-essential
Synpcc7942_0555		zinc metalloprotease	-0.134434	0.850972	1.25592	5.28e-11	non-essential
Synpcc7942_0556	srrB	two component transcriptional regulator, winged helix family	-0.246109	0.718039	-1.26022	6.86e-23	non-essential
Synpcc7942_0557		hypothetical protein	-0.329029	0.473549	-2.12711	3.05e-39	non-essential
Synpcc7942_0558		hypothetical protein	0.307107	0.300272	-0.569649	1.1e-05	non-essential
Synpcc7942_0559	hslO	molecular chaperone Hsp33	0.819473	0.0721429	-1.01658	1.19e-13	non-essential
Synpcc7942_0560		ABC transporter ATP-binding protein	-0.0393807	0.889132	0.181143	0.212725	essential
Synpcc7942_0561		tetracopeptide repeat protein	0.0512863	0.940146	-0.572649	7.53e-06	non-essential
Synpcc7942_0562		Protein of unknown function DUF3531	-0.161405	0.638893	0.445163	0.0021115	non-essential
Synpcc7942_0563	uvrB	Excinuclease ABC subunit B	0.260657	0.680327	1.0043	4.27e-10	non-essential
Synpcc7942_0564		putative ABC transport system ATP-binding protein	0.652697	1.04e-07	0.0827193	0.562514	non-essential
Synpcc7942_0565		FHA domain-containing protein	0.10106	0.925871	-1.96554	1.67e-54	non-essential
Synpcc7942_0566		HAD family hydrolase	-0.221851	0.535915	-0.00339043	0.983892	non-essential
Synpcc7942_0567		FAD-linked oxidase	0.0728982	0.878833	0.508966	0.00044912	non-essential
Synpcc7942_0568	codA	cytosine deaminase	-0.356915	0.415848	0.692874	5.4e-07	non-essential
Synpcc7942_0569	rpoD4	RNA polymerase sigma factor RpoD	-1.22054	0.0787374	-2.25371	8.8e-62	non-essential
Synpcc7942_0570	dnaE	DNA polymerase III subunit alpha	-0.0322171	0.91756	0.32324	0.018264	essential
Synpcc7942_0571		glycoside/pentoside/hexuronide cation symporter,GPH family	-0.332303	0.630132	0.89157	1.87e-09	beneficial
Synpcc7942_0572		glyoxylase I family protein	-0.588937	0.308039	0.563816	0.00219095	non-essential
Synpcc7942_0573		hypothetical protein	-0.298331	0.595851	-0.236273	0.137301	non-essential
Synpcc7942_0574		protein of unknown function DUF3598	-0.154871	0.654584	-0.161709	0.23	non-essential
Synpcc7942_0575		hypothetical protein	-0.0929564	0.943537	-2.73583	9.4e-92	non-essential
Synpcc7942_0576	thiG	thiazole synthase	-0.282467	0.281034	-0.310838	0.0377759	essential
Synpcc7942_0577		NAD-dependent epimerase/dehydratase family protein	-1.20193	0.0844582	-1.94895	1.5e-33	non-essential
Synpcc7942_0578	sqdB	UDP-sulfoquinovose synthase	0.124477	0.94157	-2.86035	1.51e-116	beneficial
Synpcc7942_0579	sqdX	Glycosyltransferase involved in cell wall bisynthesis	-0.0182595	0.980627	-1.2338	1.37e-20	beneficial
Synpcc7942_0580	ftsI	peptidoglycan glycosyltransferase	-0.0638696	0.863504	0.282078	0.0498767	essential
Synpcc7942_0581		hypothetical protein	0.0988022	0.830279	-1.65823	3.79e-26	non-essential
Synpcc7942_0582		alpha/beta fold hydrolase	-0.328484	0.658472	1.34137	3.58e-18	non-essential
Synpcc7942_0583	chlI	protoporphyrin IX magnesium-chelatase	0.152174	0.892066	-1.85769	8.16e-49	essential
Synpcc7942_0584	rpiA	ribose-5-phosphate isomerase	-0.0340779	0.96466	-1.05452	1.17e-17	essential
Synpcc7942_0585		serine protease	0.998645	0.0861339	-0.354785	0.0218438	non-essential
Synpcc7942_0586		3',5'-cyclic-nucleotide phosphodiesterase	-0.32505	0.577576	1.18313	2.42e-09	non-essential
Synpcc7942_0587	valS	valyl-tRNA synthetase	-0.128907	0.783991	0.244218	0.0865751	essential
Synpcc7942_0588	purT	phosphoribosylglycinamide formyltransferase	-0.795969	5.15e-05	0.206856	0.103084	non-essential
Synpcc7942_0589		Fe-S cluster oxidoreductase protein	-2.09735	0.0123289	-1.97364	5e-59	ambiguous
Synpcc7942_0590		Putative Ca+/H+ antiporter	-0.590374	0.299386	-0.935712	3.94e-12	non-essential
Synpcc7942_0591		Putative Ca+/H+ antiporter	-0.675713	0.00291747	0.424937	0.0063949	non-essential
Synpcc7942_0592	pfkA	6-phosphofructokinase	-0.707103	6.83e-06	0.146634	0.261146	non-essential
Synpcc7942_0593		Protein of unknown function DUF3887	-0.638554	0.527262	-1.78164	1.47e-33	non-essential
Synpcc7942_0594		CocE/NonD family hydrolase	-0.22184	0.466013	0.3645	0.00803338	non-essential
Synpcc7942_0595		Protein of unknown function DUF2808	0.263381	0.679962	-1.30421	2.4e-24	non-essential
Synpcc7942_0596		methyltransferase domain-containing protein	0.86853	0.0172813	0.785785	1.45e-08	non-essential
Synpcc7942_0597	menB	1,4-Dihydroxy-2-naphthoyl-CoA synthase	0.403001	0.00291747	0.246127	0.104799	essential
Synpcc7942_0598		peptidoglycan DD-metalloendopeptidase family protein	-0.57843	0.674	-2.39836	7.51e-80	essential
Synpcc7942_0599		transcriptional regulator /transcriptional regulator, TetR family	-0.220386	0.783834	-0.163127	0.232794	non-essential
Synpcc7942_0600	prkE	serine/threonine protein kinase	-0.10377	0.86282	1.51232	2.27e-16	non-essential
Synpcc7942_0601		hypothetical protein	0.0614526	0.878833	0.717148	4.36e-06	non-essential
Synpcc7942_0602		hypothetical protein	-0.0778653	0.862695	-0.0724867	0.679613	non-essential
Synpcc7942_0603	glgC	glucose-1-phosphate adenylyltransferase	0.150785	0.914021	-1.36879	1.44e-21	beneficial
Synpcc7942_0604	rpe	ribulose-5-phosphate 3-epimerase	0.18866	0.905106	-1.65528	6.39e-40	essential
Synpcc7942_0605		putative membrane protein	-0.137962	0.733704	0.720256	3.2e-06	non-essential
Synpcc7942_0606	aat	leucyl/phenylalanyl-tRNA--protein transferase	-0.401813	0.52449	1.44487	2.6e-10	non-essential
Synpcc7942_0607		hypothetical protein	-0.628841	0.00184455	0.709147	0.000217539	non-essential
Synpcc7942_0608		acireductone dioxygenase apoprotein	0.49818	0.098488	-0.64427	7.46e-07	non-essential
Synpcc7942_0609	ndhD4	NADH dehydrogenase subunit M	-0.0827528	0.85541	-0.246626	0.0645188	non-essential
Synpcc7942_0610		mechanosensitive ion channel	-0.0793569	0.834867	0.285509	0.0424483	non-essential
Synpcc7942_0611	mutS	DNA mismatch repair protein MutS2	0.200356	0.593914	0.356849	0.0242437	non-essential
Synpcc7942_0612	gltA	citrate synthase	0.0443174	0.956149	-1.01172	1.47e-15	essential
Synpcc7942_0613	sixA	phosphohistidine phosphatase, SixA	-0.296774	0.625554	0.699788	0.000132315	non-essential
Synpcc7942_0614		Protein of unknown function DUF3352	-0.20888	0.613545	-0.245627	0.123814	beneficial
Synpcc7942_0615		Rhodanese-related sulfurtransferase	0.0476207	0.958131	-1.39358	1.42e-13	non-essential
Synpcc7942_0616	hrcA	heat-inducible transcription repressor HrcA	0.392715	0.0699065	0.0738941	0.676926	non-essential
Synpcc7942_0617		hypothetical protein	0.0215125	0.964967	0.402025	0.0584964	non-essential
Synpcc7942_0618	ahcY	S-adenosyl-L-homocysteine hydrolase	0.737954	0.678657	-3.23305	9.47e-156	essential
Synpcc7942_0619		DedA family protein, putative membrane protein	0.468629	0.572062	-1.46507	9.25e-28	non-essential
Synpcc7942_0620		DUF541 domain-containing protein	0.394264	0.708203	-1.97548	6.96e-43	non-essential
Synpcc7942_0621		hypothetical protein	0.384841	0.399213	-0.762523	1.41e-08	non-essential
Synpcc7942_0622		ABC transporter ATP-binding protein	0.361373	0.570141	-0.972155	2.27e-14	beneficial
Synpcc7942_0623	trxB	thioredoxin reductase NADPH	0.58712	0.137314	-0.770179	1.36e-06	non-essential
Synpcc7942_0624	ldpA	Fe-S-cluster-containing hydrogenase component 2	0.500978	0.174606	-0.073179	0.616171	beneficial
Synpcc7942_0625	ycf45	AAA family ATPase	0.806214	0.0231496	-0.194635	0.238733	non-essential
Synpcc7942_0626	ilvD	dihydroxyacid dehydratase	0.287019	0.749488	-1.09597	9.18e-14	essential
Synpcc7942_0627		HAD family hydrolase	-0.14774	0.792275	0.397135	0.00990655	beneficial
Synpcc7942_0628		spermidine synthase	-0.22773	0.352156	-0.462971	0.00234271	beneficial
Synpcc7942_0629		hypothetical protein	-0.043789	0.938819	-1.26644	1.02e-09	non-essential
Synpcc7942_0630		DUF3747 family protein	-0.414197	0.0250974	0.043409	0.765193	non-essential
Synpcc7942_0631	rplL	LSU ribosomal protein L12P	0.448915	0.846899	-4.62983	8.63e-259	essential
Synpcc7942_0632	rplJ	LSU ribosomal protein L10P	0.479459	0.861876	-5.74189	0	essential
Synpcc7942_0633	rplA	LSU ribosomal protein L1P	0.352441	0.90194	-5.24102	0	essential
Synpcc7942_0634	rplK	LSU ribosomal protein L11P	0.232976	0.918071	-4.51377	6.06e-239	essential
Synpcc7942_0635	nusG	transcription antitermination protein nusG	0.277574	0.912133	-4.91368	0	essential
Synpcc7942_0636	secE	protein translocase subunit secE/sec61 gamma	0.420451	0.875417	-6.32109	0	essential
Synpcc7942_0637	clpB	ATP-dependent Clp protease ATP-binding subunit ClpB	0.150372	0.758078	-0.859136	1.03e-08	essential
Synpcc7942_0638	gloA	lactoylglutathione lyase	0.521763	0.276724	-0.53733	8.58e-05	non-essential
Synpcc7942_0639	eno	enolase	0.095581	0.954126	-2.65056	2.55e-109	essential
Synpcc7942_0640		ATP-binding cassette, subfamily B	0.452047	0.115817	0.201098	0.0984136	non-essential
Synpcc7942_0641	sdhA	succinate dehydrogenase subunit A	0.0988072	0.800813	0.680707	1.84e-08	non-essential
Synpcc7942_0642	prxQ	peroxiredoxin	1.42523	8e-05	-0.465085	0.000843609	non-essential
Synpcc7942_0643		copper chaperone/heavy metal transporter	0.494082	0.103115	-0.0013956	0.993865	non-essential
Synpcc7942_0644	cikA	GAF domain protein	0.148079	0.749701	-0.401262	0.000816256	non-essential
Synpcc7942_0645	hemL	glutamate-1-semialdehyde 2,1-aminomutase	-0.0338371	0.980627	-2.3731	2.65e-74	essential
Synpcc7942_0646		hypothetical protein	-0.281452	0.481507	-0.618698	7.7e-05	non-essential
Synpcc7942_0647		Lipoprotein-anchoring transpeptidase ErfK/SrfK	0.242766	0.467492	-0.705272	4.42e-07	non-essential
Synpcc7942_0648		trypsin-like peptidase domain-containing protein	0.148466	0.667579	-0.389019	0.00433896	non-essential
Synpcc7942_0649	rpoD1	RNA polymerase sigma factor RpoD	0.736417	0.718039	-3.38557	2.12e-188	essential
Synpcc7942_0650	nat	GNAT family N-acetyltransferase	0.520657	0.0782257	0.443642	0.00341617	non-essential
Synpcc7942_0651	priA	primosome assembly protein PriA	-0.243405	0.778016	0.990077	7.55e-13	essential
Synpcc7942_0652		FAD-binding oxidoreductase	0.0589581	0.861263	-0.0553388	0.684841	non-essential
Synpcc7942_0653	cdv1	peptidylprolyl isomerase	0.621931	0.59921	-2.51359	3.39e-64	essential
Synpcc7942_0654	ycf4	photosystem I assembly protein	0.538541	0.686747	-2.45331	3.29e-74	essential
Synpcc7942_0655	psbDI	Photosystem II D2 protein	1.1098	0.655714	-3.35901	6.68e-110	not_analyzed
Synpcc7942_0656	psbC	Photosystem II reaction center protein	0.737289	0.807275	-5.44742	0	essential
Synpcc7942_0657		protein of unknown function DUF1815	0.645962	0.763478	-3.64687	2.55e-114	essential
Synpcc7942_0658		Protein of unknown function DUF2839	0.3005	0.830279	-2.53961	3.55e-80	non-essential
Synpcc7942_0659		ATP-dependent DNA helicase DinG	-0.257149	0.627531	0.758764	2.02e-06	non-essential
Synpcc7942_0660	tyrA	arogenate dehydrogenase NADP	-0.0342848	0.913517	0.401892	0.0198842	ambiguous
Synpcc7942_0661		hypothetical protein	-0.0212745	0.966155	0.678218	1.32e-05	non-essential
Synpcc7942_0662		FecR family protein	-0.384468	0.2125	-0.984023	9.71e-12	non-essential
Synpcc7942_0663	cya2	adenylate/guanylate cyclase	-0.236612	0.664873	0.671334	2.02e-05	non-essential
Synpcc7942_0664		Cyclic nucleotide-binding domain-containing protein	-0.0833879	0.904806	0.919646	1.53e-08	non-essential
Synpcc7942_0665		creatinase	-0.0287737	0.947602	0.415868	0.0117655	non-essential
Synpcc7942_0666		DnaJ domain-containing protein	-0.000461819	0.997538	0.279077	0.120251	non-essential
Synpcc7942_0667		hypothetical protein	0.250137	0.862474	-3.04656	9.85e-100	non-essential
Synpcc7942_0668		hypothetical protein	-0.367793	0.752274	-3.2725	1.71e-93	non-essential
Synpcc7942_0669	mpg	DNA-3-methyladenine glycosylase	0.141991	0.678657	0.385455	0.0179142	non-essential
Synpcc7942_0670	pyrB	aspartate carbamoyltransferase	0.0744586	0.881575	0.47523	0.00401932	essential
Synpcc7942_0671		small multidrug export protein	-0.0175727	0.978433	0.804613	1.49e-06	non-essential
Synpcc7942_0672	rpoD3	RNA polymerase sigma factor SigA3	4.56992	1.42e-34	0.394255	0.0205895	non-essential
Synpcc7942_0673	mutT	A/G-specific DNA-adenine glycosylase	2.72449	2.03e-21	0.41134	0.00620655	non-essential
Synpcc7942_0674	hemF	coproporphyrinogen oxidase	-1.38259	0.0724522	-2.22593	5.01e-66	essential
Synpcc7942_0675		CCB1 domain-containing protein	0.259838	0.800813	-1.66554	1.93e-33	non-essential
Synpcc7942_0676		hypothetical protein	-0.203098	0.659964	0.504739	0.000171035	essential
Synpcc7942_0677	pex	PadR family transcriptional regulator	-0.314221	0.758078	-1.71652	1.33e-30	non-essential
Synpcc7942_0678	rnd	ribonuclease D	-0.0116663	0.980627	-0.951622	6.64e-11	non-essential
Synpcc7942_0679	rbp1	RNA-binding protein RbpA	-0.310874	0.902979	-5.41197	0	non-essential
Synpcc7942_0680		sterol C5-desaturase	-0.148828	0.789461	-0.931009	2.19e-14	non-essential
Synpcc7942_0681	ispD	2-C-methyl-D-erythritol 4-phosphate cytidylyltransferase	-0.321758	0.0958037	-0.290919	0.0281692	essential
Synpcc7942_0682		glycosyltransferase family 9 protein	-0.138338	0.775086	-0.559883	7.09e-06	essential
Synpcc7942_0683		potassium channel protein	-0.171568	0.52449	-0.087141	0.54474	non-essential
Synpcc7942_0684	fabG	3-ketoacyl-ACP reductase	-0.173869	0.732358	-0.307951	0.0249281	essential
Synpcc7942_0685	groEL	molecular chaperone GroEL	1.34342	0.000766916	-2.00279	1.8e-39	non-essential
Synpcc7942_0686		FO synthase subunit 2	-0.128346	0.742449	-1.12736	3.73e-21	non-essential
Synpcc7942_0687		Protein of unknown function DUF3352	-0.193668	0.588261	-1.07182	5.2e-14	non-essential
Synpcc7942_0688		ArsR family transcriptional regulator	-0.230485	0.815935	1.23268	4.16e-09	non-essential
Synpcc7942_0689		CPBP family intramembrane metalloprotease	0.0236508	0.966155	0.699305	3.12e-05	essential
Synpcc7942_0690	clpS	ATP-dependent Clp protease adaptor protein ClpS	1.45881	0.0185812	-2.07159	5.32e-40	non-essential
Synpcc7942_0691		hypothetical protein	-0.392936	0.60816	1.38192	9.86e-11	non-essential
Synpcc7942_0692		Alpha/beta hydrolase	-0.166032	0.829614	1.16029	1.42e-07	non-essential
Synpcc7942_0693		HAD family hydrolase	-0.0577869	0.94587	1.26343	1.15e-14	non-essential
Synpcc7942_0694	rps1	30S ribosomal protein S1	0.349378	0.862474	-3.92963	3.8e-265	essential
Synpcc7942_0695		NrdR family transcriptional regulator	0.131961	0.821088	-0.744507	3.49e-07	non-essential
Synpcc7942_0696	psbT	photosystem II reaction center protein T	0.00848552	0.993717	-4.03813	3.35e-176	ambiguous
Synpcc7942_0697	psbB	Photosystem II CP47 chlorophyll apoprotein	0.0779809	0.980338	-5.62328	0	essential
Synpcc7942_0698		ferredoxin	1.98553	5.43e-12	-0.486007	0.00059339	non-essential
Synpcc7942_0699	psbM	photosystem II reaction center protein M	-0.594102	0.846899	-5.25552	1.99e-270	essential
Synpcc7942_0700		Nucleotide-binding universal stress protein, UspA family	-0.0522093	0.967308	-2.47784	1.38e-82	non-essential
Synpcc7942_0701		acyl-CoA thioester hydrolase	-0.0961161	0.846899	0.25503	0.0791364	non-essential
Synpcc7942_0702		SAM-dependent chlorinase/fluorinase	-0.224619	0.761107	1.18861	1.36e-13	non-essential
Synpcc7942_0703	dprA	DNA processing protein	-0.242492	0.766018	-0.617624	3.45e-05	non-essential
Synpcc7942_0704	act	Vat family streptogramin A O-acetyltransferase	-0.137903	0.837576	-0.487645	0.000341033	non-essential
Synpcc7942_0705		Transglutaminase-like superfamily protein	0.155643	0.691747	-1.46715	2.1e-26	non-essential
Synpcc7942_0706	cobL	precorrin-6B methylase	-0.091083	0.861876	-0.549812	8.11e-05	non-essential
Synpcc7942_0707	cad	aminotransferase class I/II-fold pyridoxal phosphate-dependent enzyme	0.0122105	0.980627	0.845563	1.26e-08	beneficial
Synpcc7942_0708		AarF/ABC1/UbiB kinase family protein	0.605	0.503067	-0.990809	6.37e-17	non-essential
Synpcc7942_0709		hypothetical protein	0.398562	0.242839	-0.0460378	0.805766	non-essential
Synpcc7942_0710		Protein of unknown function DUF3318	0.328454	0.728544	-1.39524	5.9e-29	essential
Synpcc7942_0711	carB	carbamoyl phosphate synthase large subunit	-0.146487	0.830279	-0.544235	2.51e-06	essential
Synpcc7942_0712		S41 family peptidase¬†	0.891696	0.51021	-2.30556	1.77e-55	beneficial
Synpcc7942_0713	ispG	4-hydroxy-3-methylbut-2-en-1-yl diphosphate synthase	0.439188	0.261625	-0.611384	1.16e-06	essential
Synpcc7942_0714	amiA	N-acetylmuramoyl-L-alanine amidase	-0.0324283	0.954493	0.481474	0.0012351	non-essential
Synpcc7942_0715	murZ	UDP-N-acetylglucosamine 1-carboxyvinyltransferase	-0.453812	0.744953	-1.95173	2.57e-38	essential
Synpcc7942_0716		tyrosine-type recombinase/integrase	-0.269154	0.670005	0.676871	0.0003942	non-essential
Synpcc7942_0717	dcd	dCTP deamise	-0.393995	0.747457	2.27785	1.59e-23	non-essential
Synpcc7942_0718		hypothetical protein	-0.136133	0.910369	2.24429	2.27e-19	non-essential
Synpcc7942_0719		hypothetical protein	0.0113675	0.980338	0.474134	0.0182418	non-essential
Synpcc7942_0720		hypothetical protein	-0.0764111	0.938819	1.39908	1.22e-07	non-essential
Synpcc7942_0721		hypothetical protein	-0.150961	0.890677	1.91849	6.84e-17	non-essential
Synpcc7942_0722		RecT family protein	-0.208746	0.848505	1.89789	1.73e-23	non-essential
Synpcc7942_0723		hypothetical protein	0.416636	0.0250974	-0.174148	0.272363	essential
Synpcc7942_0724		hypothetical protein	-0.196619	0.744056	0.933351	4.26e-07	non-essential
Synpcc7942_0725		DEAD/DEAH box helicase-like protein	-0.209436	0.830279	1.70709	1.84e-26	non-essential
Synpcc7942_0726		VRR-NUC domain-containing protein	-0.527886	0.731491	2.85902	4.55e-18	non-essential
Synpcc7942_0727		putative phage primase	-0.274876	0.789461	1.96307	1.12e-28	non-essential
Synpcc7942_0728		hypothetical protein	0.419032	0.630132	-1.50929	6.97e-16	non-essential
Synpcc7942_0729		hypothetical protein	0.00338724	0.993717	0.78119	1.37e-06	non-essential
Synpcc7942_0730		hypothetical protein	-0.146475	0.792724	0.514702	0.00837053	non-essential
Synpcc7942_0731		phage terminase large subunit	-0.176772	0.886017	2.58106	7.13e-47	non-essential
Synpcc7942_0732		hypothetical protein	0.468441	0.46536	0.737658	0.00349137	non-essential
Synpcc7942_0733		Phage portal protein, lambda	0.0862594	0.91756	1.10494	3.24e-11	non-essential
Synpcc7942_0734		hypothetical protein	0.345348	0.0470878	-0.444555	0.0135321	non-essential
Synpcc7942_0735		DUF2190 family protein	0.308037	0.373414	-0.364357	0.0770612	non-essential
Synpcc7942_0736		hypothetical protein	0.507377	0.0129207	-0.752129	0.00341307	non-essential
Synpcc7942_0737		hypothetical protein	0.0210148	0.96014	0.277024	0.187735	non-essential
Synpcc7942_0738		Phage baseplate assembly protein V	0.059419	0.905451	0.00140639	0.994658	non-essential
Synpcc7942_0739		phage baseplate protein	0.0760113	0.921203	0.636797	0.00733462	non-essential
Synpcc7942_0740		GPJ of phage P2-like protein	-0.0594901	0.938819	1.01818	8.76e-06	non-essential
Synpcc7942_0741		Phage tail protein I	-0.140983	0.848965	0.818805	6.21e-05	non-essential
Synpcc7942_0742		hypothetical protein	-0.00385886	0.988913	-0.790085	7.05e-05	non-essential
Synpcc7942_0743		hypothetical protein	0.137322	0.889926	-1.83158	8.97e-35	non-essential
Synpcc7942_0744		hypothetical protein	0.34922	0.0568192	-0.908068	6.58e-08	non-essential
Synpcc7942_0745		phage tail protein	0.289122	0.176641	-0.739154	4.89e-05	non-essential
Synpcc7942_0746		hypothetical protein	0.0149431	0.981969	0.424853	0.0587344	non-essential
Synpcc7942_0747		hypothetical protein	0.367331	0.270027	-1.47451	3.68e-14	non-essential
Synpcc7942_0748		Phage major tail tube protein	0.136862	0.730924	-0.782061	0.000538969	non-essential
Synpcc7942_0749		phage tail assembly protein	-0.242319	0.792129	0.437346	0.0574086	non-essential
Synpcc7942_0750		Phage tail tape measure protein TP901, core region	-0.0621446	0.938819	0.476147	0.00417062	non-essential
Synpcc7942_0751		phage tail protein	-0.384003	0.742898	2.02001	2.07e-33	non-essential
Synpcc7942_0752		phage tail protein	-0.580754	0.728544	2.0484	3.37e-12	non-essential
Synpcc7942_0753		phage late control gene D protein GPD	-0.351898	0.771407	2.21107	6.76e-47	non-essential
Synpcc7942_0754		hypothetical protein	0.241257	0.765412	1.92941	6.39e-16	non-essential
Synpcc7942_0755		Peptidase_M15_3 domain-containing protein	-0.0894424	0.91756	1.83222	4.02e-28	non-essential
Synpcc7942_0756		chain A, D20c mutant of T4 lysozyme	-0.190545	0.842351	1.33534	5.07e-15	non-essential
Synpcc7942_0757		hypothetical protein	0.0208105	0.963411	-0.161012	0.389531	non-essential
Synpcc7942_0758		DUG488 domain containing protein	-0.424314	0.378829	-1.09801	2.08e-14	essential
Synpcc7942_0759		hypothetical protein	-0.068742	0.938819	-1.75797	1.04e-27	essential
Synpcc7942_0760		hypothetical protein	0.221392	0.700722	-1.24731	1.39e-10	non-essential
Synpcc7942_0761		conserved hypothetical protein DUF2971	0.559568	0.0231496	-0.690214	1.43e-05	non-essential
Synpcc7942_0762		DUF4065 phage-associated HTH antitoxin XRE family	0.716344	0.0463146	-0.718353	1.8e-07	essential
Synpcc7942_0763		XRE family antitoxin, phage immunity repressor protein C	-0.230318	0.758704	1.18702	4.24e-11	non-essential
Synpcc7942_0764		XRE family antitoxin, phage immunity repressor protein C	0.256642	0.693694	0.237565	0.181687	non-essential
Synpcc7942_0765		tetraacyldisaccharide-1-P-4-kinase, tRNA methylation domain	0.0305891	0.954126	0.542444	0.000283183	non-essential
Synpcc7942_0766		Bro-N domain, phage antirepressor protein	-0.337988	0.751807	1.97608	4.97e-33	non-essential
Synpcc7942_0767		transcription termination factor Rho	-0.196177	0.821853	1.36213	5.52e-10	non-essential
Synpcc7942_0768		Ubiquinone biosynthesis protein Coq4	-0.606446	0.0700113	-0.0927258	0.608478	non-essential
Synpcc7942_0769		hypothetical protein	-0.498799	0.392463	0.378233	0.00304111	non-essential
Synpcc7942_0770		5'-nucleotidase	-0.292939	0.679962	0.249738	0.0634013	non-essential
Synpcc7942_0771		glutathione S-transferase	0.233671	0.550672	0.927599	1.91e-12	non-essential
Synpcc7942_0772		CpeT/CpcT family DUF1001	-0.365427	0.458096	1.19733	7.87e-13	non-essential
Synpcc7942_0773	ycf52	GNAT family N-acetyltransferase	0.148879	0.863748	-1.38586	6.41e-25	non-essential
Synpcc7942_0774		alpha/beta hydrolase	0.220936	0.518391	0.587717	4.96e-05	non-essential
Synpcc7942_0775		divergent PAP2 family protein	0.120059	0.782863	-0.166815	0.300083	essential
Synpcc7942_0776	crtE	farnesyl-diphosphate synthase	0.156869	0.885686	-1.77251	1.68e-32	essential
Synpcc7942_0777	folD	bifunctional 5,10-methylene-tetrahydrofolate dehydrogese/ 5,10-methylene-tetrahydrofolate cyclohydrolase	-0.0229415	0.980338	-1.38188	5.19e-26	essential
Synpcc7942_0778		hypothetical protein	-0.181411	0.749488	0.65502	0.000989724	essential
Synpcc7942_0779		HDIG domain-containing protein	0.331172	0.240186	0.0846937	0.499215	beneficial
Synpcc7942_0780		serine/threonine protein kinase	-0.115536	0.847115	0.278198	0.0404154	non-essential
Synpcc7942_0781	ppsA	phosphoenolpyruvate synthase	-0.537356	0.161538	0.0450067	0.770366	non-essential
Synpcc7942_0782		ATP-binding cassette, subfamily B	0.595485	0.00203588	-0.194021	0.13282	non-essential
Synpcc7942_0783	hisG	ATP phosphoribosyltransferase homohexameric	0.185281	0.723617	-0.0615498	0.677959	essential
Synpcc7942_0784		hypothetical protein	-0.227408	0.60012	-0.917536	7.74e-08	non-essential
Synpcc7942_0785	ponA	penicillin-binding protein 1A	-0.257799	0.783991	1.58623	5.14e-18	non-essential
Synpcc7942_0786		hypothetical protein	0.0429858	0.921203	0.350019	0.0147585	non-essential
Synpcc7942_0787	phoA	metallophosphoesterase	0.00170362	0.99283	-0.101237	0.501059	non-essential
Synpcc7942_0788	gst1	glutathione S-transferase	0.608439	0.435389	-1.28764	1.1e-12	non-essential
Synpcc7942_0789		hypothetical protein	0.0782394	0.891337	-0.744883	7.78e-06	non-essential
Synpcc7942_0790	rbp3	RNA-binding region RNP-1	0.574743	0.756727	-3.52383	1.79e-148	non-essential
Synpcc7942_0791	pcnB	polyA polymerase/tRNA nucleotidyltransferase CCA-adding enzyme	0.14054	0.852099	1.0073	1.95e-10	essential
Synpcc7942_0792		Predicted arabinose efflux permease, MFS family	0.738775	6.83e-06	0.199812	0.228306	non-essential
Synpcc7942_0793		PspA/IM30 family protein¬†	0.103097	0.90738	-1.62844	3.24e-32	non-essential
Synpcc7942_0794		PspA/IM30 family protein¬†	1.12279	0.373414	-3.03246	5.45e-105	ambiguous
Synpcc7942_0795		hypothetical protein	-0.299642	0.54741	0.408228	0.00390987	non-essential
Synpcc7942_0796		DUG721 superfamily protein	0.0317761	0.954126	0.0690503	0.702541	essential
Synpcc7942_0797		hypothetical protein	-0.665083	0.0905066	-1.07187	1.22e-06	non-essential
Synpcc7942_0798	ruvC	Holliday junction endonuclease RuvC	-0.12551	0.845239	-1.64369	3.89e-19	essential
Synpcc7942_0799		Radical SAM superfamily enzyme YgiQ, UPF0313 family	0.955034	0.000694036	0.12747	0.453609	essential
Synpcc7942_0800	cpcT	CpeT/CpcT family DUF1001	-0.6669	0.0958037	-0.61632	4.42e-06	beneficial
Synpcc7942_0801	sodB	superoxide dismutase, Fe-Mn family	1.58144	0.432403	-3.79458	2.51e-217	essential
Synpcc7942_0802		allophycocyanin alpha chain-like protein	0.622873	0.0156871	0.00535763	0.974932	non-essential
Synpcc7942_0803		ABC-2 type transport system permease protein	-0.0217502	0.968231	0.941378	7.88e-11	non-essential
Synpcc7942_0804	pdxA	4-hydroxythreonine-4-phosphate dehydrogenase PdxA	0.390518	0.0501495	-0.0537323	0.690441	essential
Synpcc7942_0805		MBL fold metallo-hydrolase	0.413193	0.183342	-0.722282	4.25e-08	non-essential
Synpcc7942_0806		16S rRNA uracil1498-N3-methyltransferase	0.0247493	0.96014	0.446916	0.00284232	non-essential
Synpcc7942_0807		Rpn family recombination-promoting nuclease/putative transposase	-0.150826	0.842351	1.47164	1.2e-13	non-essential
Synpcc7942_0808	sps	HAD family hydrolase	-0.108427	0.80859	0.812653	1.25e-07	non-essential
Synpcc7942_0809		hypothetical protein	-0.303282	0.545322	0.713504	5.28e-09	non-essential
Synpcc7942_0810		hypothetical protein	-0.421669	0.320045	0.583356	0.00627913	non-essential
Synpcc7942_0811	nha1	sodium/proton antiporter, CPA1 family	-0.0416963	0.919363	0.575368	1.41e-05	non-essential
Synpcc7942_0812		J domain containing protein	0.30654	0.641207	-1.30175	6.92e-25	non-essential
Synpcc7942_0813	hisS	ATP phosphoribosyltransferase	-0.077402	0.850878	-0.48713	0.000510231	essential
Synpcc7942_0814		ferredoxin-like protein	0.437695	0.435389	-0.0148563	0.941611	essential
Synpcc7942_0815	livF	ABC transporter ATP-binding protein	0.646195	0.00813555	-0.102053	0.454055	non-essential
Synpcc7942_0816		diguanylate cyclase/phosphodiesterase	-0.255376	0.587145	1.02176	2.02e-11	non-essential
Synpcc7942_0817		Fur family transcriptional regulator, ferric uptake regulator	-0.101637	0.7818	0.543125	0.000402663	non-essential
Synpcc7942_0818	purS	phosphoribosylformylglycinamidine synthase	-0.197774	0.792272	-0.261555	0.099395	essential
Synpcc7942_0819	purL	phosphoribosylformylglycinamidine synthase subunit I	0.11875	0.875417	-0.617839	1.9e-06	essential
Synpcc7942_0820		hypothetical protein	0.328094	0.701582	-0.479583	0.000745426	beneficial
Synpcc7942_0821	ddpA	peptide/nickel transport system substrate-binding protein	-0.140178	0.782548	0.854043	2.54e-09	non-essential
Synpcc7942_0822	appB	peptide/nickel transport system permease protein	-0.298927	0.639819	1.26327	5.22e-16	non-essential
Synpcc7942_0823		AI-2E family transporter	-0.359851	0.526802	1.09932	1.1e-10	non-essential
Synpcc7942_0824		DUF2156 domin-containing protein	-0.344703	0.32631	1.05199	1.31e-10	non-essential
Synpcc7942_0825		NlpC/P60 family protein	-0.330218	0.564278	1.31169	3.93e-10	beneficial
Synpcc7942_0826		Beta-lactamase class A	-0.114137	0.742449	0.941554	2.38e-07	non-essential
Synpcc7942_0827	cobW	cobalamin biosynthesis protein CobW	0.411025	0.301441	-0.273336	0.0573366	essential
Synpcc7942_0828		DUF2237 domain-containing protein¬†	0.899432	0.00203588	-0.0921075	0.581674	non-essential
Synpcc7942_0829		lipoproteins-like	-0.727364	0.46454	-2.13127	3.08e-46	non-essential
Synpcc7942_0830	asnC	asparaginyl-tRNA synthetase	-0.00344269	0.987138	0.105912	0.472257	non-essential
Synpcc7942_0831		HD domain-containing protein	-0.2781	0.587145	1.32082	1.08e-15	non-essential
Synpcc7942_0833		hypothetical protein	0.22466	0.594231	0.0905741	0.567051	beneficial
Synpcc7942_0834		Alpha/beta hydrolase	-0.059425	0.943244	-2.77597	2.66e-101	non-essential
Synpcc7942_0835	ruvB	Holliday junction DNA helicase subunit RuvB	-0.225232	0.519067	0.787784	2.06e-09	ambiguous
Synpcc7942_0836		AIR synthase-related protein, sll0787 family	-0.267356	0.800813	1.88198	1.95e-20	non-essential
Synpcc7942_0837		GNAT family N-acetyltransferase	-0.122631	0.830279	0.5397	0.000871998	non-essential
Synpcc7942_0838		radical SAM protein, MSMEG_0568 family	-0.394245	0.708643	1.84538	1.28e-14	non-essential
Synpcc7942_0839	merR	Nitrilase	-0.313883	0.749594	1.81922	1.24e-21	non-essential
Synpcc7942_0840		MSMEG_0572 family protein	-0.199109	0.779709	0.717533	8.26e-06	non-essential
Synpcc7942_0841		putative flavoprotein involved in K transport	-0.0363213	0.958943	1.34117	1.33e-19	non-essential
Synpcc7942_0842	gor	NADPH-glutathione reductase	0.686015	0.236138	-0.627135	8.92e-07	non-essential
Synpcc7942_0843		hypothetical protein	1.0335	0.459524	-2.53792	2.5e-80	non-essential
Synpcc7942_0844		phosphoesterase PHP-like protein	0.367958	0.701165	-1.15339	1.55e-14	non-essential
Synpcc7942_0845		hypothetical protein	-0.225253	0.741324	0.805679	0.000597531	non-essential
Synpcc7942_0846		D-hexose-6-phosphate mutarotase	0.0782274	0.867938	0.17167	0.22165	non-essential
Synpcc7942_0847	pilT	twitching motility protein PilT	0.320569	0.731251	-0.726433	2.7e-09	non-essential
Synpcc7942_0848	uvrA	Excinuclease ABC subunit A	0.301421	0.300272	0.25213	0.0392639	non-essential
Synpcc7942_0849		protoporphyrinogen oxidase HemJ	-0.767363	0.52449	-2.38512	9.18e-74	essential
Synpcc7942_0850		Protein of unknown function DUF2811	-1.25225	0.0306262	-1.84267	1.02e-32	ambiguous
Synpcc7942_0851	purM	phosphoribosylformylglycinamidine cyclo-ligase	-0.217318	0.586727	0.107873	0.423507	essential
Synpcc7942_0853	dapL1	L,L-diaminopimelate aminotransferase	0.296276	0.742449	-0.865687	9.75e-13	essential
Synpcc7942_0854		hypothetical protein	-0.171946	0.639819	0.45817	0.000214835	non-essential
Synpcc7942_0855	pixG	response regulator	0.331655	0.752274	0.166929	0.23526	non-essential
Synpcc7942_0856	pixH	twitching motility two-component system responseregulator PilH	0.0779095	0.884402	0.783215	2.88e-07	non-essential
Synpcc7942_0857	pixI-1	chemotaxis protein CheW	0.141553	0.749488	0.770702	3.88e-08	non-essential
Synpcc7942_0858	pixJ1	methyl-accepting chemotaxis sensory transducer with phytochrome sensor	0.185497	0.805596	0.844602	2.07e-10	non-essential
Synpcc7942_0859	pixL	CheA signal transduction histidine kinase	0.0390818	0.954126	0.947777	1.34e-10	non-essential
Synpcc7942_0860	pixI-2	chemotaxis protein CheW	-0.050172	0.899713	0.325595	0.018761	non-essential
Synpcc7942_0861		bifunctional sterol desaturase/short chain dehydrogenase	0.240754	0.742449	-0.765218	1.68e-09	ambiguous
Synpcc7942_0862	ebsA	hypothetical protein	0.248214	0.595851	-1.09844	8e-12	non-essential
Synpcc7942_0863		phosphotransacetylase family protein	0.203076	0.805596	-0.743066	7.51e-10	non-essential
Synpcc7942_0864		hypothetical protein	0.145062	0.926483	-2.51035	1.24e-99	beneficial
Synpcc7942_0865		YajQ family cyclic di-GMP-binding protein	-0.0409388	0.943244	-0.829199	2.77e-07	non-essential
Synpcc7942_0866		hypothetical protein	-0.179695	0.742449	-0.606922	8.97e-07	non-essential
Synpcc7942_0867		hypothetical protein	-0.203708	0.749594	1.09697	3.06e-11	non-essential
Synpcc7942_0868		AarF/ABC1/UbiB kinase family protein	0.169853	0.738013	0.652254	8.63e-08	non-essential
Synpcc7942_0869		DNA uptake protein ComE	-0.136697	0.836033	1.28996	1.05e-16	essential
Synpcc7942_0870		addiction module toxin HicA family	-0.0441549	0.913517	0.519967	0.00763654	ambiguous
Synpcc7942_0871		type II toxin-antitoxin system HicB family antitoxin	0.165539	0.539534	-0.259572	0.123457	essential
Synpcc7942_0872		hypothetical protein	-0.428999	0.481235	1.2453	2.49e-12	non-essential
Synpcc7942_0873		hypothetical protein	-0.181582	0.583694	-0.256681	0.082677	non-essential
Synpcc7942_0874		Superfamily II DNA or RNA helicase, SNF2 family	-0.2925	0.667579	1.14559	3.8e-15	non-essential
Synpcc7942_0875		hypothetical protein	-0.177262	0.679962	0.418894	0.00317859	non-essential
Synpcc7942_0876	alaS	alanyl-tRNA synthetase	0.00933804	0.981969	-0.483581	9.85e-05	essential
Synpcc7942_0877	rps12	radical SAM-linked protein/radical SAM family uncharacterized protein	0.090477	0.747457	-0.230091	0.110694	non-essential
Synpcc7942_0878	rne	Rne/Rng family ribonuclease	0.478327	0.67211	-1.83601	3.34e-42	ambiguous
Synpcc7942_0879	rhnB	RNase HII	0.130914	0.70344	-0.497449	0.0073702	non-essential
Synpcc7942_0880		Protein of unknown function DUF1997	0.027562	0.952108	0.548221	0.000188329	non-essential
Synpcc7942_0881	pheA	prephenate dehydratase	0.175717	0.528136	0.0897762	0.581111	essential
Synpcc7942_0882	lon	ATP-dependent Lon protease	1.65637	0.000115818	-1.28103	1.1e-17	non-essential
Synpcc7942_0883	rpsJ	SSU ribosomal protein S10P	0.921944	0.680327	-4.60783	4.1e-295	essential
Synpcc7942_0884	EF-Tu	translation elongation factor 1A EF-1A/EF-Tu	0.911078	0.749488	-5.37518	0	essential
Synpcc7942_0885	fus	translation elongation factor 2 EF-2/EF-G	0.777354	0.762317	-4.54372	0	essential
Synpcc7942_0886	rps7	SSU ribosomal protein S7P	0.468328	0.842351	-4.22398	3.98e-259	essential
Synpcc7942_0887	rps12	SSU ribosomal protein S12P	0.233554	0.925871	-4.79289	0	essential
Synpcc7942_0888		mannose-6-phosphate isomerase, type 2	-0.147976	0.701165	0.070895	0.67647	non-essential
Synpcc7942_0889		Predicted protein DUF2233	0.0147337	0.956469	0.0195476	0.893473	essential
Synpcc7942_0890	glsF	glutamate synthase ferredoxin	0.644335	0.737454	-2.33676	8.45e-81	essential
Synpcc7942_0891		protein of unknown function DUF1830	-0.244964	0.411149	-0.812549	1.32e-08	non-essential
Synpcc7942_0892	cofG	7,8-didemethyl-8-hydroxy-5-deazariboflavin synthase subunit CofG	-0.150076	0.833341	1.21434	1.08e-12	non-essential
Synpcc7942_0893	psbAIII	photosystem II P680 reaction center D1 protein	4.07302	0.000655032	-3.46076	1.08e-15	not_analyzed
Synpcc7942_0894	aroK	shikimate kinase	0.915042	1.28e-05	0.556564	5.8e-05	essential
Synpcc7942_0895		Pyridine nucleotide-disulphide oxidoreductase, dimerisation domain	-0.20229	0.760856	1.4446	2.27e-27	essential
Synpcc7942_0896	minD	septum site-determining protein MinD	-0.193682	0.764262	-0.972445	1.41e-10	non-essential
Synpcc7942_0897	minE	cell division topological specificity factor MinE	-0.00299485	0.995631	-1.62856	2.21e-26	essential
Synpcc7942_0898		2Fe-2S ferredoxin	-0.196856	0.51021	-0.392816	0.0179241	non-essential
Synpcc7942_0899		hypothetical protein	-0.108133	0.873114	1.39866	1.24e-15	non-essential
Synpcc7942_0900	gifA	hypothetical protein	0.668682	0.752532	-1.56055	1.14e-15	non-essential
Synpcc7942_0901		alpha/beta fold hydrolase	-0.88627	0.000625415	0.211098	0.155989	non-essential
Synpcc7942_0902		calcium-binding protein	-0.295244	0.352156	0.645998	0.000156644	non-essential
Synpcc7942_0903	acnB	aconitase	0.208991	0.854998	-1.15202	1.79e-23	essential
Synpcc7942_0904		hypothetical protein	0.929917	0.00118308	-0.989939	7.98e-16	non-essential
Synpcc7942_0905		hypothetical protein	-0.489527	0.848577	-3.70761	1.5e-95	non-essential
Synpcc7942_0906		hypothetical protein	0.256228	0.701165	-0.697669	6.8e-08	ambiguous
Synpcc7942_0907		hypothetical protein	0.0345009	0.94157	0.572575	0.000335049	non-essential
Synpcc7942_0908		hypothetical protein	-0.176714	0.586727	-0.0943984	0.539641	non-essential
Synpcc7942_0909	ycf57	iron-sulfur cluster assembly protein	0.999857	0.146827	-1.87774	1.57e-42	non-essential
Synpcc7942_0910		Tetratricopeptide repeat-containing protein	0.608135	0.627531	-2.04232	2.11e-48	non-essential
Synpcc7942_0911		hypothetical protein	0.090007	0.845831	0.354435	0.0455782	non-essential
Synpcc7942_0912	dnaX	DNA polymerase-3 subunit gamma/tau	-0.100401	0.885686	1.12213	3.47e-18	essential
Synpcc7942_0913		putative acetyltransferase	-0.1448	0.845239	1.03812	2.4e-10	non-essential
Synpcc7942_0914		tRNA-ms[2]io[6]A-hydroxylase	0.180425	0.807275	0.83346	2.98e-07	non-essential
Synpcc7942_0915	aroQ	3-dehydroquinate dehydratase	0.888026	0.0194268	-1.12465	6.58e-17	essential
Synpcc7942_0916		hypothetical protein	1.16304	0.331495	-3.23303	2.05e-116	non-essential
Synpcc7942_0917		NIL domain-containing protein	-0.374566	0.749488	-1.82839	7.05e-42	non-essential
Synpcc7942_0918	aas	long-chain acyl-CoA synthetase	-0.237524	0.765906	-0.911545	4.58e-12	non-essential
Synpcc7942_0919		YlqD protein	0.426138	0.689043	-2.4558	3.99e-75	non-essential
Synpcc7942_0920	psaK1	photosystem I subunit 10	-2.17656	0.261525	-5.34631	0	non-essential
Synpcc7942_0921		Protein of unknown function DUF3593	-0.0145918	0.980338	-0.245955	0.16871	non-essential
Synpcc7942_0922	gltX	glutamyl-Q tRNAAsp synthetase	-0.0827557	0.91551	1.09747	2.12e-12	non-essential
Synpcc7942_0923	mtaP	methylthioadenosine phosphorylase	0.218789	0.625554	-0.154623	0.259548	non-essential
Synpcc7942_0924	nblS	multi-sensor signal transduction histidine kinase	0.285778	0.304861	-0.404033	0.00114927	essential
Synpcc7942_0925	purD	phosphoribosylamine--glycine ligase	0.00882349	0.981969	-0.609478	0.000196222	essential
Synpcc7942_0926		Tetratricopeptide repeat-containing protein	-0.0188305	0.954126	-0.0180254	0.91372	essential
Synpcc7942_0927	purC	phosphoribosylaminoimidazole-succinocarboxamide synthase	0.0717113	0.938539	-1.60608	2.99e-26	essential
Synpcc7942_0928		outer membrane protein insertion porin family	-0.0299057	0.981969	-2.93962	4.7e-112	essential
Synpcc7942_0929	lpxC	UDP-3-O-[3-hydroxymyristoyl] N-acetylglucosaminedeacetylase	0.00217187	0.99592	-1.53792	1.78e-20	essential
Synpcc7942_0930	fabZ	3-hydroxyacyl-[acyl-carrier-protein] dehydratase	-0.211426	0.845239	-1.58788	4.93e-32	essential
Synpcc7942_0931	lpxA	acyl-[acyl-carrier-protein]--UDP-N-acetylglucosa mine O-acyltransferase	0.0288308	0.968898	-1.29482	9.17e-19	essential
Synpcc7942_0932	lpxB	lipid-A-disaccharide synthase	0.0731377	0.885686	-0.707039	3.47e-06	essential
Synpcc7942_0933	narM	nitrate reductase associated protein	0.262884	0.402566	0.946584	2.22e-07	ambiguous
Synpcc7942_0934	trp	Anthranilate phosphoribosyltransferase	-0.154427	0.817046	1.25187	6.93e-16	non-essential
Synpcc7942_0935		sulfite exporter TauE/SafE family protein	-0.187317	0.854212	1.79364	1.64e-20	non-essential
Synpcc7942_0936		Rhodanese-related sulfurtransferase	-0.22438	0.751574	1.15087	1.6e-09	non-essential
Synpcc7942_0937		Glyoxylase, beta-lactamase superfamily II	-0.0177678	0.980627	1.23894	2.62e-13	non-essential
Synpcc7942_0938		transcriptional regulator, ArsR family	-0.269699	0.730008	2.03054	1.91e-23	non-essential
Synpcc7942_0939	cysC	adenylylsulfate kinase	-0.180973	0.833514	-0.829414	2.4e-07	ambiguous
Synpcc7942_0940		transcriptional regulator, XRE family	-0.208654	0.595851	-0.0363603	0.843033	non-essential
Synpcc7942_0941		ATP-binding cassette, subfamily F, member 3	0.114478	0.774613	0.649337	1.45e-06	non-essential
Synpcc7942_0942	ftsH	membrane protease FtsH catalytic subunit	4.01894	9.95e-07	-1.65092	1.47e-38	essential
Synpcc7942_0943	argD	acetylornithine aminotransferase apoenzyme	-0.374681	0.742449	-1.24509	9.25e-25	essential
Synpcc7942_0944	folC	dihydrofolate synthase / folylpolyglutamate synthase	-0.235166	0.360141	0.298034	0.0276796	essential
Synpcc7942_0945		radical SAM/Cys-rich domain-containing protein	-0.0397771	0.95374	0.863514	1.67e-08	non-essential
Synpcc7942_0946	aoxA	UDP-galactopyranose mutase	-0.415216	0.181233	0.531267	0.000140399	non-essential
Synpcc7942_0947	ggtA	carbohydrate ABC transporter ATP-binding protein, CUT1 family	-0.163824	0.837576	1.19397	2.36e-19	non-essential
Synpcc7942_0948		carbohydrate ABC transporter membrane protein 2,CUT1 family	-0.156986	0.847284	1.30557	1.05e-16	non-essential
Synpcc7942_0949		carbohydrate ABC transporter membrane protein 1,CUT1 family	-0.219728	0.807275	1.45126	7.61e-21	non-essential
Synpcc7942_0950		carbohydrate ABC transporter substrate-binding protein, CUT1 family	-0.0431828	0.94157	0.402146	0.00177954	non-essential
Synpcc7942_0951	nadC	nicotinate-nucleotide pyrophosphorylase [carboxylating]	-0.0417371	0.893861	0.0537136	0.718396	beneficial
Synpcc7942_0952		PD-D/EXK nuclease superfamily protein	-0.0140523	0.980338	0.683412	2.66e-05	non-essential
Synpcc7942_0953		Predicted RNA-binding protein, contains PUA-likedomain	0.100179	0.765906	0.197099	0.251452	non-essential
Synpcc7942_0954		folate-binding protein	0.049683	0.899713	0.519064	0.000197694	non-essential
Synpcc7942_0955		hypothetical protein	0.210446	0.528136	0.441958	0.00113116	non-essential
Synpcc7942_0956		GTPase, G3E family	0.684293	0.518642	-1.74538	8.64e-38	non-essential
Synpcc7942_0957	cobO	cobIyrinic acid a,c-diamide adenosyltransferase	0.231303	0.664873	-0.0195959	0.910619	essential
Synpcc7942_0958	purN	formyltetrahydrofolate-dependent phosphoribosylglycinamide formyltransferase	-0.168823	0.605034	0.501992	0.000274522	non-essential
Synpcc7942_0959	obgE	GTP-binding protein	-0.108506	0.753772	0.341974	0.0129052	essential
Synpcc7942_0960		carbohydrate ABC transporter ATP-binding protein, CUT1 family	-0.31301	0.14289	0.00360446	0.981943	ambiguous
Synpcc7942_0961		transcriptional attenuator, LytR family	-0.128309	0.811465	-0.405052	0.00558381	non-essential
Synpcc7942_0962	sun	16S rRNA cytosine967-C5-methyltransferase	0.143184	0.753772	0.363536	0.0214728	non-essential
Synpcc7942_0963		methyltransferase	0.172045	0.752274	-0.448254	0.0465026	non-essential
Synpcc7942_0964		hypothetical protein	0.105457	0.861876	-0.507014	0.00217875	non-essential
Synpcc7942_0965	amt1	3'2', 5'-bisphosphate nucleotidase	-0.0269669	0.95013	0.0343158	0.838471	non-essential
Synpcc7942_0966		hypothetical protein	0.545747	0.0958037	0.313817	0.0929465	non-essential
Synpcc7942_0967	hemC	hydroxymethylbilane synthase	0.0331977	0.980338	-2.76886	2.16e-88	essential
Synpcc7942_0968		hypothetical protein	-0.42812	0.679962	-2.07462	2.79e-17	ambiguous
Synpcc7942_0969		carboxymethylenebutenolidase	0.97777	1.05e-09	0.16724	0.310385	non-essential
Synpcc7942_0970	crtD	C-3',4' desaturase CrtD	1.55092	0.00291038	2.16491	4.72e-35	non-essential
Synpcc7942_0971		DUF4912 domain-containing protein	0.788242	0.478981	-1.89967	2.06e-43	non-essential
Synpcc7942_0972		2-iminobutanoate/2-iminopropanoate deaminase	0.410948	0.567024	-0.751069	1.05e-06	non-essential
Synpcc7942_0973	ugd	UDPglucose 6-dehydrogenase	-0.0950693	0.854998	0.935947	4.85e-11	non-essential
Synpcc7942_0974	ugd	UDPglucose 6-dehydrogenase	-0.089767	0.866252	-0.0522443	0.852256	non-essential
Synpcc7942_0975	mraW	16S rRNA cytosine1402-N4-methyltransferase	-0.256631	0.792724	1.85866	1.15e-19	non-essential
Synpcc7942_0976		tRNA nucleotidyltransferase CCA-adding enzyme	-0.270337	0.769639	1.79375	2.8e-38	ambiguous
Synpcc7942_0977	prk	phosphoribulokinase	0.288245	0.913517	-4.46387	1.1e-272	essential
Synpcc7942_0978	petH	ferredoxin--NADP reductase	0.477075	0.842351	-3.4966	2.7e-163	essential
Synpcc7942_0979		Uncharacterized damage-inducible protein DinB forms a four-helix bundle	-0.322262	0.331161	0.647666	1.41e-05	non-essential
Synpcc7942_0980		LysE family translocator	-0.243384	0.717064	1.27699	7.64e-15	non-essential
Synpcc7942_0981		DUF87 domain-containing protein	-0.343613	0.302626	0.82643	1.25e-07	non-essential
Synpcc7942_0982		Polyketide_cyc domain-containing protein	0.358742	0.377217	0.183347	0.225825	non-essential
Synpcc7942_0983	deoC	deoxyribose-phosphate aldolase	0.845082	0.000625415	-0.307819	0.0346953	non-essential
Synpcc7942_0984	recO	DNA replication and repair protein RecO	-0.123776	0.834867	1.09214	2.58e-09	essential
Synpcc7942_0985		Predicted arabinose efflux permease, MFS family	-0.0367707	0.940146	-0.282971	0.0489169	essential
Synpcc7942_0986		Glycosyltransferase involved in cell wall bisynthesis	0.448129	0.203791	-0.196005	0.124728	essential
Synpcc7942_0987	fur	Fur family transcriptional regulator, ferric uptake regulator	0.132187	0.758704	-0.665076	1.59e-06	essential
Synpcc7942_0988	ycf54	DUF2488 family protein	0.157708	0.848876	-0.663234	2.21e-06	essential
Synpcc7942_0989		hypothetical protein	0.0835611	0.765251	-1.13333	3.31e-15	non-essential
Synpcc7942_0990	cobU	adenosylcobinamide kinase /adenosylcobinamide-phosphate guanylyltransferase	-0.252157	0.608448	0.623681	3.18e-05	essential
Synpcc7942_0991	pxcA	CemA family protein	0.219952	0.522829	-0.216576	0.0987171	non-essential
Synpcc7942_0992	pcx	proton extrusion protein PcxA	-0.171389	0.760856	1.06191	1.55e-14	non-essential
Synpcc7942_0993		DUF697 domain-containing protein	-0.218564	0.70134	-0.311339	0.0385152	beneficial
Synpcc7942_0994		hypothetical protein	-0.252379	0.357297	0.0272139	0.87841	non-essential
Synpcc7942_0995	ycf2	Protein of unknown function DUF565	-0.241837	0.552905	0.284781	0.0722534	essential
Synpcc7942_0996		hypothetical protein	-0.0847688	0.765906	-0.104293	0.4684	non-essential
Synpcc7942_0997	rpmF	LSU ribosomal protein L32P	-0.246228	0.940086	-4.5702	1.57e-150	essential
Synpcc7942_0998	ftsH	membrane protease FtsH catalytic subunit	0.77169	0.0197192	-0.527575	4.37e-05	beneficial
Synpcc7942_0999		hypothetical protein	0.386304	0.216369	-0.866907	4.81e-08	non-essential
Synpcc7942_1000		type I secretion C-terminal target domain-containing protein	-0.278077	0.679962	1.06244	2.16e-16	non-essential
Synpcc7942_1001	lysC	aspartate kinase	-0.38203	0.399213	-0.375219	0.00203483	essential
Synpcc7942_1002	psaD	photosystem I subunit 2	-3.66726	0.0352496	-5.98174	0	essential
Synpcc7942_1003	trpE	anthranilate synthase, component I	-0.680277	0.00728159	-0.133823	0.288127	essential
Synpcc7942_1004		cupin 2 domain-containing protein	-0.553624	0.357297	1.51475	4.54e-20	non-essential
Synpcc7942_1005		HAD family phosphatase	-0.34005	0.658472	1.48612	3.85e-19	non-essential
Synpcc7942_1006		Flp pilus assembly protein TadD, contains TPR repeats	-0.0802194	0.904806	1.2814	4.06e-20	non-essential
Synpcc7942_1007	fumC	fumarase, class II	-0.313438	0.400638	0.48958	0.000653578	non-essential
Synpcc7942_1008	purU	formyltetrahydrofolate deformylase	-0.390303	0.435389	0.753754	9.38e-07	non-essential
Synpcc7942_1009		transcriptional regulator, XRE family	-0.457022	0.516474	1.31068	6.46e-20	ambiguous
Synpcc7942_1010		ribosomal large subunit pseudouridine synthase B	-0.106851	0.74661	0.297312	0.027357	non-essential
Synpcc7942_1011	sphS	PAS/PAC sensor signal transduction histidine kinase	-0.53062	0.595851	2.1084	1.16e-48	non-essential
Synpcc7942_1012	sphR	two component transcriptional regulator, winged helix family	-0.294199	0.680939	1.08893	1.91e-10	non-essential
Synpcc7942_1013		hypothetical protein	-0.0920475	0.816507	-0.231691	0.209725	ambiguous
Synpcc7942_1014		CheA signal transduction histidine kinase	-0.0395022	0.963411	-1.23835	1.43e-23	non-essential
Synpcc7942_1015		tetratricopeptide repeat protein	0.0419722	0.96159	-1.42904	5.95e-27	non-essential
Synpcc7942_1016	cheW	CheW protein	0.0470902	0.954493	-1.60469	4.31e-32	non-essential
Synpcc7942_1017		DNA-binding regulatory protein, YebC/PmpR family	0.0781107	0.807275	-0.489181	0.00165375	non-essential
Synpcc7942_1018		hypothetical protein	-0.188923	0.567024	0.140775	0.390449	non-essential
Synpcc7942_1019	malQ	4-alpha-glucanotransferase	-0.0997819	0.784948	-0.242319	0.111366	non-essential
Synpcc7942_1020	menC	O-succinylbenzoate synthase	-0.370276	0.331619	0.0471584	0.786882	essential
Synpcc7942_1021	menE	O-succinylbenzoic acid--CoA ligase	-0.294218	0.605558	0.954448	1.91e-10	essential
Synpcc7942_1022		Protein of unknown function DUF1350	0.147249	0.845239	0.828959	6.89e-07	non-essential
Synpcc7942_1023		hypothetical protein	1.1806	0.0902889	-1.57443	5.01e-15	non-essential
Synpcc7942_1024		Permease of the drug/metabolite transporter DMT superfamily	-0.13198	0.852099	1.18581	1.49e-13	non-essential
Synpcc7942_1025		Tetratricopeptide repeat-containing protein	-0.157335	0.631557	0.397681	0.0192937	non-essential
Synpcc7942_1026	fbp	fibronectin binding protein-like	-0.09578	0.789461	0.265531	0.0390989	non-essential
Synpcc7942_1027		DUF370 domain-containing protein	-0.332069	0.700722	1.56592	2.61e-16	non-essential
Synpcc7942_1028		alpha/beta fold hydrolase	0.191578	0.67211	0.445661	0.000929541	non-essential
Synpcc7942_1029	ilvE	branched chain amino acid aminotransferase apoenzyme	0.145185	0.863748	-0.796363	4.61e-08	beneficial
Synpcc7942_1030	hisC	histidinol phosphate aminotransferase apoenzyme	-0.404861	0.284768	-0.02208	0.897773	essential
Synpcc7942_1031		hypothetical protein	-0.414067	0.0211342	0.100619	0.510806	non-essential
Synpcc7942_1032		Uncharacterized conserved protein, circularly permuted ATPgrasp superfamily	-0.593693	0.0352013	-0.0833639	0.553245	non-essential
Synpcc7942_1033		Uncharacterized conserved protein, Alpha-E superfamily	-0.530523	0.0913126	-0.227938	0.143186	non-essential
Synpcc7942_1034		Transglutaminase-like enzyme, putative cysteine protease	-0.401564	0.358543	-0.000270949	0.998645	beneficial
Synpcc7942_1035		putative proteasome-type protease	-0.205881	0.535915	0.0725181	0.704129	non-essential
Synpcc7942_1036		hypothetical protein	-0.916771	1.13e-07	-0.195203	0.193258	non-essential
Synpcc7942_1037	speA	arginine decarboxylase	-0.18394	0.583694	0.483709	0.00104809	essential
Synpcc7942_1038		photosystem II oxygen-evolving enhancer protein 2	-0.240755	0.654584	0.884495	2.21e-07	non-essential
Synpcc7942_1039		nuclear transport factor 2 family protein	-0.440549	0.388616	0.879838	1.8e-06	non-essential
Synpcc7942_1040		GIY-YIG nuclease family protein	-0.556676	0.432403	0.79344	7.21e-06	non-essential
Synpcc7942_1041		hypothetical protein	-0.306775	0.610016	0.774022	6.72e-05	non-essential
Synpcc7942_1042		hypothetical protein	-0.570498	0.00473494	0.634195	0.000177086	non-essential
Synpcc7942_1043	vte5	phytol kinase	-0.32738	0.502768	0.350659	0.0199425	non-essential
Synpcc7942_1044	thyX	thymidylate synthase FAD	-0.0912278	0.705251	0.0407922	0.769573	essential
Synpcc7942_1045		SpoIID/LytB domain protein	-0.303433	0.244499	0.543878	9e-06	non-essential
Synpcc7942_1046		hypothetical protein	-0.793539	0.000766916	0.261666	0.0817313	non-essential
Synpcc7942_1047	cpcB1	phycocyanin beta chain	-3.42004	0.0909441	-6.77297	0	not_analyzed
Synpcc7942_1048	cpcA1	phycocyanin alpha chain	-2.98925	0.146943	-6.69968	0	not_analyzed
Synpcc7942_1049	cpcH	phycocyanin-associated rod linker protein	-3.58475	0.00907818	-4.88392	0	beneficial
Synpcc7942_1050	cpcI	phycocyanin-associated rod linker protein	-3.65985	0.0302322	-5.86144	0	non-essential
Synpcc7942_1051	cpcD	phycocyanin-associated, rod	-3.66925	0.00512258	-5.45088	0	non-essential
Synpcc7942_1052	cpcB2	phycocyanin beta chain	-2.86481	0.181938	-6.42246	4.07e-278	not_analyzed
Synpcc7942_1053	cpcA2	phycocyanin alpha chain	-2.97837	0.149893	-6.70245	0	not_analyzed
Synpcc7942_1054	cpcE	phycocyanobilin lyase alpha subunit	-1.60141	6.22e-06	-0.978294	1.1e-12	ambiguous
Synpcc7942_1055	cpcF	phycocyanobilin lyase beta subunit	-0.766845	0.144019	-0.0238526	0.871334	essential
Synpcc7942_1056		transcriptional regulator, XRE family	0.0971911	0.938539	-1.93025	1.38e-50	non-essential
Synpcc7942_1057	thiE	thiamine phosphate synthase	0.117117	0.905106	-1.31857	8.15e-28	essential
Synpcc7942_1058	ycf4	sulfur carrier protein	-0.218314	0.749488	0.442076	0.027662	essential
Synpcc7942_1059		Uncharacterized membrane protein	1.23958	0.211083	-1.47664	1.43e-23	beneficial
Synpcc7942_1060		type I restriction enzyme M protein	-0.211654	0.754495	1.52062	1.55e-15	non-essential
Synpcc7942_1061		protein of unknown function DUF4351	-0.414832	0.567024	1.54875	1.12e-16	non-essential
Synpcc7942_1062		DUF4351 domain-containing protein	-0.0925232	0.836319	0.182812	0.34149	non-essential
Synpcc7942_1063		protein of unknown function DUF4351	-0.227148	0.67749	0.92009	7.2e-07	non-essential
Synpcc7942_1064		type I restriction enzyme, S subunit	-0.193801	0.691445	0.639726	0.000180112	non-essential
Synpcc7942_1065		type I restriction enzyme, R subunit	-0.226367	0.789461	1.03599	1.73e-09	non-essential
Synpcc7942_1066		hypothetical protein	-0.419538	0.602266	1.03634	3.79e-05	non-essential
Synpcc7942_1067		hypothetical protein	-0.216313	0.805596	1.31446	2.81e-12	non-essential
Synpcc7942_1068	pdhC	pyruvate dehydrogenase E2 component dihydrolipoamide acetyltransferase	-0.0602108	0.954126	-1.16303	2.64e-22	essential
Synpcc7942_1069		hypothetical protein	-0.127795	0.705251	0.392317	0.0146209	non-essential
Synpcc7942_1070		hypothetical protein	-0.166651	0.845239	1.30927	5.03e-17	beneficial
Synpcc7942_1071		bifunctional nuclease family protein	0.659473	0.0915368	-1.03455	6.19e-11	non-essential
Synpcc7942_1072	cobO	cobIyrinic acid a,c-diamide adenosyltransferase	-0.0157513	0.980338	-0.749776	9.89e-06	beneficial
Synpcc7942_1073	rph	RNAse PH	-0.180128	0.730424	0.940776	8.29e-11	non-essential
Synpcc7942_1074		hypothetical protein	-0.0734544	0.899713	0.543024	0.00178347	non-essential
Synpcc7942_1075		hypothetical protein	-0.255299	0.774613	1.7043	1.62e-25	non-essential
Synpcc7942_1076		Putative sensory transduction regulator	-0.114993	0.863748	0.864623	1.05e-06	non-essential
Synpcc7942_1077		protein of unknown function DUF3067	-0.0130797	0.975636	0.577893	0.000907089	non-essential
Synpcc7942_1078		hypothetical protein	0.284361	0.301441	0.190414	0.186654	non-essential
Synpcc7942_1079	recG	ATP-dependent DNA helicase RecG	-0.297815	0.700806	1.6346	4.17e-28	beneficial
Synpcc7942_1080		trk system potassium uptake protein TrkH	-0.224688	0.724676	1.05015	7.91e-09	beneficial
Synpcc7942_1081		trk system potassium uptake protein TrkA	-0.0112129	0.96159	0.275948	0.060067	beneficial
Synpcc7942_1082	pacL	Ca2 -transporting ATPase	-0.336353	0.627531	1.5273	2.11e-25	non-essential
Synpcc7942_1083		1,2-diacylglycerol 3-beta-glucosyltransferase	0.161783	0.647036	-0.282677	0.0198877	essential
Synpcc7942_1084		hypothetical protein	-0.239728	0.603371	0.0186467	0.921087	non-essential
Synpcc7942_1085	glgB	1,4-alpha-glucan branching enzyme	-0.0277456	0.938539	-0.487933	0.000185968	non-essential
Synpcc7942_1086	hemE	uroporphyrinogen decarboxylase	-0.491368	0.754677	-2.26325	2.72e-58	essential
Synpcc7942_1087		Nucleoside-diphosphate-sugar epimerase	-0.426977	0.574614	-0.7372	1.81e-05	essential
Synpcc7942_1088	petE	plastocyanin	0.576534	0.84048	-4.86263	3.75e-204	non-essential
Synpcc7942_1089	clpB	ATP-dependent Clp protease ATP-binding subunit ClpB	0.123272	0.783991	0.350587	0.0398381	non-essential
Synpcc7942_1090		TLP18.3, Psb32 and MOLO-1 founding protein of phosphatase	1.74806	1.49e-08	0.733411	9.2e-05	non-essential
Synpcc7942_1091		SAM-dependent methyltransferase, MidA family	0.0150533	0.980338	1.63019	5.16e-24	beneficial
Synpcc7942_1092		methyltransferase domain-containing protein	-0.567609	0.183832	-0.897983	1.25e-09	non-essential
Synpcc7942_1093	anmK	anhydro-N-acetylmuramic acid kinase	-0.169593	0.749488	0.862174	2.93e-10	non-essential
Synpcc7942_1094		thiaminase transcriptional activator TenA	-0.250805	0.705251	0.681016	7.01e-06	non-essential
Synpcc7942_1095		hypothetical protein	-0.185542	0.769857	0.7602	5.06e-07	non-essential
Synpcc7942_1096	thiC	hydroxymethylpyrimidine synthase	0.794757	0.512479	-2.72481	1.5e-77	essential
Synpcc7942_1097		riboswitch binding thiamine pyrophosphate	0.196607	0.938539	-3.43688	1.14e-58	essential
Synpcc7942_1098		Uncharacterized membrane protein YheB, UPF0754 family	-0.289311	0.670688	0.697882	5.36e-07	non-essential
Synpcc7942_1099	ubiE	demethylmenaquinone methyltransferase	-0.520696	0.0408657	0.446399	0.00230311	non-essential
Synpcc7942_1100	dnaA	chromosomal replication initiator protein DnaA	-0.201565	0.605034	-0.349602	0.00504914	essential
Synpcc7942_1101		PDZ domain-containing protein	0.657175	0.400638	-1.28877	4e-23	non-essential
Synpcc7942_1102		hypothetical protein	0.336109	0.549728	-0.273304	0.11214	non-essential
Synpcc7942_1103		glucosamine-6-phosphate deaminase	-0.0726976	0.846899	0.273053	0.0811295	non-essential
Synpcc7942_1104	ftsW	rod shape determining protein RodA	-0.105765	0.811465	0.343832	0.00957369	essential
Synpcc7942_1105	mrp	ATP-binding protein involved in chromosome partitioning	-0.00635243	0.98888	-0.811997	3.73e-09	essential
Synpcc7942_1106		CRR6 family NdhI maturation factor	0.214817	0.70134	-0.733891	1.66e-07	non-essential
Synpcc7942_1107		Tetratricopeptide repeat-containing protein	-0.0312455	0.940146	0.564601	0.000271652	non-essential
Synpcc7942_1108	Hbs or HU-like	bacterial nucleoid protein Hbs	-0.330598	0.392463	-0.0065376	0.974932	non-essential
Synpcc7942_1109	hisC	L-threonine O-3-phosphate decarboxylase	-0.2372	0.553253	0.517933	0.000906777	essential
Synpcc7942_1110		response regulator	0.0636383	0.954493	-2.50577	2.01e-70	non-essential
Synpcc7942_1111		serine/threonine protein kinase	-0.211919	0.631625	0.294214	0.0198719	non-essential
Synpcc7942_1112		ribosomal large subunit pseudouridine synthase D	-0.40068	0.393235	0.585455	7.78e-06	non-essential
Synpcc7942_1113		Predicted PurR-regulated permease PerM	-0.232394	0.562946	0.563656	3.55e-05	non-essential
Synpcc7942_1114	rbgA	Ras superfamily GTP-binding protein YlqF	-0.235994	0.327275	0.190016	0.175404	essential
Synpcc7942_1115		Nucleotide-binding universal stress protein, UspA family	-0.368515	0.243486	0.0774583	0.621646	non-essential
Synpcc7942_1116	pgk	phosphoglycerate kinase	0.213188	0.890677	-1.78055	1.19e-38	essential
Synpcc7942_1117		hypothetical protein	-0.112953	0.725018	0.650258	1.38e-05	non-essential
Synpcc7942_1118		Pyruvate/2-oxoglutarate dehydrogenase complex, dihydrolipoamide dehydrogenase E3 component	-0.187231	0.742449	0.950901	9.08e-10	non-essential
Synpcc7942_1119		TVP38/TMEM64 family protein	-0.279199	0.679967	1.36977	7.45e-12	non-essential
Synpcc7942_1120		high light inducible protein	7.55778	1.85e-33	0.234528	0.181982	non-essential
Synpcc7942_1121		serine/threonine protein kinase	-0.240896	0.597711	0.601736	1.22e-06	non-essential
Synpcc7942_1122	rpmG	LSU ribosomal protein L33P	0.485182	0.839903	-4.6668	0	essential
Synpcc7942_1123	rpsR	SSU ribosomal protein S18P	0.36089	0.883562	-4.77713	0	essential
Synpcc7942_1124	rnb	exoribonuclease-2	-0.00914976	0.990389	-1.5874	3.93e-44	non-essential
Synpcc7942_1125		type IV pili sensor histidine kinase and response regulator	-0.544479	0.606792	-2.02146	2.1e-52	non-essential
Synpcc7942_1126		lipopolysaccharide transport system permease protein	-0.0965682	0.918071	-1.05068	3.43e-14	non-essential
Synpcc7942_1127	tldD/ebfE	microcin-processing peptidase 2 Unknown type peptidase. MEROPS family U62	0.822904	0.0568296	-0.223103	0.102571	non-essential
Synpcc7942_1128		Peptidase M10 serralysin C terminal	-0.0950506	0.899713	1.12534	7.52e-07	non-essential
Synpcc7942_1129		hypothetical protein	-0.0189752	0.96466	0.869992	4.53e-09	non-essential
Synpcc7942_1130		protein serine/threonine phosphatase	-0.0841582	0.808302	0.568025	3.09e-05	non-essential
Synpcc7942_1131	ftrV	Ferredoxin thioredoxin reductase variable alpha chain	0.275346	0.789461	-1.62511	5.02e-24	essential
Synpcc7942_1132		Multidrug resistance efflux pump	-0.0678815	0.899713	0.701833	7.04e-07	non-essential
Synpcc7942_1133	pteB	bacteriocin-processing peptidase. Cysteine peptidase. MEROPS family C39	-0.0303296	0.970683	0.971594	3.81e-07	non-essential
Synpcc7942_1134		hypothetical protein	0.0551181	0.952108	0.714185	0.00085318	non-essential
Synpcc7942_1135		cation transport protein ChaC	-0.282635	0.742449	1.69036	1.27e-22	non-essential
Synpcc7942_1136	pepN	aminopeptidase N	-0.0433838	0.905106	0.497008	9.5e-05	non-essential
Synpcc7942_1137	ycf23	Protein of unknown function DUF561	0.700227	0.74661	-3.51618	2.29e-204	beneficial
Synpcc7942_1138	ycf62	tRNA lysidine34 synthetase TilS	-0.35699	0.736065	2.08322	1.09e-31	essential
Synpcc7942_1139		hypothetical protein	0.456615	0.654584	-1.09447	9.43e-18	non-essential
Synpcc7942_1140		FAD dependent oxidoreductase	-0.309492	0.410928	0.659789	8.61e-07	non-essential
Synpcc7942_1141		Tellurite resistance protein	-0.450965	0.031876	-0.0122426	0.941611	non-essential
Synpcc7942_1142	metS	methionyl-tRNA synthetase	0.243457	0.574741	0.168916	0.196087	essential
Synpcc7942_1143	lalA	Uncharacterized conserved protein, LabA/DUF88 family	-0.579997	0.458206	-0.833713	1.4e-09	non-essential
Synpcc7942_1144		LPS export ABC transporter protein LptC	-0.216045	0.691747	-0.015741	0.913904	essential
Synpcc7942_1145		monothiol glutaredoxin	0.0926715	0.935574	-1.80974	1.77e-26	non-essential
Synpcc7942_1146		transcriptional regulator, BolA protein family	0.204114	0.846899	-1.73588	1.06e-35	non-essential
Synpcc7942_1147		hypothetical protein	-0.511083	0.565845	1.93319	1.6e-22	non-essential
Synpcc7942_1148		metal dependent phosphohydrolase	-0.426608	0.103115	0.443712	0.00385387	non-essential
Synpcc7942_1149	rfbB	UDP-glucuronate decarboxylase	0.11151	0.79203	0.346592	0.0347772	non-essential
Synpcc7942_1150		Uncharacterized conserved protein, DUF305 family	-0.244962	0.754679	0.291524	0.0715129	non-essential
Synpcc7942_1151	panC	cytidylate kinase /pantothenate synthetase	-0.240298	0.574614	0.46109	0.000238722	essential
Synpcc7942_1152		rare lipoprotein A	-0.080496	0.958566	-3.6521	1.7e-186	non-essential
Synpcc7942_1153	digE	YfjP family GTPase	-0.21099	0.816507	1.47471	1.05e-24	non-essential
Synpcc7942_1154		Uncharacterized conserved protein, DUF697 family	-0.27602	0.791243	1.87657	2.1e-22	non-essential
Synpcc7942_1155		hypothetical protein	-0.189267	0.721411	0.484276	0.000437881	non-essential
Synpcc7942_1156		PD-D/EXK nuclease superfamily protein	-0.460906	0.627531	-0.0544964	0.664586	non-essential
Synpcc7942_1157		ATP-dependent helicase/nuclease subunit A	-0.336571	0.701165	-0.0796605	0.56077	non-essential
Synpcc7942_1158		diguanylate cyclase/phosphodiesterase with PAS/PAC and GAF sensors	-0.130871	0.852099	0.353098	0.0143976	non-essential
Synpcc7942_1159		transcriptional regulator /transcriptional regulator, MarR family	-0.470511	0.595851	1.91176	1.15e-24	non-essential
Synpcc7942_1160		Nucleoside-diphosphate-sugar epimerase	-0.434588	0.612601	1.66053	4.28e-21	non-essential
Synpcc7942_1161		transporter family-2 protein	-0.586988	0.651528	2.45044	6.21e-29	non-essential
Synpcc7942_1162		transporter family-2 protein	-0.44594	0.627531	1.83784	6.77e-26	non-essential
Synpcc7942_1163		Fucose permease	-0.530654	0.542077	2.01506	9.91e-30	non-essential
Synpcc7942_1164		hypothetical protein	-0.215323	0.705879	-0.0730701	0.595083	non-essential
Synpcc7942_1165		phosphorylase	-0.438884	0.609147	1.40339	3.21e-15	non-essential
Synpcc7942_1166		Site-specific DNA recombinase	-0.405388	0.156501	0.961167	1.13e-11	non-essential
Synpcc7942_1167		CpeS-like protein	-0.173582	0.686747	0.64333	6.04e-06	non-essential
Synpcc7942_1168	cpmA	circadian phase modifier CpmA	-0.225197	0.46536	0.809915	1.56e-07	beneficial
Synpcc7942_1169		peptide/nickel transport system substrate-binding protein	-0.132907	0.792129	0.694194	5.61e-08	non-essential
Synpcc7942_1170	ispF	2-C-methyl-D-erythritol 2,4-cyclodiphosphate synthase	0.104338	0.899713	-0.793822	5.75e-10	essential
Synpcc7942_1171		deoxyribodipyrimidine photolyase-related protein	-0.086402	0.905106	1.49136	4.72e-18	non-essential
Synpcc7942_1172	lnt	apolipoprotein N-acyltransferase	-0.36679	0.702085	2.12495	1.95e-51	non-essential
Synpcc7942_1173		DUF2064 domain-containing protein	-0.247668	0.616853	0.877097	3.53e-11	non-essential
Synpcc7942_1174	psbJ	photosystem II PsbJ protein	0.382938	0.72379	-1.58892	6.82e-28	ambiguous
Synpcc7942_1175	psbL	photosystem II PsbL protein	0.352744	0.86282	-4.0711	1.23e-160	essential
Synpcc7942_1176	psbF	photosystem II cytochrome b559 subunit beta	0.592898	0.821853	-6.04283	0	essential
Synpcc7942_1177	psbE	photosystem II cytochrome b559 subunit alpha	0.358899	0.905106	-5.90305	0	essential
Synpcc7942_1178		Uncharacterized protein	0.671652	0.435389	-1.62071	2.89e-32	beneficial
Synpcc7942_1179	rub	Rubredoxin	0.961581	0.398155	-2.82217	3.05e-108	ambiguous
Synpcc7942_1180	ndhC	NADPH-quinone oxidoreductase subunit 3	0.375086	0.783991	-2.65988	2.91e-76	essential
Synpcc7942_1181	ndhK	NADH dehydrogenase subunit B	0.540593	0.732098	-3.05546	2.05e-89	essential
Synpcc7942_1182	ndhJ	NADH dehydrogenase subunit C	0.530159	0.751855	-3.69823	1.69e-140	essential
Synpcc7942_1183		hypothetical protein	0.242334	0.730424	-0.975287	4.62e-11	non-essential
Synpcc7942_1184		6-pyruvoyltetrahydropterin/6-carboxytetrahydropt erin synthase	1.24022	0.0812841	-1.81468	6.18e-40	beneficial
Synpcc7942_1185		hypothetical protein	0.385927	0.40475	-0.234383	0.208258	non-essential
Synpcc7942_1186	ribD	5-amino-6-5-phosphoribosylaminouracil reductase	0.305082	0.738013	0.99165	1.25e-09	essential
Synpcc7942_1187		N-acetyltransferase	0.0443243	0.940146	1.26246	4.44e-11	non-essential
Synpcc7942_1188		protein of unknown function DUF4346	0.510357	0.000618134	0.310282	0.0437764	beneficial
Synpcc7942_1189	mobA	molybdenum cofactor guanylyltransferase	0.483554	0.145936	-0.287887	0.0997306	ambiguous
Synpcc7942_1190	lap	leucyl aminopeptidase Metallo peptidase. MEROPS family M17	0.602787	0.355694	-1.06672	5.23e-13	non-essential
Synpcc7942_1191	gmk	guanylate kinase	0.0210886	0.96014	-0.198913	0.217729	essential
Synpcc7942_1192		hypothetical protein	0.401091	0.802129	-2.91487	3.79e-131	beneficial
Synpcc7942_1193		acyltransferase	-0.190641	0.679967	-0.383466	0.0225293	ambiguous
Synpcc7942_1194	pdxJ	pyridoxine 5'-phosphate synthase	0.840912	0.0337894	-0.90354	3.98e-10	essential
Synpcc7942_1195		hypothetical protein	0.320745	0.493021	-1.14819	7.66e-13	non-essential
Synpcc7942_1196	sipA	Protein of unknown function DUF3148	0.00680654	0.981969	-0.914649	3.61e-08	non-essential
Synpcc7942_1197	trpC	indole-3-glycerol phosphate synthase	0.356717	0.747064	-2.00096	1.14e-44	essential
Synpcc7942_1198	phdD	dihydrolipoamide dehydrogenase	0.329963	0.842351	-2.43701	5.86e-92	essential
Synpcc7942_1199		RNA methyltransferase, TrmH family	0.265777	0.202023	0.141517	0.325758	non-essential
Synpcc7942_1200		conserved hypothetical protein	-0.182291	0.766018	0.92904	7.98e-10	non-essential
Synpcc7942_1201		Glycosyltransferase involved in cell wall bisynthesis	-0.233038	0.302626	0.267331	0.0351877	non-essential
Synpcc7942_1202		hypothetical protein	-0.267389	0.258657	0.627072	6.96e-05	non-essential
Synpcc7942_1203		PIN domain-containing protein	-0.562097	0.606792	2.19674	1.37e-18	non-essential
Synpcc7942_1204		prevent-host-death family protein	-0.726849	0.252839	1.9174	1.5e-27	non-essential
Synpcc7942_1205		Phage integrase family protein	-0.586009	0.381811	1.20332	4.8e-07	non-essential
Synpcc7942_1206		Protein of unknown function DUF2281	-0.293226	0.705251	1.19806	4.49e-07	non-essential
Synpcc7942_1207		toxin YoeB	-0.0810039	0.842351	0.525873	0.0078506	non-essential
Synpcc7942_1208		antitoxin YefM	0.352413	0.437323	-0.42536	0.0154846	ambiguous
Synpcc7942_1209		Protein of unknown function DUF2442	0.0182838	0.958943	-0.0325861	0.865157	essential
Synpcc7942_1210		protein of unknown function DUF4160	0.317263	0.528136	-0.585879	0.00255418	non-essential
Synpcc7942_1211		Protein of unknown function DUF2442	-0.232427	0.686747	0.615803	0.00765558	ambiguous
Synpcc7942_1212		protein of unknown function DUF4160	-0.25044	0.679962	1.12449	6.95e-07	non-essential
Synpcc7942_1213		tRNAfMet-specific endonuclease VapC	-0.194993	0.792246	1.11687	6.19e-08	non-essential
Synpcc7942_1214	gpx1	glutathione peroxidase	2.07454	1.72e-13	0.775666	5.01e-06	non-essential
Synpcc7942_1215		Acyl-CoA dehydrogenase	0.562754	0.346781	1.29449	6.39e-16	non-essential
Synpcc7942_1216	kaiC	circadian clock protein KaiC	-0.250978	0.588261	-1.15856	3.54e-18	non-essential
Synpcc7942_1217	kaiB	circadian clock protein KaiB	0.103437	0.679967	-2.1431	4.4e-50	beneficial
Synpcc7942_1218	kaiA	circadian clock protein KaiA	-0.134219	0.742449	-0.0583815	0.69355	non-essential
Synpcc7942_1219	rpl21	LSU ribosomal protein L21P	0.166257	0.938539	-3.23172	3.68e-113	essential
Synpcc7942_1220	rpl27 (rpmA)	LSU ribosomal protein L27P	0.36019	0.851803	-3.60899	1.5e-135	essential
Synpcc7942_1221	cheY	twitching motility two-component system responseregulator PilH	-0.184855	0.880834	-2.2338	1.48e-48	non-essential
Synpcc7942_1222	truB	tRNA pseudouridine synthase B	-0.145644	0.752274	0.496515	0.000149967	non-essential
Synpcc7942_1223		putative ABC transport system permease protein	0.959485	0.000259618	0.862511	3.23e-11	non-essential
Synpcc7942_1224		HlyD family secretion protein	1.60971	2.24e-08	0.361514	0.00572826	non-essential
Synpcc7942_1225	pcyA	phycocyanobilin ferredoxin oxidoreductase	-1.83535	0.00592538	-1.80254	5.8e-36	essential
Synpcc7942_1226		Predicted Zn-dependent peptidase	0.287404	0.535915	-0.39692	0.00250299	non-essential
Synpcc7942_1227	radC	DNA replication and repair protein RadC	-0.504217	0.565871	0.406311	0.0185112	non-essential
Synpcc7942_1228		Uncharacterized membrane protein	-0.310739	0.718039	1.39295	8.31e-18	non-essential
Synpcc7942_1229	cobM	precorrin-4 C11-methyltransferase	-0.387326	0.0815495	0.329052	0.0385211	essential
Synpcc7942_1230	lgt	Prolipoprotein diacylglyceryl transferase	-0.363853	0.0781947	0.373214	0.00515575	ambiguous
Synpcc7942_1231	cytf	apocytochrome f	-0.114617	0.956149	-3.58415	1.53e-215	essential
Synpcc7942_1232	petC	cytochrome b6-f complex iron-sulfur subunit	-0.245597	0.905451	-3.21315	2.37e-173	essential
Synpcc7942_1233		Ion channel	-0.16684	0.770463	0.586618	0.00181533	non-essential
Synpcc7942_1234		Protein-S-isoprenylcysteine O-methyltransferase Ste14	-0.467151	0.559858	1.35514	7.19e-17	non-essential
Synpcc7942_1235	narB	assimilatory nitrate reductase ferredoxin precursor	-0.728956	0.0724381	0.37329	0.00144989	ambiguous
Synpcc7942_1236	nrtD	bicarbonate transport system ATP-binding protein/nitrate/nitrite transport system ATP-binding protein	-1.46943	0.00342548	-2.04842	2.99e-56	beneficial
Synpcc7942_1237	nrtC	nitrate/nitrite transport system ATP-binding protein	-1.59152	0.0129207	-2.33699	2.03e-73	beneficial
Synpcc7942_1238	nrtB	nitrate/nitrite transport system permease protein	-1.0735	0.0250974	-1.86859	7.28e-39	ambiguous
Synpcc7942_1239	nrtA	nitrate/nitrite transport system substrate-binding protein	-0.881643	0.59921	-3.52063	3.15e-133	beneficial
Synpcc7942_1240	nirA	assimilatory nitrite reductase ferredoxin precursor	-1.23763	0.00955776	-2.52613	2.41e-77	essential
Synpcc7942_1241	nirB	HEAT repeat-containing protein	-0.457299	0.587145	0.120051	0.443803	beneficial
Synpcc7942_1242	ntcB	transcriptional regulator, LysR family	-0.531885	0.481235	0.991918	4.03e-11	beneficial
Synpcc7942_1243		cAMP-binding domain of CRP or a regulatory subunit of cAMP-dependent protein kinases	-0.542123	0.420265	1.59311	4.09e-21	non-essential
Synpcc7942_1244		lipopolysaccharide transport system ATP-binding protein	-0.381193	0.202023	0.671541	4.09e-06	beneficial
Synpcc7942_1245		C-terminal AAA-associated domain-containing protein	-0.347429	0.605034	1.46104	1.9e-12	non-essential
Synpcc7942_1246	crtiso	prolycopene isomerase	0.425902	0.181259	-0.150592	0.271126	non-essential
Synpcc7942_1247		hypothetical protein	0.219606	0.753368	0.290186	0.207019	non-essential
Synpcc7942_1248		hypothetical protein	-0.0799784	0.846899	0.594058	6.8e-05	non-essential
Synpcc7942_1249	psaJ	photosystem I subunit 9	-2.91155	0.0240158	-4.10118	9.68e-111	essential
Synpcc7942_1250	psaF	photosystem I subunit 3	-3.8841	0.00955776	-5.87661	0	non-essential
Synpcc7942_1251		O-sialoglycoprotein endopeptidase	0.693414	0.0827687	0.705427	9.75e-07	essential
Synpcc7942_1252		DNA repair exonuclease SbcCD nuclease subunit	-0.123002	0.832814	0.757432	8.57e-09	beneficial
Synpcc7942_1253		hypothetical protein	0.230557	0.766947	-0.937432	9.86e-09	non-essential
Synpcc7942_1254		cyclic nucleotide-binding domain-containing protein	0.664087	0.656842	-2.44561	4.29e-68	non-essential
Synpcc7942_1255		L-cysteine/cystine lyase	0.0977662	0.878554	-0.344009	0.0378316	non-essential
Synpcc7942_1256	gst	glutathione S-transferase	0.429243	0.406373	-0.667365	2.9e-06	non-essential
Synpcc7942_1257		H /Cl- antiporter ClcA	0.313751	0.522813	0.0559512	0.667286	non-essential
Synpcc7942_1258		Uncharacterized conserved protein DUF2358	0.215947	0.679967	0.960159	2.58e-07	non-essential
Synpcc7942_1259		arsenite efflux ATP-binding protein ArsA	1.23473	0.0220134	-0.507658	6.38e-05	non-essential
Synpcc7942_1260		Peptidase family M48	0.472529	0.496267	-0.383006	0.00622634	non-essential
Synpcc7942_1261	tpiA	triosephosphate isomerase	0.011954	0.988167	-1.87948	2.05e-44	essential
Synpcc7942_1262		NADP/FAD-dependent oxidoreductase	-0.210617	0.755574	0.922647	2.37e-09	non-essential
Synpcc7942_1263		putative N6-adenine-specific DNA methylase	-0.0779687	0.862464	0.529771	4.99e-05	non-essential
Synpcc7942_1264	nha2	sodium/proton antiporter, CPA1 family	-0.241363	0.752274	1.37736	1.74e-20	non-essential
Synpcc7942_1265		trk system potassium uptake protein TrkA	0.140178	0.761107	0.049356	0.747007	non-essential
Synpcc7942_1266	rdgB	XTP/dITP diphosphohydrolase	-0.411059	0.189278	0.221676	0.20374	non-essential
Synpcc7942_1267		hypothetical protein	-0.11626	0.845239	-0.640404	8.6e-07	non-essential
Synpcc7942_1268		Phosphomannomutase	0.284747	0.0943338	0.20743	0.152006	essential
Synpcc7942_1269	mgtE	magnesium transporter	-0.0373178	0.913517	0.176546	0.218068	essential
Synpcc7942_1270		hypothetical protein	0.887525	0.192337	-0.350178	0.0318293	essential
Synpcc7942_1271		Glycosyl transferase family 8	0.848863	0.316981	-0.675217	9.93e-06	essential
Synpcc7942_1272		Polyketide cyclase / dehydrase and lipid transport	-0.274026	0.684347	1.33398	5.24e-15	non-essential
Synpcc7942_1273		NADPH-hydrate epimerase	-0.32922	0.639912	1.36397	1.64e-20	non-essential
Synpcc7942_1274	ycf37	TPR repeat-containing protein	-0.098295	0.921203	-1.36997	2.05e-25	essential
Synpcc7942_1275		TIGR00341 family protein	-0.0986369	0.680939	-0.212051	0.12936	non-essential
Synpcc7942_1276	gtrC	amino acid ABC transporter substrate-binding protein, PAAT family	0.00143355	0.993717	0.471299	0.00259407	non-essential
Synpcc7942_1277	rplT	LSU ribosomal protein L20P	0.47258	0.845239	-4.8943	0	essential
Synpcc7942_1278	rpmI	LSU ribosomal protein L35P	0.417136	0.861876	-5.32064	0	essential
Synpcc7942_1279		hypothetical protein	0.0583279	0.897991	0.297206	0.116319	non-essential
Synpcc7942_1280		Uncharacterized membrane protein YgaE, UPF0421/DUF939 family	-0.257581	0.567024	0.465235	0.000395264	non-essential
Synpcc7942_1281		hypothetical protein	-0.0743081	0.935194	-1.2243	9.94e-20	non-essential
Synpcc7942_1282	moaA	cyclic pyranopterin monophosphate synthase subunit MoaA	-0.175839	0.827133	1.60984	2.24e-25	essential
Synpcc7942_1283	moaE	molybdopterin synthase subunit MoaE	-0.253949	0.481235	1.01471	3.88e-08	essential
Synpcc7942_1284	moaD	molybdopterin synthase sulfur carrier subunit MoaD	-0.261717	0.605034	1.08739	2.24e-08	ambiguous
Synpcc7942_1285	moaC	bifunctional molybdenum cofactor biosynthesis protein MoaC/MoaB	-0.27578	0.705251	1.81766	1.28e-37	essential
Synpcc7942_1286	moeA	molybdopterin molybdochelatase	-0.567563	0.473549	1.92134	2.06e-26	essential
Synpcc7942_1287		VCBS repeat-containing protein	0.138704	0.846899	-0.676611	4.43e-08	non-essential
Synpcc7942_1288		Protein of unknown function DUF4240	-0.282313	0.641017	1.33201	1.68e-16	non-essential
Synpcc7942_1289	pmbA	PmbA protein	0.719375	0.0715796	0.435064	0.000349961	non-essential
Synpcc7942_1290	smtA	metallothionein	0.384893	0.74785	-1.98555	5.52e-37	beneficial
Synpcc7942_1291	smtB	transcriptional regulator, ArsR family	-0.0377109	0.938539	1.00073	2.74e-10	non-essential
Synpcc7942_1292	dnaG	DNA primase	-0.15716	0.752274	0.871307	8.15e-13	essential
Synpcc7942_1293	pheT	phenylalanyl-tRNA synthetase beta subunit	0.30302	0.784561	-1.01246	2.23e-18	essential
Synpcc7942_1294		serine/threonine protein kinase	0.149606	0.631557	0.0471942	0.727684	non-essential
Synpcc7942_1295		Acyltransferase	-0.362018	0.460862	0.879125	2.13e-06	non-essential
Synpcc7942_1296		conserved hypothetical protein	-0.365715	0.659964	1.58139	4.33e-16	non-essential
Synpcc7942_1297		malate dehydrogenase oxaloacetate-decarboxylating	0.285712	0.639307	-0.216373	0.188958	non-essential
Synpcc7942_1298	dgc	diguanylate cyclase GGDEF domain-containing protein	-0.103195	0.783991	0.180322	0.273758	non-essential
Synpcc7942_1299		Uncharacterized conserved protein, DUF362 family	-0.193393	0.726096	0.840055	1.57e-08	non-essential
Synpcc7942_1300		5-formyltetrahydrofolate cyclo-ligase	-0.422106	0.477809	1.40545	1.17e-14	non-essential
Synpcc7942_1301	recQ	ATP-dependent DNA helicase RecQ	-0.516544	0.545322	1.81221	3.48e-25	non-essential
Synpcc7942_1302		Nucleotide-binding universal stress protein, UspA family	-0.011585	0.980338	-0.0519323	0.775191	non-essential
Synpcc7942_1303		hypothetical protein	-0.221742	0.352156	0.589737	0.000534948	non-essential
Synpcc7942_1304		hypothetical protein	0.0920277	0.919347	-1.16728	2.36e-14	non-essential
Synpcc7942_1305		peptide/nickel transport system ATP-binding protein	0.0845947	0.873114	0.631635	1.91e-05	non-essential
Synpcc7942_1306		Protein of unknown function DUF3172	0.801523	0.0960964	-0.922265	9.11e-10	essential
Synpcc7942_1307		ABC-type multidrug transport system, permease component	0.076097	0.75919	0.177089	0.272748	non-essential
Synpcc7942_1308	trpS	tryptophanyl-tRNA synthetase	0.192666	0.790636	-0.781602	2.38e-07	essential
Synpcc7942_1309	metF	methylenetetrahydrofolate reductase NADPH	-0.176422	0.700806	0.607199	3.32e-05	essential
Synpcc7942_1310	cmpR	DNA-binding transcriptional regulator, LysR family	0.126816	0.782648	-0.216179	0.179459	beneficial
Synpcc7942_1311		transposase	-0.165294	0.654584	0.828363	5.49e-06	non-essential
Synpcc7942_1312		ATP-binding cassette, subfamily B	-0.320438	0.45953	0.86004	2.83e-08	essential
Synpcc7942_1313	aspS	aspartyl-tRNA synthetase	-0.206037	0.766018	-0.872232	9.58e-14	essential
Synpcc7942_1314	ftsH	membrane protease FtsH catalytic subunit	0.687294	0.526802	-1.46333	2.99e-35	non-essential
Synpcc7942_1315	gid	methylenetetrahydrofolate--tRNA-uracil-5--meth yltransferase	0.437282	0.0887575	-0.181673	0.230731	non-essential
Synpcc7942_1316	mntC	Mn transporter MntC	-0.255075	0.754495	1.125	3.67e-12	non-essential
Synpcc7942_1317	mntA	manganese/iron transport system ATP-binding protein	-0.284308	0.647669	0.225737	0.155657	non-essential
Synpcc7942_1318	mntB	manganese/iron transport system permease protein	-0.0785519	0.925706	1.24344	6.87e-15	non-essential
Synpcc7942_1319		pyrimidine operon attenuation protein / uracil phosphoribosyltransferase	-0.186006	0.74785	0.356864	0.0582163	non-essential
Synpcc7942_1320		CHAD domain-containing protein	-0.130032	0.863748	1.22525	1.24e-13	non-essential
Synpcc7942_1321		hypothetical protein	-0.386993	0.0515313	-0.100397	0.510837	non-essential
Synpcc7942_1322	psaE	photosystem I subunit 4	-3.94609	0.00684921	-6.13158	0	non-essential
Synpcc7942_1323	fpg	DNA-apurinic or apyrimidinic site lyase /Formamidopyrimidine-DNA glycosylase	-0.618321	0.0305919	0.194957	0.180598	non-essential
Synpcc7942_1324		Superfamily II RNA helicase	0.560237	0.00304755	-0.187785	0.165743	non-essential
Synpcc7942_1325	dnaB	primary replicative DNA helicase	0.27303	0.259822	0.338948	0.0185564	essential
Synpcc7942_1326	mfd	transcription-repair coupling factor	0.109279	0.830279	0.467699	0.000147717	non-essential
Synpcc7942_1327		hypothetical protein	0.872773	0.143308	-1.68616	9.1e-34	non-essential
Synpcc7942_1328		Uncharacterized membrane protein	-0.119946	0.85797	0.890976	7.99e-09	non-essential
Synpcc7942_1329		uncharacterized protein	0.0932949	0.938819	-1.75341	2.52e-36	non-essential
Synpcc7942_1330		Methyltransferase domain-containing protein	-0.0633922	0.938819	-0.90022	1.05e-11	non-essential
Synpcc7942_1331		Chlorophyll A-B binding protein	0.414516	0.0740588	-0.172445	0.359176	beneficial
Synpcc7942_1332		Organic radical activating enzyme	0.261402	0.605558	0.03819	0.813171	beneficial
Synpcc7942_1333		preQ0 biosynthesis protein QueC	-0.295483	0.667579	1.62606	7.58e-31	beneficial
Synpcc7942_1334	trpE	aminodeoxychorismate synthase, subunit I	-0.339958	0.679962	1.64363	1.38e-31	beneficial
Synpcc7942_1335		branched-chain amino acid aminotransferase	-0.560038	0.512479	1.74382	1.96e-24	beneficial
Synpcc7942_1336		TIGR03032 family protein	-0.391448	0.57027	0.958558	3.02e-10	non-essential
Synpcc7942_1337		Integrins alpha chain	-0.417918	0.693694	0.982706	3.77e-09	non-essential
Synpcc7942_1338		Protein of unknown function DUF3747	-0.0476372	0.968207	-1.07251	1.33e-11	non-essential
Synpcc7942_1339		hypothetical protein	-0.532072	0.586727	-1.02387	5.49e-09	non-essential
Synpcc7942_1340	def	peptide deformylase	0.932569	0.182356	-1.26608	2.31e-19	essential
Synpcc7942_1341		Predicted PurR-regulated permease PerM	-0.436445	0.428648	1.59719	2.08e-21	non-essential
Synpcc7942_1342	gmd	GDPmannose 4,6-dehydratase	-0.229057	0.435389	0.347569	0.0281545	essential
Synpcc7942_1343	ndhA	NADH dehydrogenase subunit H	-0.118353	0.91756	-1.25908	1.54e-13	essential
Synpcc7942_1344	ndhI	NADPH-quinone oxidoreductase subunit I	0.0249555	0.981969	-2.09909	6.24e-46	beneficial
Synpcc7942_1345	ndhG	NADH dehydrogenase subunit J	0.0696475	0.954126	-1.62664	6.11e-25	essential
Synpcc7942_1346	ndhE	NADH dehydrogenase subunit K	0.0873986	0.913695	-1.09032	1.09e-11	essential
Synpcc7942_1347	ldhA	D-lactate dehydrogenase	-0.105513	0.852281	1.26477	4.9e-12	non-essential
Synpcc7942_1348		hypothetical protein	0.09646	0.783991	-0.0883779	0.563904	non-essential
Synpcc7942_1349		alpha/beta fold hydrolase	-0.119257	0.742449	0.71149	1.93e-07	non-essential
Synpcc7942_1350		heterocyst frequency control protein PatD	-0.282807	0.722093	1.28628	7.35e-09	non-essential
Synpcc7942_1351		pseudouridine-5'-monophosphatase	-0.416306	0.0312185	1.06887	2.33e-12	essential
Synpcc7942_1352	acsA	acetyl-coenzyme A synthetase	-0.999281	0.0409655	-0.761779	2.26e-09	non-essential
Synpcc7942_1353		DUF3120 domain-containing protein	0.557615	0.412334	1.61812	1.15e-17	ambiguous
Synpcc7942_1354		drug resistance transporter, EmrB/QacA subfamily	-0.276292	0.76363	1.17458	6.24e-13	non-essential
Synpcc7942_1355		response regulator receiver modulated diguanylate cyclase/phosphodiesterase with PAS/PAC sensors	-0.172532	0.833514	0.817182	6.7e-07	non-essential
Synpcc7942_1356		Response regulator receiver domain-containing protein	-0.250773	0.70134	0.927349	1.59e-07	non-essential
Synpcc7942_1357		PAS domain S-box protein	-0.280837	0.781382	1.1855	1.15e-12	non-essential
Synpcc7942_1358		Uncharacterized conserved protein, contains Zn finger domain	-0.209317	0.654584	0.885797	1.38e-09	non-essential
Synpcc7942_1359		coenzyme F420 hydrogenase subunit beta	0.275634	0.574614	-0.0633534	0.666785	essential
Synpcc7942_1360		LytR family transcriptional regulator	-0.528022	0.0616374	0.10322	0.492467	non-essential
Synpcc7942_1361		Pentapeptide repeat-containing protein	0.494782	0.144118	0.0873269	0.552902	non-essential
Synpcc7942_1362		hypothetical protein	0.0678652	0.892289	1.10294	2.32e-11	non-essential
Synpcc7942_1363		hypothetical protein	-0.253264	0.203791	0.774922	8.61e-07	non-essential
Synpcc7942_1364		hypothetical protein	0.629375	0.331186	-0.335938	0.0126182	non-essential
Synpcc7942_1365		membrane protein, MarC family	-0.252385	0.588261	0.819479	4.3e-07	non-essential
Synpcc7942_1366	menA	2-carboxy-1,4-naphthoquinone phytyltransferase	-0.370495	0.299386	0.91481	1.36e-07	essential
Synpcc7942_1367		cytochrome P450	-0.460082	0.567024	1.81931	6.36e-19	non-essential
Synpcc7942_1368		SH3 domain-containing protein	-0.266215	0.608448	1.01653	7.35e-09	non-essential
Synpcc7942_1369	recR	DNA replication and repair protein RecR	-0.316795	0.596261	1.17729	3.25e-12	essential
Synpcc7942_1370		hypothetical protein	0.0462274	0.90738	-0.38037	0.0170952	non-essential
Synpcc7942_1371	corA	magnesium transporter	-0.402987	0.496267	1.10278	9.3e-10	non-essential
Synpcc7942_1372	metH	methionine synthase B12-dependent	0.0847752	0.885686	0.668884	3.03e-06	essential
Synpcc7942_1373		urease accessory protein	-0.512663	0.00102117	-0.677578	0.00102584	beneficial
Synpcc7942_1374	rluA	tRNA pseudouridine32 synthase / 23S rRNA pseudouridine746 synthase	-0.10454	0.867938	1.34339	1.38e-17	non-essential
Synpcc7942_1375		NADPH-dependent FMN reductase	0.169775	0.752335	0.570617	0.000220923	non-essential
Synpcc7942_1376		hypothetical protein	-0.169657	0.680327	-0.31987	0.0158449	non-essential
Synpcc7942_1377		metal dependent phosphohydrolase	0.320183	0.625554	-0.44646	0.000434714	beneficial
Synpcc7942_1378		lipid-A-disaccharide synthase	-0.341746	0.401822	0.912066	3.22e-10	essential
Synpcc7942_1379	accC	biotin carboxylase /acetyl-CoA carboxylase carboxyltransferase subunit alpha	-0.108491	0.910369	-1.08661	3.83e-18	essential
Synpcc7942_1380		high affinity sulphate transporter 1	-0.31416	0.550107	0.741071	7.02e-07	non-essential
Synpcc7942_1381		ATP-binding cassette, subfamily F, uup	-0.232174	0.679962	0.915977	3.73e-09	non-essential
Synpcc7942_1382		diguanylate cyclase/phosphodiesterase with PAS/PAC sensors	-0.353583	0.52449	0.430758	0.00157392	non-essential
Synpcc7942_1383	ppa	inorganic pyrophosphatase	0.491702	0.679967	-1.2502	1.58e-15	essential
Synpcc7942_1384		Heat shock protein HslJ	0.0588698	0.917656	1.27117	4.51e-13	non-essential
Synpcc7942_1385		hypothetical protein	0.41909	0.549186	-0.428113	0.0119046	non-essential
Synpcc7942_1386		cobIyrinic acid a,c-diamide adenosyltransferase	-0.340785	0.567225	1.4635	9.55e-20	essential
Synpcc7942_1387		uncharacterized protein	0.259091	0.574614	0.830254	1.87e-08	essential
Synpcc7942_1388	ecaA	carbonic anhydrase	0.0233231	0.977351	1.77275	1.94e-20	non-essential
Synpcc7942_1389	psbAII	photosystem II P680 reaction center D1 protein	3.71705	0.00513772	-4.31941	6.81e-16	not_analyzed
Synpcc7942_1390		histidine triad HIT family protein	0.157998	0.806346	-0.649793	1.08e-05	beneficial
Synpcc7942_1391	comM	magnesium chelatase family protein	-0.591372	0.547939	1.55497	1.19e-22	non-essential
Synpcc7942_1392	phoA	2',3'-cyclic-nucleotide 2'-phosphodiesterase/5'-or 3'-nucleotidase, 5'-nucleotidase family	-0.416859	0.693507	1.53307	1.16e-14	non-essential
Synpcc7942_1393		Acetoin utilization deacetylase AcuC	-0.639071	0.320045	1.6897	1.54e-29	non-essential
Synpcc7942_1394		Predicted metalloprotease, contains C-terminal PDZ domain	-0.231182	0.73207	1.20549	1.73e-18	non-essential
Synpcc7942_1395		hypothetical protein	-0.324723	0.655714	1.0774	3.06e-10	non-essential
Synpcc7942_1396		hypothetical protein	-0.334718	0.588261	0.926563	1.95e-08	non-essential
Synpcc7942_1397		hypothetical protein	-0.751001	0.0225107	-0.802141	3.15e-07	non-essential
Synpcc7942_1398		cellulose synthase UDP-forming	0.0766273	0.891337	0.200978	0.178995	non-essential
Synpcc7942_1399		Multidrug resistance efflux pump	0.0621789	0.847284	0.237511	0.121541	non-essential
Synpcc7942_1400		1,4-beta-xylanase	-0.0983143	0.742966	0.563381	3.65e-05	non-essential
Synpcc7942_1401		Catechol 2,3-dioxygenase	0.916947	0.0232085	-0.0764304	0.65621	essential
Synpcc7942_1402		hypothetical protein	-0.465871	0.360141	-0.0020888	0.989125	non-essential
Synpcc7942_1403		hydroxyacylglutathione hydrolase	-0.417142	0.588217	1.36082	1.45e-20	non-essential
Synpcc7942_1404		two component transcriptional regulator, winged helix family	-0.317554	0.473549	1.37652	3.05e-20	essential
Synpcc7942_1405		DUF192 domain-containing protein	-0.107187	0.827133	1.17983	8.32e-15	non-essential
Synpcc7942_1406	futC	ironIII transport system ATP-binding protein	-0.419274	0.518391	0.835201	1.09e-10	essential
Synpcc7942_1407	futB	ironIII transport system permease protein	-0.590019	0.300272	0.993394	1.52e-12	essential
Synpcc7942_1408	mapA	Ubiquinone/menaquinone biosynthesis C-methylase UbiE	-0.156628	0.765906	0.742255	4.36e-06	non-essential
Synpcc7942_1409	futA2	ironIII transport system substrate-binding protein	-0.221717	0.749488	0.918548	2.18e-10	non-essential
Synpcc7942_1410	leuA	2-isopropylmalate synthase	0.73068	0.555521	-1.49087	4.37e-32	ambiguous
Synpcc7942_1411		lipoate-protein ligase A	0.400433	0.411149	0.676928	1.9e-05	beneficial
Synpcc7942_1412		Putative sensory transduction regulator	1.33859	5.15e-05	-1.23295	4.99e-19	non-essential
Synpcc7942_1413		sulfite exporter TauE/SafE family protein	-0.130236	0.784948	0.955244	3.71e-10	non-essential
Synpcc7942_1414		putative ABC transport system ATP-binding protein	0.152085	0.732747	0.573903	3.45e-05	non-essential
Synpcc7942_1415	ndhB	NADH dehydrogenase subunit N	0.305026	0.85541	-2.65048	1.46e-72	essential
Synpcc7942_1416	topA	DNA topoisomerase I	0.31014	0.583694	-0.915928	3.02e-13	essential
Synpcc7942_1417		S-layer homology domain-containing protein	0.0567353	0.889132	-0.0192746	0.903568	non-essential
Synpcc7942_1418	ccmJ	zinc ribbon domain-containing protein	0.0829905	0.899713	0.1444	0.541936	non-essential
Synpcc7942_1419	chlL	ferredoxin protochlorophyllide reductase subunitL	-0.518774	0.0815192	-1.57867	1.04e-25	non-essential
Synpcc7942_1420	chlN	ferredoxin protochlorophyllide reductase subunitN	-0.670849	0.00291747	-1.04444	4.12e-13	non-essential
Synpcc7942_1421	ccmK	carbon dioxide concentrating mechanism protein CcmK	0.431043	0.863074	-4.6339	1.59e-249	essential
Synpcc7942_1422	ccmL	carbon dioxide concentrating mechanism protein CcmL	0.41283	0.842351	-3.46433	4.7e-202	essential
Synpcc7942_1423	ccmM	carbon dioxide concentrating mechanism protein CcmM	0.539179	0.792129	-3.01906	1.52e-163	essential
Synpcc7942_1424	ccmN	carbon dioxide concentrating mechanism protein CcmN	0.13218	0.91551	-1.60589	6.48e-35	essential
Synpcc7942_1425	ccmO	carbon dioxide concentrating mechanism protein CcmO	0.460862	0.659964	-1.62409	6.3e-33	essential
Synpcc7942_1426	rbcL	ribulose 1,5-bisphosphate carboxylase large subunit	0.614286	0.830905	-4.87477	0	essential
Synpcc7942_1427	rbcS	ribulose bisphosphate carboxylase small subunit	0.530122	0.853129	-6.18399	0	essential
Synpcc7942_1428	purK	5-carboxyaminoimidazole ribonucleotide synthase	0.00211628	0.992577	0.0359214	0.805293	essential
Synpcc7942_1429		hypothetical protein	-0.0265738	0.954126	-0.278787	0.0476633	non-essential
Synpcc7942_1430		hypothetical protein	-0.0758068	0.813231	-0.79126	9.94e-08	non-essential
Synpcc7942_1431	rotA	peptidylprolyl isomerase/peptidyl-prolyl cis-trans isomerase B cyclophilin B	0.960651	0.527262	-3.2739	3.72e-111	non-essential
Synpcc7942_1432	ribA	3,4-dihydroxy-2-butanone 4-phosphate synthase /GTP cyclohydrolase II	0.779073	0.00512258	-0.673051	5.61e-08	essential
Synpcc7942_1433	argC	N-acetyl-gamma-glutamyl-phosphate reductase	-0.0482276	0.943244	-0.881071	7.2e-12	essential
Synpcc7942_1434		hypothetical protein	0.138211	0.921532	-1.92124	8.76e-42	non-essential
Synpcc7942_1435	menD	2-succinyl-5-enolpyruvyl-6-hydroxy-3-cyclohexene -1-carboxylate synthase	-0.174371	0.686747	0.5388	1.36e-05	essential
Synpcc7942_1436		hypothetical protein	-0.181821	0.717064	0.843594	6.26e-08	non-essential
Synpcc7942_1437		hypothetical protein	0.895616	0.00151365	-0.286414	0.0516006	non-essential
Synpcc7942_1438	nblC	ATP-binding protein	0.417794	0.70134	-2.4386	1.65e-82	beneficial
Synpcc7942_1439	ndhD2	NADH dehydrogenase subunit M	1.95674	0.0372658	-2.21112	7.64e-64	beneficial
Synpcc7942_1440	thrB	homoserine kinase	-0.21483	0.536691	-0.237313	0.0729267	essential
Synpcc7942_1441	cobD	adenosylcobinamide-phosphate synthase	-0.473282	0.653984	2.50576	2.95e-49	essential
Synpcc7942_1442		Glyoxalase/Bleomycin resistance protein/Dioxygenase superfamily protein	-0.252949	0.752274	1.61278	6.13e-18	non-essential
Synpcc7942_1443	fba	fructose-bisphosphate aldolase	1.00591	0.701165	-4.13674	1.3e-216	essential
Synpcc7942_1444		hypothetical protein	-0.266888	0.682631	0.981648	2.43e-06	non-essential
Synpcc7942_1445		CARDB protein	-0.441063	0.0879396	0.100674	0.51839	non-essential
Synpcc7942_1446		hypothetical protein	-0.411979	0.437323	-1.63107	1.63e-31	non-essential
Synpcc7942_1447	icfA	carbonic anhydrase	0.0479606	0.94157	-0.708166	1.24e-08	essential
Synpcc7942_1448	nadA	quinolinate synthetase	0.449939	0.284768	-0.672871	2.25e-08	beneficial
Synpcc7942_1449	lpxD	UDP-3-O-[3-hydroxymyristoyl] glucosamine N-acyltransferase	-0.0974738	0.821853	-0.353307	0.00784248	essential
Synpcc7942_1450	pstB	phosphate ABC transporter ATP-binding protein, PhoT family	-0.202528	0.731491	1.02586	2.5e-13	non-essential
Synpcc7942_1451		hypothetical protein	1.31097	0.0179311	-1.59859	1.28e-34	non-essential
Synpcc7942_1452	radA	DNA replication and repair protein RadA	0.409968	0.0913126	0.153878	0.273786	non-essential
Synpcc7942_1453	rpaB	two component transcriptional regulator, winged helix family	-1.79111	0.0233795	-2.8193	1.54e-100	essential
Synpcc7942_1454	plsX	phosphate acyl-[acyl carrier protein] acyltransferase	0.198038	0.901252	-2.70604	5.19e-102	essential
Synpcc7942_1455	fabH	3-oxoacyl-[acyl-carrier-protein] synthase III	0.702607	0.406596	-1.56166	6.59e-36	essential
Synpcc7942_1456		[acyl-carrier-protein] S-malonyltransferase	0.497062	0.103082	-0.517554	0.00121919	essential
Synpcc7942_1457	plsC	1-acyl-sn-glycerol-3-phosphate acyltransferase	0.164844	0.554788	0.102864	0.52748	essential
Synpcc7942_1458		DUF218 domain-containing protein	0.216011	0.409789	-0.168948	0.286415	non-essential
Synpcc7942_1459		tRNA threonylcarbamoyl adenosine modification protein YeaZ	0.00193971	0.993717	0.0739301	0.610943	essential
Synpcc7942_1460		Hypothetical protein Ycf34	0.0513213	0.940146	-1.06921	1.84e-12	non-essential
Synpcc7942_1461	irpB	CxxC motif-containing protein, DUF1111 family	-0.343618	0.752274	2.09881	2.85e-41	non-essential
Synpcc7942_1462	irpA	imelysin. Metallo peptidase. MEROPS family M75	-0.503114	0.535915	1.37423	4.63e-21	non-essential
Synpcc7942_1463	somB	cyanobacterial porin	-0.318327	0.352156	0.186791	0.206254	non-essential
Synpcc7942_1464	somA	cyanobacterial porin	-0.237055	0.938539	-4.90671	1.48e-240	beneficial
Synpcc7942_1465		Rrf2 family transcriptional regulator	-0.0262018	0.937769	-0.459612	0.00116637	non-essential
Synpcc7942_1466	cysM	cysteine synthase	-0.259092	0.477809	0.00812754	0.957757	non-essential
Synpcc7942_1467		molecular chaperone DnaJ	-0.1901	0.544911	-0.12082	0.386039	non-essential
Synpcc7942_1468		multisubunit sodium/proton antiporter, MrpB subunit	-0.159713	0.776426	0.901266	6.18e-08	beneficial
Synpcc7942_1469		putative multicomponent Na H antiporter subunit B	-0.0966807	0.86754	0.672248	2.92e-05	beneficial
Synpcc7942_1470		multisubunit sodium/proton antiporter, MrpG subunit	-0.168447	0.783834	0.854758	1.02e-05	beneficial
Synpcc7942_1471		multicomponent Na H antiporter subunit F	0.138934	0.827133	0.728082	0.00156683	ambiguous
Synpcc7942_1472		multisubunit sodium/proton antiporter, MrpE subunit	0.116673	0.850972	0.383202	0.0463313	beneficial
Synpcc7942_1473	ndhD5	multisubunit sodium/proton antiporter, MrpD subunit	-0.0501814	0.945974	0.897137	9.35e-08	beneficial
Synpcc7942_1474		multisubunit sodium/proton antiporter, MrpC subunit	0.0113861	0.980627	0.397017	0.0563215	essential
Synpcc7942_1475	sbtA	sodium-dependent bicarbonate transporter	-0.414999	0.454732	0.719762	1.57e-06	beneficial
Synpcc7942_1476		hypothetical protein	0.0846502	0.821853	-0.683905	6.46e-07	non-essential
Synpcc7942_1477		hypothetical protein	-0.439613	0.625554	1.88876	4.5e-33	non-essential
Synpcc7942_1478	cytM	Cytochrome c, mono- and diheme variants	1.23336	0.00334695	-0.940152	3.76e-12	beneficial
Synpcc7942_1479	petG	cytochrome b6-f complex subunit 5	0.975094	0.561733	-3.39552	5.37e-108	essential
Synpcc7942_1480		16S rRNA guanine966-N2-methyltransferase RsmD	0.00869212	0.981969	0.591498	0.000178167	non-essential
Synpcc7942_1481	hisH	imidazole glycerol phosphate synthase subunit hisH	0.423873	0.152567	-0.0343687	0.821192	essential
Synpcc7942_1482		Protein of unknown function DUF3370	-0.244059	0.399213	-0.0764725	0.552734	beneficial
Synpcc7942_1483		Diadenosine tetraphosphate Ap4A hydrolase	0.125028	0.679967	0.355896	0.0264511	non-essential
Synpcc7942_1484	murE	UDP-N-acetylmuramoylalanyl-D-glutamate--2,6-diam inopimelate ligase	0.299703	0.458627	-0.0566752	0.663491	essential
Synpcc7942_1485		Glutaredoxin-like domain DUF836	0.100985	0.807275	0.627734	9.9e-05	non-essential
Synpcc7942_1486		membrane protein insertion efficiency factor YidD	-0.0137565	0.979528	0.386199	0.0310577	non-essential
Synpcc7942_1487	rpsD	SSU ribosomal protein S4P	0.236749	0.913517	-3.50864	2.75e-206	essential
Synpcc7942_1488	cmpA	bicarbonate transport system substrate-binding protein	-0.384845	0.63347	1.65147	2.16e-14	non-essential
Synpcc7942_1489	cmpB	bicarbonate transport system permease protein	-0.42724	0.567024	2.06831	2.9e-20	non-essential
Synpcc7942_1490	cmpC	bicarbonate transport system ATP-binding protein	-0.390088	0.481235	1.38015	7.41e-19	non-essential
Synpcc7942_1491	cmpD	bicarbonate transport system ATP-binding protein	-0.244723	0.586727	0.898487	7.54e-09	non-essential
Synpcc7942_1492		Uncharacterized metal-binding protein	-0.44666	0.0186411	0.318646	0.0280182	non-essential
Synpcc7942_1493	mazG	XTP/dITP diphosphohydrolase	-0.284788	0.261525	0.462804	0.00140712	non-essential
Synpcc7942_1494		Protein of unknown function DUF3153	0.332542	0.13314	-0.364887	0.0100364	ambiguous
Synpcc7942_1495		Tetratricopeptide repeat-containing protein	0.233379	0.552905	-0.0614742	0.70302	non-essential
Synpcc7942_1496	argB	N-acetylglutamate kinase	0.62841	0.282133	-1.26618	6.84e-22	essential
Synpcc7942_1497		Protein of unknown function DUF2854	0.657864	0.340269	-1.38307	9.21e-19	essential
Synpcc7942_1498		hypothetical protein	0.636132	0.357896	-0.882957	2.43e-07	non-essential
Synpcc7942_1499	petF	ferredoxin	0.268694	0.921203	-5.59225	0	essential
Synpcc7942_1500	prmA	[LSU ribosomal protein L11P]-lysine N-methyltransferase	-0.0483057	0.938819	-1.0551	7.3e-16	non-essential
Synpcc7942_1501	serA	D-3-phosphoglycerate dehydrogenase	0.017447	0.981969	-1.89844	7.48e-50	essential
Synpcc7942_1502		hypothetical protein	-0.184542	0.662537	0.990268	5.53e-09	non-essential
Synpcc7942_1503	ylmH	photosystem II S4 domain protein	-0.143649	0.775086	0.864604	2.01e-08	non-essential
Synpcc7942_1504		Uncharacterized conserved protein, DUF2252 family	-0.134075	0.701165	0.359413	0.0312288	non-essential
Synpcc7942_1505	leuB	3-isopropylmalate dehydrogenase	0.0833554	0.918071	-0.66787	2.36e-06	essential
Synpcc7942_1506		Tellurite resistance protein TerB	-0.54304	0.0815192	-1.83006	6.1e-24	non-essential
Synpcc7942_1507	lipA	lipoic acid synthetase	-0.160187	0.701165	0.608672	5.13e-06	non-essential
Synpcc7942_1508		hypothetical protein	-0.11462	0.85797	-0.559298	0.000245539	non-essential
Synpcc7942_1509	trmU	tRNA 5-methylaminomethyl-2-thiouridylate-methyltransferase	0.413027	0.46536	-0.590162	1.59e-05	essential
Synpcc7942_1510	sigF1	RNA polymerase, sigma 28 subunit, SigD/FliA/WhiG	-0.485236	0.0782636	-0.10352	0.465114	non-essential
Synpcc7942_1511		Polyketide cyclase / dehydrase and lipid transport	0.84427	5.66e-05	0.0770415	0.630322	non-essential
Synpcc7942_1512	crtQb	zeta-carotene desaturase	1.79393	4.48e-07	-0.277013	0.0325655	essential
Synpcc7942_1513	dxr	1-deoxy-D-xylulose 5-phosphate reductoisomerase	0.0212361	0.980338	-0.958097	3.83e-14	essential
Synpcc7942_1514		23S rRNA pseudouridine2457 synthase	-0.00989937	0.981969	-0.445993	0.0163378	non-essential
Synpcc7942_1515		protein serine/threonine phosphatase	0.416173	0.692652	-1.96737	3e-40	non-essential
Synpcc7942_1516		2,3-bisphosphoglycerate-dependent phosphoglycerate mutase	0.215508	0.749488	-0.763955	2.12e-05	essential
Synpcc7942_1517		histidine kinase	0.0679856	0.895552	0.303276	0.0278523	essential
Synpcc7942_1518	pcrA	ATP-dependent helicase	-0.0947056	0.913517	1.0824	7.44e-11	non-essential
Synpcc7942_1519	hisD	histidinol dehydrogenase	0.592902	0.205134	-0.609691	0.000103624	essential
Synpcc7942_1520	rpsT	SSU ribosomal protein S20P	0.295781	0.881709	-4.94541	1.49e-237	essential
Synpcc7942_1521	tatD	Sec-independent protein translocase TatD	0.34958	0.854998	-3.95453	2.46e-177	non-essential
Synpcc7942_1522	rpoB	DNA-directed RNA polymerase subunit beta	0.622016	0.749488	-3.67228	3.61e-138	essential
Synpcc7942_1523	rpoC1	DNA-directed RNA polymerase gamma chain	0.808191	0.608448	-3.19442	5.85e-154	essential
Synpcc7942_1524	rpoC2	DNA-directed RNA polymerase subunit beta'	0.634523	0.727805	-2.91922	4.34e-105	essential
Synpcc7942_1525	typA	GTP-binding protein	1.67824	0.0901699	-1.84784	9.07e-52	non-essential
Synpcc7942_1526		E3 Ubiquitin ligase	-0.0939359	0.845831	0.893247	1.68e-08	non-essential
Synpcc7942_1527		Transcriptional regulator containing an AAA-typeATPase domain and a DNA-binding domain	-0.316485	0.653984	1.38905	5.75e-16	non-essential
Synpcc7942_1528	ycf49	Protein of unknown function DUF2499	0.499232	0.0250974	-0.135452	0.376517	non-essential
Synpcc7942_1529		polysaccharide pyruvyl transferase CsaB	-0.440432	0.523904	1.35784	5.27e-18	essential
Synpcc7942_1530		molybdenum-pterin binding domain-containing protein	-0.260164	0.691747	1.38213	3.62e-17	non-essential
Synpcc7942_1531	modA	molybdate transport system substrate-binding protein	-0.0937651	0.885686	1.09209	1.54e-10	non-essential
Synpcc7942_1532		molybdate transport system permease protein	-0.381823	0.561733	1.39259	1.4e-15	ambiguous
Synpcc7942_1533	sdhB	succinate dehydrogenase subunit B	-0.189148	0.613545	0.686143	5.55e-06	non-essential
Synpcc7942_1534	ago	argonaute family protein	-0.0709566	0.920163	0.703364	3.84e-06	non-essential
Synpcc7942_1535	rbcX	RbcX protein	-0.291094	0.59921	0.821777	3.11e-09	non-essential
Synpcc7942_1536	gat	GMP synthase - Glutamine amidotransferase	-0.423644	0.536691	1.51129	9.91e-25	non-essential
Synpcc7942_1537	stbB	hypothetical protein	-0.475148	0.51021	1.69233	3.54e-21	non-essential
Synpcc7942_1538		hypothetical protein	-0.353396	0.611523	1.19752	3.45e-09	non-essential
Synpcc7942_1539		hypothetical protein	-0.322503	0.625554	1.1339	1.11e-06	non-essential
Synpcc7942_1540	isiC	alpha/beta hydrolase fold	-0.241119	0.682631	0.735677	0.000137727	non-essential
Synpcc7942_1541	isiB	flavodoxin I	-0.169706	0.820804	0.545198	0.00231338	non-essential
Synpcc7942_1542	isiA	chlorophyll a/b binding light-harvesting protein	-0.237566	0.588217	0.53721	1.88e-05	non-essential
Synpcc7942_1543		putative ribonuclease II	-0.686902	0.270222	1.29565	3.32e-07	non-essential
Synpcc7942_1544		panthotete metabolism flavoprotein	-0.29557	0.603371	0.916879	4.42e-07	non-essential
Synpcc7942_1545		hypothetical protein/tRNAfMet-specific endonuclease VapC	-0.316825	0.567699	1.24115	1.64e-13	non-essential
Synpcc7942_1546		RNB domain-containing protein	-0.542545	0.595851	2.05491	4.53e-24	non-essential
Synpcc7942_1547		Leucine rich repeat variant	-0.329668	0.516474	0.694866	0.000415917	non-essential
Synpcc7942_1548		Acetamidase/formamidase	-0.505266	0.0591815	1.00761	1.05e-10	non-essential
Synpcc7942_1549	umuD	SOS response UmuD protein. Serine peptidase. MEROPS family S24	-0.414453	0.279454	1.1263	8.47e-09	non-essential
Synpcc7942_1550	umuC	DNA polymerase V	-0.505551	0.360664	1.34384	2.02e-14	non-essential
Synpcc7942_1551		hypothetical protein	-0.252078	0.284768	0.468965	0.00320942	non-essential
Synpcc7942_1552	ilvC	ketol-acid reductoisomerase	-0.0336039	0.980338	-2.42721	1.11e-56	essential
Synpcc7942_1553		PHP domain-containing protein	-0.132446	0.779054	0.821222	1.9e-06	non-essential
Synpcc7942_1554	clpP1	ATP-dependent Clp protease proteolytic subunit ClpP	1.08361	0.258948	-1.95754	6.58e-34	essential
Synpcc7942_1555		photosystem II biogenesis protein Psp29	0.587288	0.549186	-1.45973	1.31e-29	non-essential
Synpcc7942_1556		hypothetical protein	-0.0120567	0.971364	-1.23228	1.34e-14	non-essential
Synpcc7942_1557	rpoD6	RpoD/SigA family RNA polymerase sigma factor	-0.63656	0.478953	-3.11308	5.45e-121	non-essential
Synpcc7942_1558		hypothetical protein	-0.330514	0.574741	0.73141	9e-08	essential
Synpcc7942_1559		Acetyltransferase isoleucine patch superfamily	-0.396939	0.136857	0.749063	4.3e-07	essential
Synpcc7942_1560		hypothetical protein	-0.300665	0.554788	1.07023	1.24e-08	non-essential
Synpcc7942_1561		hypothetical protein	-0.118027	0.738013	-0.220106	0.138334	non-essential
Synpcc7942_1562	draG	ADP-ribosylglycohydrolase	0.132868	0.701165	-0.590328	1.68e-05	non-essential
Synpcc7942_1563	sis	Putative sensory transduction regulator	-0.30132	0.366586	0.957	1.31e-07	ambiguous
Synpcc7942_1564		hypothetical protein	-0.184806	0.820816	1.39321	3.59e-12	non-essential
Synpcc7942_1565		hypothetical protein	-0.122165	0.714466	0.890425	2.17e-08	non-essential
Synpcc7942_1566	ppk	polyphosphate kinase	-0.241131	0.755979	1.05271	5.27e-10	beneficial
Synpcc7942_1567		hypothetical protein	-0.464462	0.55918	-0.0338713	0.845281	non-essential
Synpcc7942_1568		DUF305 domain-containing protein	-0.170719	0.792724	1.27019	3.63e-08	non-essential
Synpcc7942_1569		Cupredoxin-like domain-containing protein	-0.376855	0.380733	1.1509	1.94e-09	non-essential
Synpcc7942_1570	pacS	Cu -exporting ATPase	-0.416624	0.583694	1.3117	6.7e-15	non-essential
Synpcc7942_1571	smpX	aquaporin Z	-0.340199	0.63347	1.23847	8.51e-09	non-essential
Synpcc7942_1572		Choline dehydrogenase	-0.641852	0.373414	0.942308	4.23e-10	non-essential
Synpcc7942_1573		glucose 1-dehydrogenase	-0.517362	0.331619	0.416786	0.0069817	non-essential
Synpcc7942_1574		Glycosyl hydrolase family 63 C-terminal domain-containing protein	-0.46449	0.595851	1.01209	5.79e-11	non-essential
Synpcc7942_1575	malQ	glycogen debranching enzyme, putative	-0.506651	0.595851	1.75542	1.26e-18	non-essential
Synpcc7942_1576		chloride channel protein, CIC family	-0.508072	0.54741	1.92937	3.19e-19	non-essential
Synpcc7942_1577	argS	arginine--tRNA ligase	-0.130744	0.679962	0.283573	0.060359	essential
Synpcc7942_1578	tatC	Sec-independent protein translocase TatC	0.311171	0.487497	0.107707	0.573663	essential
Synpcc7942_1579		protein phosphatase	-0.224164	0.697571	1.05902	1.45e-08	non-essential
Synpcc7942_1580		hypothetical protein	-0.293418	0.611601	0.908321	2.12e-08	non-essential
Synpcc7942_1581		Zinc carboxypeptidase	-0.44844	0.325167	1.02271	1.64e-09	non-essential
Synpcc7942_1582	trmE	tRNA modification GTPase trmE	-0.348736	0.502768	1.21589	4.67e-12	essential
Synpcc7942_1583		DUF2062 domain-containing protein	-0.344326	0.531926	1.45483	2.72e-12	non-essential
Synpcc7942_1584		Uncharacterized conserved protein YdiU, UPF0061 family	0.100274	0.749488	0.88612	1.43e-07	non-essential
Synpcc7942_1585		N-acetylmuramoyl-L-alanine amidase	-0.139323	0.827133	1.11361	6.72e-08	non-essential
Synpcc7942_1586		two-component system, OmpR family, manganese sensing sensor histidine kinase	-0.514591	0.0958037	-0.577215	5.79e-05	essential
Synpcc7942_1587		Uncharacterized membrane protein	-1.13364	0.119457	-2.33231	1.95e-49	non-essential
Synpcc7942_1588		chloride channel protein, CIC family	0.0273085	0.954126	0.902931	4.98e-12	non-essential
Synpcc7942_1589	pmbA	PmbA protein	-0.0354783	0.905106	0.069014	0.65621	non-essential
Synpcc7942_1590		Protein of unknown function DUF1092	0.344177	0.595851	-1.02992	1.17e-15	essential
Synpcc7942_1591	nbp1	SSU ribosomal protein S1P	0.544025	0.623107	-1.87247	6.25e-52	ambiguous
Synpcc7942_1592		creatinine amidohydrolase	-0.32829	0.586727	0.789595	4.06e-07	non-essential
Synpcc7942_1593		fatty aldehyde decarbonylase	0.808913	0.658472	-3.73824	4.12e-182	essential
Synpcc7942_1594	aar	acyl-ACP reductase	0.675345	0.606792	-2.66591	1.52e-98	essential
Synpcc7942_1595	accA	acetyl-CoA carboxylase carboxyltransferase subunit alpha	0.634036	0.54551	-2.02828	5.8e-56	essential
Synpcc7942_1596	acdS	NADP-dependent 3-hydroxy acid dehydrogenase YdfG	1.68524	0.000579529	-1.40399	5.33e-22	beneficial
Synpcc7942_1597	folE	GTP cyclohydrolase I	1.69676	0.0568296	-2.6454	7.17e-79	essential
Synpcc7942_1598		phenazine biosynthesis protein PhzF family	1.46163	0.000845678	-1.41146	1.16e-17	non-essential
Synpcc7942_1599		SpoIID/LytB domain protein	0.594975	0.299386	-1.00813	1.11e-12	non-essential
Synpcc7942_1600		ATP adenylyltransferase	-0.0670426	0.842351	-0.0140001	0.92912	non-essential
Synpcc7942_1601		DUF2256 domain-containing protein	0.222935	0.656842	0.492601	0.0250998	non-essential
Synpcc7942_1602		RNA methyltransferase	-0.358962	0.689043	1.80656	5.19e-24	non-essential
Synpcc7942_1603	ampC	beta-lactamase class A	-0.00553903	0.99283	-1.17778	1.26e-22	non-essential
Synpcc7942_1604	cdpA	Protein of unknown function DUF3370	-0.157585	0.528136	0.193205	0.157036	beneficial
Synpcc7942_1605		hypothetical protein	-0.254762	0.588261	1.01278	5.8e-12	non-essential
Synpcc7942_1606		Uncaracterized surface protein containing fasciclin FAS1 repeats	0.218093	0.446366	0.112044	0.564134	ambiguous
Synpcc7942_1607	somA2	cyanobacterial porin	-0.268804	0.700806	0.913823	2.14e-09	non-essential
Synpcc7942_1608	manC	mannose-1-phosphate guanylyltransferase GDP /mannose-6-phosphate isomerase, type 2	-0.238358	0.435389	0.43349	0.00119231	essential
Synpcc7942_1609	nrdJ	ribonucleotide reductase, class II	0.702085	0.588261	-1.3102	1.15e-22	essential
Synpcc7942_1610	pntB	NADP transhydrogenase subunit beta	-0.321121	0.587145	-2.20169	3.02e-47	non-essential
Synpcc7942_1611	pntA	NADP transhydrogenase subunit alpha	-0.481227	0.523136	-2.00221	5.83e-25	non-essential
Synpcc7942_1612	pntA	NADP transhydrogenase subunit alpha	-0.492503	0.404123	-3.01465	1.04e-102	non-essential
Synpcc7942_1613		Protein of unknown function DUF2808	0.677311	0.689043	-2.44884	7.87e-80	essential
Synpcc7942_1614	rpmH	50S ribosomal protein L34	0.439228	0.857457	-3.78175	9.99e-158	essential
Synpcc7942_1615	rnpA	ribonuclease P protein component	0.144037	0.95013	-4.8738	7.16e-236	essential
Synpcc7942_1616		PH domain-containing protein	1.22458	0.390909	-2.97511	1.01e-119	ambiguous
Synpcc7942_1617	yidC	membrane protein insertase YidC	0.557787	0.749488	-2.76041	1.15e-127	essential
Synpcc7942_1618		spoIIIJ-associated protein	0.276271	0.782548	-1.28074	1.24e-21	non-essential
Synpcc7942_1619		uncharacterized protein	0.504795	0.587145	-1.42253	1.44e-23	non-essential
Synpcc7942_1620	ycf46	AAA -type ATPase, SpoVK/Ycf46/Vps4 family	0.0459149	0.913294	-0.25684	0.0648616	non-essential
Synpcc7942_1621		Radical SAM superfamily enzyme YgiQ, UPF0313 family	0.151002	0.854998	-1.04053	5.08e-13	essential
Synpcc7942_1622		putative protease	0.164347	0.64094	0.245933	0.0640384	non-essential
Synpcc7942_1623		hypothetical protein	-0.185292	0.781391	1.21226	3.57e-14	non-essential
Synpcc7942_1624	ribC	riboflavin synthase	-0.185499	0.721411	0.910258	7.65e-10	essential
Synpcc7942_1625		Glycosyltransferase involved in cell wall biosynthesis	-0.22433	0.738013	1.06204	5.51e-13	non-essential
Synpcc7942_1626		hypothetical protein	-0.0382216	0.946975	-0.402679	0.00398951	non-essential
Synpcc7942_1627		hypothetical protein	0.16323	0.700806	0.337903	0.0108739	non-essential
Synpcc7942_1628		hypothetical protein	0.162698	0.761107	-0.314666	0.0125064	beneficial
Synpcc7942_1629		hypothetical protein	-0.320719	0.528136	0.925139	2.03e-11	non-essential
Synpcc7942_1630	cytA	cytochrome c6	-3.1559	0.00924576	-3.34394	1.74e-129	non-essential
Synpcc7942_1631	cytB	Tetratricopeptide repeat-containing protein	-1.8482	0.000952274	-1.50634	2.41e-34	non-essential
Synpcc7942_1632		hypothetical protein	0.336031	0.51021	-0.465899	0.00267318	non-essential
Synpcc7942_1633		hypothetical protein	-0.145602	0.84783	-0.966046	3.63e-12	non-essential
Synpcc7942_1634		Adenylate kinase	0.158774	0.918071	-2.37457	2.93e-86	non-essential
Synpcc7942_1635	somB2	cyanobacterial porin	0.149084	0.956149	-5.03809	1.25e-243	non-essential
Synpcc7942_1636	dcoHI	pterin-4-alpha-carbinolamine dehydratase	-0.353628	0.613545	-2.24207	1.25e-35	non-essential
Synpcc7942_1637	psbDII	photosystem II P680 reaction center D2 protein	1.36191	0.52449	-2.69811	3.86e-71	not_analyzed
Synpcc7942_1638		hypothetical protein	0.354349	0.744056	-0.800657	5.05e-08	non-essential
Synpcc7942_1639		ATP-binding cassette domain-containing protein	0.0777082	0.805596	0.0816948	0.603537	essential
Synpcc7942_1640		NYN domain-containing protein	0.106889	0.827133	0.977082	6.93e-11	non-essential
Synpcc7942_1641		hypothetical protein	0.516179	0.00136593	0.502932	0.00257937	non-essential
Synpcc7942_1642		TIGR00341 family protein	-0.295471	0.621754	1.45	1.98e-16	non-essential
Synpcc7942_1643		diguanylate cyclase with GAF sensor	0.104904	0.717064	0.115977	0.444113	non-essential
Synpcc7942_1644		Predicted Na -dependent transporter	-0.188247	0.679962	0.62716	0.000158466	non-essential
Synpcc7942_1645	rnc	RNAse III	-0.23608	0.282133	0.409561	0.008706	non-essential
Synpcc7942_1646		hypothetical protein	-0.896676	0.0179311	-1.59889	6.7e-25	non-essential
Synpcc7942_1647		Serine aminopeptidase, S33	-0.257146	0.700722	1.08398	3.06e-09	non-essential
Synpcc7942_1648		Fur family transcriptional regulator, ferric uptake regulator/Fur family transcriptional regulator, peroxide stress response regulator	-0.0489823	0.935194	1.09866	8.79e-12	non-essential
Synpcc7942_1649		Rubrerythrin	-0.0638882	0.846899	0.487971	0.00372637	non-essential
Synpcc7942_1650		phosphorylase kinase alpha/beta subunit	0.0862331	0.889132	-0.204456	0.139456	non-essential
Synpcc7942_1651	rffM	WecB/TagA/CpsF family glycosyltransferase	0.459265	0.572053	-0.82131	2.71e-08	essential
Synpcc7942_1652		Radical SAM superfamily enzyme YgiQ, UPF0313 family	0.262034	0.570624	0.160821	0.323981	non-essential
Synpcc7942_1653	gldA	glycerol 2-dehydrogenase NAD	-0.0352129	0.910369	0.679082	0.000121021	non-essential
Synpcc7942_1654		hypothetical protein	-0.190474	0.705557	0.773252	0.000687531	non-essential
Synpcc7942_1655		hypothetical protein	-0.0515889	0.934957	0.294008	0.182787	non-essential
Synpcc7942_1656	katG	catalase-peroxidase	-0.420954	0.268006	-0.197961	0.205879	non-essential
Synpcc7942_1657		hypothetical protein	0.107208	0.721411	0.0931999	0.638646	non-essential
Synpcc7942_1658		putative membrane protein	1.44937	1.59e-08	0.594331	0.000646469	non-essential
Synpcc7942_1659		Nitroreductase	0.886942	0.00238962	0.122348	0.498443	non-essential
Synpcc7942_1660		potassium channel protein	-0.173086	0.761107	1.2177	4.5e-11	non-essential
Synpcc7942_1661	digA	Circadian oscillating protein COP23	-0.350359	0.572567	0.29007	0.100849	non-essential
Synpcc7942_1662	cysS	cysteinyl-tRNA synthetase	-0.134238	0.664873	0.269751	0.0819416	essential
Synpcc7942_1663		hypothetical protein	-0.0164749	0.971442	0.911759	5.88e-09	non-essential
Synpcc7942_1664		hypothetical protein	0.540994	0.689043	-1.23088	3.06e-16	non-essential
Synpcc7942_1665		hypothetical protein	0.313862	0.679962	-0.436995	0.00125903	non-essential
Synpcc7942_1666		hypothetical protein	0.181906	0.579569	-0.0842707	0.571358	non-essential
Synpcc7942_1667	murD	UDP-N-acetylmuramoylalanine--D-glutamate ligase	0.100239	0.682169	0.0759572	0.580171	essential
Synpcc7942_1668	kdpA	K -transporting ATPase ATPase A chain	-0.137254	0.885686	0.065435	0.65012	non-essential
Synpcc7942_1669	kdpB	K -transporting ATPase ATPase B chain	-0.179285	0.856063	0.478255	0.00272524	non-essential
Synpcc7942_1670		K -transporting ATPase, KdpF subunit	-0.443442	0.714466	1.25535	1.35e-06	non-essential
Synpcc7942_1671	kdpC	K -transporting ATPase ATPase C chain	-0.162378	0.859923	0.126481	0.445507	non-essential
Synpcc7942_1672	vanY	D-Ala-D-Ala carboxypeptidase. Metallo peptidase.MEROPS family M15B	-0.00497801	0.99283	-1.63131	1.61e-26	non-essential
Synpcc7942_1673		Protein of unknown function DUF2930	0.351519	0.172823	-0.723079	1.6e-06	essential
Synpcc7942_1674		hypothetical protein	0.519771	0.760856	-2.57781	8.58e-89	non-essential
Synpcc7942_1675		2TM domain-containing protein	0.260716	0.633534	-0.543383	0.000552736	non-essential
Synpcc7942_1676		hypothetical protein	-0.136679	0.807275	0.696146	5.49e-06	non-essential
Synpcc7942_1677		Glycine/D-amino acid oxidase deaminating	0.69899	0.0059063	0.0368705	0.80614	non-essential
Synpcc7942_1678		photosystem II protein PsbQ	1.79488	0.000793257	-2.10839	4.91e-42	non-essential
Synpcc7942_1679	psb28	photosystem II protein	0.97332	0.56848	-3.18507	2.63e-162	non-essential
Synpcc7942_1680	cysA	sulfate transport system ATP-binding protein	0.0787064	0.847115	-0.616399	1.12e-05	beneficial
Synpcc7942_1681	sbpA	sulfate transport system substrate-binding protein	-0.077658	0.854998	0.190925	0.204792	non-essential
Synpcc7942_1682	cysT	sulfate transport system permease protein	-0.163712	0.678657	0.386611	0.00936863	beneficial
Synpcc7942_1683	orf81	NIL domain-containing protein	0.0516756	0.91551	-0.260844	0.205909	non-essential
Synpcc7942_1684	cysR	cAMP-binding domain of CRP or a regulatory subunit of cAMP-dependent protein kinases	-0.133241	0.790462	-0.384057	0.00756323	non-essential
Synpcc7942_1685	cysW	sulfate transport system permease protein	0.0761371	0.845239	-0.351577	0.00595474	beneficial
Synpcc7942_1686	sbpA	sulfate transport system substrate-binding protein	-0.152241	0.842351	1.07515	5.46e-07	non-essential
Synpcc7942_1687	cysT	sulfate transport system permease protein	-0.324951	0.736065	1.5216	1.04e-13	non-essential
Synpcc7942_1688	cysW	sulfate transport system permease protein	-0.398596	0.745767	1.9628	4.65e-25	non-essential
Synpcc7942_1689	rhdA	thiosulfate sulfurtransferase	-0.153332	0.74661	0.541304	0.000252672	non-essential
Synpcc7942_1690		hypothetical protein	-0.146029	0.728544	0.455552	0.0460277	non-essential
Synpcc7942_1691		hypothetical protein	-0.336783	0.729875	1.58962	2.52e-25	non-essential
Synpcc7942_1692		restriction system protein	-0.0490024	0.940146	0.840336	1.83e-06	non-essential
Synpcc7942_1693	divK	CheY chemotaxis protein or a CheY-like REC receiver domain	-0.120003	0.789461	0.343502	0.0326492	non-essential
Synpcc7942_1694	gyrA	DNA topoisomerase IV subunit A	-0.0221455	0.949644	-0.394973	0.0043578	ambiguous
Synpcc7942_1695		Curli biogenesis system outer membrane secretionchannel CsgG	0.0337006	0.944777	-0.740283	4.55e-06	non-essential
Synpcc7942_1696		pirin family protein	0.246082	0.300272	0.035277	0.834684	non-essential
Synpcc7942_1697		CDGSH iron-sulfur domain-containing protein	-0.0755902	0.935194	1.4176	8.45e-14	non-essential
Synpcc7942_1698		transcriptional regulator, HxlR family	0.625239	0.0171713	-0.12425	0.499928	non-essential
Synpcc7942_1699		multidrug resistance protein, MATE family	-0.100226	0.892429	1.04662	1.65e-15	non-essential
Synpcc7942_1700	wcaG	GDP-L-fucose synthase	-0.224687	0.577942	0.331611	0.0133582	essential
Synpcc7942_1701		TIGR04376 family protein	0.493697	0.00813555	-0.217527	0.133217	ambiguous
Synpcc7942_1702		hypothetical protein	0.213149	0.596436	0.0274465	0.895907	non-essential
Synpcc7942_1703	ams1	alpha-mannosidase	0.0415982	0.913517	0.115397	0.340425	beneficial
Synpcc7942_1704		hypothetical protein	-0.00770193	0.980338	0.0454239	0.77878	non-essential
Synpcc7942_1705	psbI	photosystem II reaction center protein I	-0.173748	0.938539	-3.4693	1.14e-96	beneficial
Synpcc7942_1706		Protein of unknown function DUF3769	-0.266085	0.595851	-0.289656	0.0610307	essential
Synpcc7942_1707	ftn6	cell division protein Ftn6	-0.286687	0.342059	0.455606	0.00246423	non-essential
Synpcc7942_1708	prlC	oligopeptidase A Metallo peptidase. MEROPS family M03A	-0.30166	0.567699	0.949117	3.34e-14	non-essential
Synpcc7942_1709		hypothetical protein	-0.256996	0.679962	1.03026	4.39e-16	essential
Synpcc7942_1710	rpoZ	DNA-directed RNA polymerase subunit omega	0.961868	0.481235	-3.25012	3.97e-109	beneficial
Synpcc7942_1711		hypothetical protein	0.40712	0.741324	-1.61084	6.36e-26	non-essential
Synpcc7942_1712		protein of unknown function DUF1818	-0.245041	0.749488	1.45768	1.59e-20	beneficial
Synpcc7942_1713	mocD	Fatty acid desaturase	-0.619547	0.131017	1.30962	7.17e-22	non-essential
Synpcc7942_1714	metX	homoserine O-acetyltransferase	-0.503149	0.388876	1.23795	6.55e-13	non-essential
Synpcc7942_1715	upp	uracil phosphoribosyltransferase	-0.335209	0.101427	0.402883	0.00236645	essential
Synpcc7942_1716	pde	diguanylate cyclase/phosphodiesterase with PAS/PAC sensors	-0.38878	0.594231	1.08059	3.13e-11	non-essential
Synpcc7942_1717	glcF	4Fe-4S dicluster domain-containing protein	-0.309954	0.243486	0.367003	0.0111059	non-essential
Synpcc7942_1718	glcE	glycolate oxidase FAD binding subunit	-0.632765	0.000206755	0.875614	9.49e-11	non-essential
Synpcc7942_1719	icd	isocitrate dehydrogenase NADP	0.196854	0.872698	-0.853904	1.36e-10	essential
Synpcc7942_1720		hypothetical protein	-0.44726	0.112659	0.708921	4.61e-05	non-essential
Synpcc7942_1721		HEAT repeat-containing protein	0.573047	0.0408657	0.648233	4.72e-05	non-essential
Synpcc7942_1722	sbpA	sulfate transport system substrate-binding protein	-0.501167	0.401822	1.47132	1.01e-16	non-essential
Synpcc7942_1723		Phytoene dehydrogenase-related protein	-0.0337875	0.958943	1.51652	1.61e-26	non-essential
Synpcc7942_1724		hypothetical protein	-0.248594	0.747064	1.22168	2.57e-09	non-essential
Synpcc7942_1725		transcriptional regulator, GntR family	-0.16578	0.766018	1.18005	1e-14	non-essential
Synpcc7942_1726	lspA	signal peptidase II Aspartic peptidase. MEROPS family A08	-0.17546	0.701165	0.83338	8.17e-07	essential
Synpcc7942_1727		biotin transport system substrate-specific component	-0.294384	0.512479	0.684208	1.81e-05	essential
Synpcc7942_1728		hypothetical protein	-0.531807	0.59921	1.79599	7.05e-23	non-essential
Synpcc7942_1729	kdpD	two-component system, OmpR family, sensor histidine kinase KdpD	-0.469437	0.41781	0.634194	3.46e-06	non-essential
Synpcc7942_1730		thioredoxin family protein	0.0950237	0.761107	-0.0753946	0.608478	non-essential
Synpcc7942_1731		phosphoribosyltransferase	-0.00657536	0.981969	0.168377	0.344956	non-essential
Synpcc7942_1732		hypothetical protein	-0.366881	0.473056	0.659126	0.00216382	non-essential
Synpcc7942_1733	sufR	transcriptional regulator	-0.302573	0.587145	1.04773	1.08e-12	non-essential
Synpcc7942_1734	ftrC	ferredoxin-thioredoxin reductase catalytic chain	0.650848	0.608448	-2.83395	1.07e-108	essential
Synpcc7942_1735	sufB	Iron-regulated ABC transporter membrane component SufB	0.176271	0.834867	-1.6382	2.55e-35	essential
Synpcc7942_1736	sufC	Iron-regulated ABC transporter ATPase subunit SufC	0.159884	0.847284	-1.64564	1.31e-29	essential
Synpcc7942_1737	sufD	Iron-regulated ABC transporter permease protein SufD	0.165114	0.861341	-2.13107	2.68e-44	essential
Synpcc7942_1738	sufS	cysteine desulfurase	-0.0867833	0.828821	-0.667497	1.06e-06	essential
Synpcc7942_1739	merR	transcriptional regulator, MerR family	0.065662	0.880834	-1.02028	2.66e-11	non-essential
Synpcc7942_1740	murB	UDP-N-acetylmuramate dehydrogenase	-0.282679	0.46536	0.252729	0.0932606	essential
Synpcc7942_1741	murC	UDP-N-acetylmuramate--L-alanine ligase	-0.379074	0.686747	-1.24164	1.72e-18	essential
Synpcc7942_1742	gap2	glyceraldehyde 3-phosphate dehydrogenase NADP	0.0237085	0.989103	-3.62038	8.99e-131	essential
Synpcc7942_1743	ndhH	NADH dehydrogenase subunit D	0.626258	0.503067	-0.952638	6.36e-10	essential
Synpcc7942_1744		1,4-dihydroxy-2-naphthoyl-CoA hydrolase	0.213943	0.331161	0.0330299	0.867209	essential
Synpcc7942_1745		HPP family protein	0.141846	0.727827	1.03063	3.52e-09	non-essential
Synpcc7942_1746	rpoD2	RNA polymerase nonessential primary-like sigma factor	1.18977	0.0365807	-0.385429	0.00928618	non-essential
Synpcc7942_1747		aldo/keto reductase	0.678108	9.42e-05	0.640027	1.01e-05	non-essential
Synpcc7942_1748		Methyltransferase domain-containing protein	0.646995	0.0627928	0.745595	1.06e-06	non-essential
Synpcc7942_1749	fer	ferredoxin	1.247	0.0389447	-1.46185	2.99e-21	non-essential
Synpcc7942_1750	ycf35	Protein of unknown function DUF1257	1.73805	0.0361709	-2.45023	1.32e-76	non-essential
Synpcc7942_1751		Protein of unknown function DUF2997	1.97668	0.104683	-3.86836	1.81e-178	non-essential
Synpcc7942_1752		HEAT repeat	0.336389	0.612601	-0.769785	6.77e-08	beneficial
Synpcc7942_1753		Acetyltransferase GNAT family protein	-0.23051	0.796891	0.576588	0.00137397	non-essential
Synpcc7942_1754		hypothetical protein	0.0171757	0.980417	-0.19028	0.427201	non-essential
Synpcc7942_1755		Na /proline symporter	-0.12954	0.705251	-0.509911	0.000404471	non-essential
Synpcc7942_1756		hypothetical protein	-0.206439	0.789461	0.300827	0.086388	non-essential
Synpcc7942_1757		hypothetical protein	-0.390709	0.632952	-4.20723	3.41e-235	non-essential
Synpcc7942_1758		23S rRNA m2A-2503 methyltransferase	0.561675	0.0223996	-0.870003	6.22e-09	non-essential
Synpcc7942_1759		Chlorophyll A-B binding protein	0.525906	0.605034	-1.45642	3.27e-18	non-essential
Synpcc7942_1760	ald	L-alanine dehydrogenase	-0.03354	0.926707	0.0419648	0.776146	non-essential
Synpcc7942_1761		TolC family protein	0.26059	0.788228	-1.35744	8.22e-29	essential
Synpcc7942_1762		MFS transporter	-0.0897268	0.899713	-0.63451	1.79e-07	non-essential
Synpcc7942_1763		myo-inositol-1or 4-monophosphatase	-0.115111	0.727805	0.245405	0.087964	non-essential
Synpcc7942_1764		MSMEG_0570 family protein	-0.239406	0.595851	0.461961	0.0236758	non-essential
Synpcc7942_1765		hypothetical protein	0.124716	0.752274	-0.0225148	0.908507	non-essential
Synpcc7942_1766	cydB	cytochrome bd plastoquinol oxidase subunit 2 apoprotein	0.00796006	0.981969	0.296747	0.0456116	non-essential
Synpcc7942_1767	cydA	cytochrome bd plastoquinol oxidase subunit 1 apoprotein	0.0094744	0.98222	0.442981	0.00114661	non-essential
Synpcc7942_1768		hypothetical protein	-0.375332	0.588261	0.570943	0.000102305	non-essential
Synpcc7942_1769		hypothetical protein	-0.205903	0.728148	-0.420982	0.0358579	non-essential
Synpcc7942_1770		hypothetical protein	-0.186389	0.738029	-0.208296	0.34125	non-essential
Synpcc7942_1771	ffh	signal recognition particle subunit FFH/SRP54 srp54	0.537894	0.481235	-1.60344	5.49e-39	essential
Synpcc7942_1772	rpsP	SSU ribosomal protein S16P	0.393915	0.866252	-5.11846	0	essential
Synpcc7942_1773		KH domain-containing protein	0.233451	0.90504	-4.47018	1.21e-248	non-essential
Synpcc7942_1774	rpsU	SSU ribosomal protein S21P	0.256677	0.915619	-5.41412	0	essential
Synpcc7942_1775		phosphate starvation-inducible protein PhoH	-0.161346	0.47531	0.281591	0.0319603	non-essential
Synpcc7942_1776		hypothetical protein	-0.0361901	0.926684	-0.33447	0.0634013	non-essential
Synpcc7942_1777		Endonuclease NucS, RecB family	-0.0406365	0.943244	0.572677	4.3e-05	non-essential
Synpcc7942_1778		Predicted unusual protein kinase regulating ubiquinone biosynthesis, AarF/ABC1/UbiB family	1.7408	8.45e-09	0.817359	4.55e-10	non-essential
Synpcc7942_1779	recN	DNA repair protein RecN	0.408337	0.605034	1.56931	6.81e-22	non-essential
Synpcc7942_1780	mutL	DNA mismatch repair protein MutL	-0.127599	0.862977	1.2165	1.14e-14	non-essential
Synpcc7942_1781		molybdopterin synthase subunit MoaD	0.435912	0.752532	-2.51321	1.13e-61	essential
Synpcc7942_1782	thrC	L-threonine synthase	0.928243	0.588261	-2.62765	1.26e-108	essential
Synpcc7942_1783		UPF0182 family protein	-0.166569	0.836319	0.789195	9.6e-11	non-essential
Synpcc7942_1784	sigF2	sigma-70 family RNA polymerase sigma factor	-1.02748	0.0186411	-3.57957	8.62e-107	non-essential
Synpcc7942_1785		protein of unknown function DUF4332	0.168897	0.782648	-2.33675	3.65e-30	non-essential
Synpcc7942_1786	ycf51	Protein of function DUF2518	0.644912	0.552905	-1.67757	5.72e-29	essential
Synpcc7942_1787	nifU	Modular FeS cluster scaffolding protein NifU	0.409232	0.686747	-1.82942	9.33e-37	essential
Synpcc7942_1788		translocation and assembly module TamB	-0.282277	0.605034	0.435739	0.00174507	essential
Synpcc7942_1789	dnaJ2	curved DNA-binding protein	0.183299	0.752274	-0.497404	0.000641294	essential
Synpcc7942_1790	mbpA	DNA adenine methylase	0.0921108	0.863748	0.618341	0.000189995	essential
Synpcc7942_1791		Glucose/arabinose dehydrogenase, beta-propeller fold	0.938254	0.000199365	0.843566	6.06e-07	non-essential
Synpcc7942_1792	hemB	porphobilinogen synthase	-1.00463	0.361495	-2.433	9.04e-89	essential
Synpcc7942_1793	trxA	thioredoxin	0.2365	0.842351	-1.82433	1.24e-36	non-essential
Synpcc7942_1794		Aspartate/methionine/tyrosine aminotransferase	0.14151	0.752532	-0.580345	1.09e-05	non-essential
Synpcc7942_1795	smpB	SsrA-binding protein	0.295172	0.361115	-1.08376	5.36e-13	essential
Synpcc7942_1796		Uncharacterized conserved protein YciI, containsa putative active-site phosphohistidine	0.305526	0.606792	-0.824551	6.11e-07	non-essential
Synpcc7942_1797		hypothetical protein	-0.441357	0.418429	0.646422	2.83e-05	non-essential
Synpcc7942_1798		hypothetical protein	-0.149212	0.799631	-0.091912	0.625671	non-essential
Synpcc7942_1799	hypE	Hydrogenase maturation protein, carbamoyl dehydratase HypE	-0.359724	0.679962	1.48617	6.48e-18	non-essential
Synpcc7942_1800		LTXXQ motif family protein	1.83911	0.00162332	-0.592295	0.00423157	non-essential
Synpcc7942_1801		Pimeloyl-ACP methyl ester carboxylesterase	0.0980983	0.860493	1.39043	5.55e-11	non-essential
Synpcc7942_1802		Protein of unknown function DUF3685	-0.437328	0.400638	1.30597	1.9e-21	essential
Synpcc7942_1803	fur	Fur family transcriptional regulator, ferric uptake regulator	0.0190115	0.975028	-0.181422	0.288665	non-essential
Synpcc7942_1804		hypothetical protein	-0.362667	0.164267	0.250283	0.196087	non-essential
Synpcc7942_1805	hetI	4'-phosphopantetheinyl transferase	-0.498193	0.599609	2.08927	2.79e-06	ambiguous
Synpcc7942_1806	prxQ-A2	peroxiredoxin Q/BCP	-0.244677	0.442134	0.648212	1.61e-05	non-essential
Synpcc7942_1807	mutT	ADP-ribose pyrophosphatase/8-oxo-dGTP diphosphatase	-0.551279	0.381167	1.53479	6.92e-16	non-essential
Synpcc7942_1808		type III pantothenate kinase	-0.453701	0.52449	1.86098	1.77e-17	essential
Synpcc7942_1809	dfa1	Flavorubredoxin	0.709117	0.098488	0.567897	0.00033384	non-essential
Synpcc7942_1810	dfa3	Flavorubredoxin	0.176316	0.752274	0.772275	1.59e-07	non-essential
Synpcc7942_1811		PAS domain S-box-containing protein/diguanylate cyclase GGDEF domain-containing protein	-0.292645	0.600355	0.190926	0.189277	non-essential
Synpcc7942_1812		hypothetical protein	0.0185502	0.968898	0.815478	1.4e-06	non-essential
Synpcc7942_1813	htpG	molecular chaperone HtpG	0.49104	0.244518	0.0891986	0.507796	non-essential
Synpcc7942_1814		cyclic nucleotide-binding domain-containing protein	-0.43383	0.595851	1.74247	1.61e-27	non-essential
Synpcc7942_1815		His Kinase A phospho-acceptor domain-containing protein	-0.390105	0.660517	1.81744	3.94e-37	non-essential
Synpcc7942_1816	ltnB	Signal transduction histidine kinase	-0.230015	0.680939	1.07139	1.49e-17	non-essential
Synpcc7942_1817	ltnA	Response regulator receiver domain-containing protein	-0.112783	0.693694	0.248348	0.135917	non-essential
Synpcc7942_1818		hypothetical protein	-0.369709	0.395016	0.721136	1.96e-05	non-essential
Synpcc7942_1819		dihydrofolate reductase	0.0660894	0.918071	1.00147	1.49e-08	non-essential
Synpcc7942_1820		membrane protein	1.51897	0.284768	-3.39702	7.14e-147	non-essential
Synpcc7942_1821		Tetratricopeptide repeat-containing protein	1.13853	0.0591815	-1.58323	2.43e-28	non-essential
Synpcc7942_1822		hypothetical protein	2.07622	1.59e-08	0.366657	0.0458817	non-essential
Synpcc7942_1823	nblB	HEAT repeat-containing protein	0.854567	0.413034	-2.1399	1.07e-57	non-essential
Synpcc7942_1824		CBS domain-containing protein	0.0947602	0.899713	-1.32691	2.27e-23	non-essential
Synpcc7942_1825	PgsA	CDP-diacylglycerol--glycerol-3-phosphate 3-phosphatidyltransferase	-0.092606	0.749488	0.404786	0.0123873	ambiguous
Synpcc7942_1826		NAD-dependent epimerase/dehydratase family protein	-0.0988256	0.834867	-0.751102	1.15e-08	non-essential
Synpcc7942_1827		hypothetical protein	-0.156815	0.80859	-1.37917	2.1e-22	non-essential
Synpcc7942_1828		tryptophan-rich conserved hypothetical protein	-0.280309	0.789461	-1.6353	3.42e-21	non-essential
Synpcc7942_1829	hisA	1-5-phosphoribosyl-5-[5-phosphoribosylaminom ethylideneamino] imidazole-4-carboxamide isomerase	0.0720713	0.945108	-1.52695	3.28e-24	essential
Synpcc7942_1830	trxA	thioredoxin	0.105902	0.959786	-5.42124	2.28e-275	essential
Synpcc7942_1831	guaB	IMP dehydrogenase	0.620121	0.747064	-3.00288	7.97e-111	essential
Synpcc7942_1832		aminoacyl-tRNA synthetase CAAD domain-containing protein	0.439717	0.742449	-2.12065	3.63e-45	essential
Synpcc7942_1833		chromosome partitioning protein	-0.387308	0.129876	-0.0556791	0.698849	non-essential
Synpcc7942_1834		hypothetical protein	-0.562519	0.0689413	-0.218878	0.173557	non-essential
Synpcc7942_1835		Membrane associated serine protease, rhomboid family	-0.25462	0.520763	-0.135634	0.308832	non-essential
Synpcc7942_1836		DUF2973 domain-containing protein	0.496371	0.577942	-1.46151	3.5e-18	essential
Synpcc7942_1837		Protein of unknown function DUF2605	0.81647	0.465433	-2.42522	5.54e-53	non-essential
Synpcc7942_1838	chlB	ferredoxin protochlorophyllide reductase subunitB	-0.705471	0.00244033	-1.53109	7e-20	non-essential
Synpcc7942_1839		Triacylglycerol esterase/lipase EstA, alpha/betahydrolase fold	1.23969	1.74e-11	0.559041	0.00118593	non-essential
Synpcc7942_1840		Pentapeptide repeat-containing protein	2.48396	2.5e-14	0.239624	0.134552	non-essential
Synpcc7942_1841	murF	UDP-N-acetylmuramoyl-tripeptide--D-alanyl-D-alan ine ligase	-0.0799821	0.79203	0.319406	0.0312288	essential
Synpcc7942_1842		putative transposase	-0.0867183	0.938819	-0.543595	8.25e-06	non-essential
Synpcc7942_1843		protein of unknown function DUF362	-0.106607	0.845831	0.770914	2.72e-07	non-essential
Synpcc7942_1844		NADPH-dependent 7-cyano-7-deazaguanine reductaseQueF	0.513061	0.320045	-1.02382	7.56e-15	ambiguous
Synpcc7942_1845		hypothetical protein	-1.30504	0.116687	-1.66955	8.61e-30	non-essential
Synpcc7942_1846		ribonuclease J	0.448552	0.738013	-2.46535	1.91e-107	essential
Synpcc7942_1847	dapA	dihydrodipicolinate synthase	0.125044	0.902979	-1.74523	3.89e-50	essential
Synpcc7942_1848	asd	aspartate-semialdehyde dehydrogenase	0.014751	0.981969	-1.44317	4e-29	essential
Synpcc7942_1849	sigC	RNA polymerase, sigma subunit, RpsC/SigC	-0.398713	0.583694	-2.00886	6.87e-47	non-essential
Synpcc7942_1850	cobL	precorrin-6Y C5,15-methyltransferase decarboxylating	-0.383347	0.669272	1.78598	8.63e-20	essential
Synpcc7942_1851	cobG	assimilatory nitrite reductase ferredoxin precursor	-0.322075	0.613545	-0.630941	2.43e-06	essential
Synpcc7942_1852	cobH	precorrin-8X methylmutase	-0.259044	0.565845	-0.449389	0.00221592	essential
Synpcc7942_1853	cobI	precorrin-2 C20-methyltransferase /cobalt-factorII C20-methyltransferase	-0.126594	0.827133	0.00651458	0.966503	essential
Synpcc7942_1854	cobJ	precorrin-3 methyltransferase	-0.167067	0.847115	0.965445	8.59e-12	essential
Synpcc7942_1855	cobB	hydrogenobyrinic acid a,c-diamide synthase glutamine-hydrolysing /cobyrinate a,c-diamide synthase	-0.164064	0.845239	1.13685	8.6e-14	essential
Synpcc7942_1856	cumB	tRNA-adenosine deaminase	-0.301238	0.674	1.49386	2.05e-16	essential
Synpcc7942_1857	mmsB	3-hydroxyisobutyrate dehydrogenase	-0.564259	0.120731	0.984798	1.45e-11	non-essential
Synpcc7942_1858	ho1	heme oxygenase biliverdin-producing	-2.62888	0.0343475	-3.13925	2.2e-149	essential
Synpcc7942_1859		diguanylate cyclase/phosphodiesterase with PAS/PAC sensors	-0.47909	0.348129	0.307136	0.0175933	non-essential
Synpcc7942_1860	ycf29	two component transcriptional regulator, LuxR family	0.266893	0.388876	0.138182	0.287693	essential
Synpcc7942_1861	natB	neutral amino acid-binding protein	-0.396722	0.473549	1.19957	1.23e-19	non-essential
Synpcc7942_1862		Tic22-like family protein	0.430982	0.752002	-1.56685	3.98e-39	beneficial
Synpcc7942_1863	hemG	release factor glutamine methyltransferase	0.235872	0.752002	-1.01826	4.1e-11	non-essential
Synpcc7942_1864		L-threonylcarbamoyladenylate synthase	0.127296	0.845239	-0.514746	0.00046725	essential
Synpcc7942_1865	ppnK	NAD kinase	-0.0268866	0.929992	-0.170987	0.197823	non-essential
Synpcc7942_1866		DUF1824 family protein	-0.166121	0.752274	0.0200247	0.898182	non-essential
Synpcc7942_1867		deoxyribodipyrimidine photo-lyase family proteincryptochrome	1.42747	0.0146272	2.22544	3.77e-44	non-essential
Synpcc7942_1868		hypothetical protein	2.11528	2.28e-09	1.98963	8.9e-26	non-essential
Synpcc7942_1869		Multidrug efflux pump subunit AcrB	0.365504	0.281641	0.789332	5.28e-09	non-essential
Synpcc7942_1870		HlyD family secretion protein	0.662375	0.0135364	0.868746	2.91e-09	non-essential
Synpcc7942_1871		hypothetical protein	-0.0730406	0.905237	0.334456	0.0543123	non-essential
Synpcc7942_1872		PCC7942_pg1912	-0.203808	0.758614	0.794181	2.33e-05	non-essential
Synpcc7942_1873		two component transcriptional regulator, winged helix family	0.0476234	0.863748	0.252628	0.0950448	non-essential
Synpcc7942_1874		tRNA cytidine/uridine-2'-O--methyltransferase	-0.0566761	0.854436	0.47519	0.000985346	non-essential
Synpcc7942_1875		TldD protein	-0.0592506	0.910369	0.822179	1.24e-11	non-essential
Synpcc7942_1876		hypothetical protein	-0.511684	0.0775347	-0.478408	0.000551794	non-essential
Synpcc7942_1877		protein of unknown function DUF4129	-0.050239	0.940146	1.31122	5.2e-23	non-essential
Synpcc7942_1878		Uncharacterized conserved protein, DUF58 family,contains vWF domain	-0.0323654	0.959786	1.32124	7.08e-19	non-essential
Synpcc7942_1879	moxR	AAA family ATPase	0.295758	0.161866	0.137518	0.335399	non-essential
Synpcc7942_1880		protein of unknown function DUF896	-0.0131239	0.981969	-1.17061	5.88e-15	non-essential
Synpcc7942_1881	nadB	L-aspartate oxidase	-0.449067	0.333715	-0.576936	1.33e-05	beneficial
Synpcc7942_1882	psbU	photosystem II PsbU protein	-0.911936	0.679962	-4.2585	1.94e-294	non-essential
Synpcc7942_1883	ycf53	ARM-like repeat domain-containing protein, GUN4-N terminal	0.227053	0.752002	-0.62297	2.98e-06	essential
Synpcc7942_1884	rfaE	rfaE bifunctional protein, domain II	0.150676	0.846899	-0.820693	6.93e-08	essential
Synpcc7942_1885		haloacid dehalogenase superfamily, subfamily IA,variant 3 with third motif having DD or ED	0.195632	0.782863	-0.53548	0.000181303	non-essential
Synpcc7942_1886	recJ	single-stranded-DNA-specific exonuclease	-0.0579157	0.938539	1.11033	2.05e-17	beneficial
Synpcc7942_1887		Glycosyltransferase involved in cell wall bisynthesis	-0.164682	0.807275	1.05784	1.77e-09	beneficial
Synpcc7942_1888		Methyltransferase domain-containing protein	-0.16352	0.731151	0.827288	2.03e-07	non-essential
Synpcc7942_1889		1,4-alpha-glucan branching enzyme	0.151517	0.709366	0.817566	1.79e-05	non-essential
Synpcc7942_1890		hypothetical protein	0.108679	0.896507	-0.45172	0.00255929	non-essential
Synpcc7942_1891	labA	Uncharacterized conserved protein, LabA/DUF88 family	0.442136	0.782548	-3.05538	5.73e-111	beneficial
Synpcc7942_1892		UPF0176 protein	0.14376	0.705251	-0.254475	0.0658111	non-essential
Synpcc7942_1893	natA	neutral amino acid ABC transporter ATP-binding protein	-0.195876	0.705251	0.931473	1.94e-11	non-essential
Synpcc7942_1894	natC	neutral amino acid ABC transporter membrane protein	-0.403548	0.31157	1.27407	8.6e-23	non-essential
Synpcc7942_1895		2OG-FeII oxygenase superfamily protein	0.142896	0.830279	-0.759174	1.57e-10	non-essential
Synpcc7942_1896	argJ	N-acetylglutamate synthase /glutamate N-acetyltransferase	-0.241183	0.240033	-0.531548	3.69e-05	essential
Synpcc7942_1897		TIGR04168 family protein	-0.287273	0.667579	1.30265	8.57e-23	non-essential
Synpcc7942_1898	leuC	3-isopropylmalate dehydratase, large subunit	0.352487	0.626654	-0.263977	0.0234668	essential
Synpcc7942_1899		cupin domain-containing protein	-0.454841	0.554788	1.68001	3.03e-30	non-essential
Synpcc7942_1900	dcd	dCTP deaminase	0.0861821	0.846899	-0.111914	0.397711	essential
Synpcc7942_1901		Glycosyltransferase involved in cell wall bisynthesis	-0.0728735	0.929009	0.832336	5.82e-09	beneficial
Synpcc7942_1902		Glycosyltransferase involved in cell wall bisynthesis	-0.0403272	0.940146	0.482143	0.00218802	beneficial
Synpcc7942_1903		O-antigen chain-terminating methyltransferase	0.280369	0.566533	-0.453248	0.000566172	beneficial
Synpcc7942_1904	hlyD	HlyD family secretion protein	0.320467	0.694815	-0.863024	9.09e-11	non-essential
Synpcc7942_1905	hlyB	ATP-binding cassette, subfamily B	-0.0354733	0.96014	-0.0888575	0.469642	non-essential
Synpcc7942_1906		Parvulin-like peptidyl-prolyl isomerase	-0.0346706	0.968385	-1.13332	4.3e-18	non-essential
Synpcc7942_1907	acsF	Mg-protoporphyrin IX monomethyl ester oxidative cyclase	-0.644557	0.732098	-2.80068	3.56e-71	essential
Synpcc7942_1908		Protein of unknown function DUF2996	0.101151	0.886134	-0.494473	0.000801041	non-essential
Synpcc7942_1909		hypothetical protein	-0.348799	0.536691	1.30279	4.73e-23	ambiguous
Synpcc7942_1910	ubiX	UbiX family flavin prenyltransferase	-0.1437	0.76824	0.615047	2.6e-05	essential
Synpcc7942_1911	zam	RNAse R	0.298614	0.625554	-0.63428	3.86e-08	beneficial
Synpcc7942_1912	phoU	phosphate uptake regulator, PhoU	0.25164	0.640537	1.13145	6.24e-09	essential
Synpcc7942_1913		hypothetical protein	-0.493101	0.535915	-1.56063	4.8e-25	essential
Synpcc7942_1914		hypothetical protein	-0.429342	0.550107	-2.23185	1.97e-58	non-essential
Synpcc7942_1915	aroH	chorismate mutase	0.241314	0.852661	-2.04622	1.04e-54	essential
Synpcc7942_1916	sppA	signal peptide peptidase A. Serine peptidase. MEROPS family S49	1.0936	0.00106176	-0.445524	0.000583266	non-essential
Synpcc7942_1917		EamA family transporter	0.162038	0.789461	1.15014	2.38e-17	non-essential
Synpcc7942_1918	BGluT	UDP-glucose tetrahydrobiopterin glucosyltransferase	0.120444	0.747064	0.330977	0.0107119	non-essential
Synpcc7942_1919		transcriptional regulator, XRE family	-0.0817113	0.766138	-0.161818	0.222179	non-essential
Synpcc7942_1920	leuS	leucyl-tRNA synthetase	0.2132	0.812056	-1.0604	9.47e-20	essential
Synpcc7942_1921		Uncharacterized conserved protein YtfP, gamma-glutamylcyclotransferase GGCT/AIG2-like family	0.149439	0.710309	0.534798	0.0019633	non-essential
Synpcc7942_1922		hypothetical protein	1.13263	0.105227	-2.05873	1.78e-52	ambiguous
Synpcc7942_1923	sigG	RNA polymerase sigma-70 factor, ECF subfamily	1.59759	0.0369087	-1.4352	2.98e-14	non-essential
Synpcc7942_1924		Late competence development protein ComFB	0.0534182	0.925871	-0.716272	5.2e-06	non-essential
Synpcc7942_1925		Murein DD-endopeptidase MepM and murein hydrolase activator NlpD, contain LysM domain	-0.0811774	0.74661	-0.566991	0.000516226	non-essential
Synpcc7942_1926	hfq	host factor-I protein	-0.288137	0.758704	-1.80148	3.84e-21	non-essential
Synpcc7942_1927	dapF	diaminopimelate epimerase	0.123305	0.670657	0.404668	0.00303322	essential
Synpcc7942_1928		hypothetical protein	0.203066	0.832814	-1.06034	2.82e-11	non-essential
Synpcc7942_1929	nifS	cysteine desulfurase	0.318238	0.718039	-1.16525	1.64e-20	essential
Synpcc7942_1930		protein of unknown function DUF1995	0.221347	0.74661	-0.936267	6.09e-12	non-essential
Synpcc7942_1931		serine/threonine protein phosphatase 1	0.153464	0.76309	-0.579334	0.000108855	non-essential
Synpcc7942_1932		protein of unknown function DUF4330	-0.0739601	0.938819	-1.13887	6.91e-16	essential
Synpcc7942_1933	fni	isopentenyl-diphosphate delta-isomerase	0.0151113	0.972195	-0.0218749	0.897773	non-essential
Synpcc7942_1934	dacB	D-alanyl-D-alanine carboxypeptidase / D-alanyl-D-alanine-endopeptidase penicillin-binding protein 4	0.106192	0.805596	0.807731	1.41e-07	non-essential
Synpcc7942_1935	pilD	type 4 prepilin peptidase 1 Aspartic peptidase. MEROPS family A24A	-0.117042	0.85457	0.877536	9.64e-08	non-essential
Synpcc7942_1936		hypothetical protein	0.0342155	0.958069	-1.19405	1.29e-14	essential
Synpcc7942_1937	msrA	peptide-methionine S-S-oxide reductase	1.15061	0.0262192	-1.41429	2.44e-20	non-essential
Synpcc7942_1938	arsB	arsenite transporter, ACR3 family	-0.374079	0.730424	1.91279	8.77e-28	non-essential
Synpcc7942_1939	gap3	glyceraldehyde-3-phosphate dehydrogenase NAD	-0.293572	0.812056	2.28701	2.12e-21	non-essential
Synpcc7942_1940	pmt	putative membrane transporter	-0.32888	0.742449	1.88492	2.27e-24	non-essential
Synpcc7942_1941		tRNA U34 5-methylaminomethyl-2-thiouridine-forming methyltransferase MnmC	-0.16165	0.854998	1.05546	3.21e-10	non-essential
Synpcc7942_1942	prxQ-A3	peroxiredoxin Q/BCP	0.656501	0.262465	-0.757095	2.28e-07	non-essential
Synpcc7942_1943	ftn2	Protein of unknown function DUF4101	0.217079	0.728148	-0.508549	4.88e-05	beneficial
Synpcc7942_1944	pdhA	pyruvate dehydrogenase E1 component alpha subunit	0.371201	0.789461	-2.39044	5.42e-73	essential
Synpcc7942_1945	uvrC	Excinuclease ABC subunit C	0.281743	0.608448	0.908184	7.52e-11	non-essential
Synpcc7942_1946		hypothetical protein	-0.618321	0.539423	1.66155	2.83e-20	non-essential
Synpcc7942_1947		Ig-like domain-containing protein	-0.186444	0.454732	0.398761	0.00435999	non-essential
Synpcc7942_1948		2TM domain-containing protein	0.291022	0.595851	0.493821	0.0114667	non-essential
Synpcc7942_1949		Protein of unknown function DUF3181	0.165722	0.792724	-1.80257	9.07e-46	non-essential
Synpcc7942_1950		hypothetical protein	0.0317392	0.968385	-2.61862	6.1e-71	non-essential
Synpcc7942_1951		hypothetical protein	0.0454768	0.925706	-0.425299	0.0187367	non-essential
Synpcc7942_1952		hypothetical protein	-0.143865	0.792275	0.385699	0.012359	non-essential
Synpcc7942_1953		6-pyruvoyltetrahydropterin/6-carboxytetrahydropt erin synthase	-0.219819	0.528136	0.619215	2.05e-05	beneficial
Synpcc7942_1954	pyrG	CTP synthase	-0.291208	0.400638	0.151158	0.255483	essential
Synpcc7942_1955		hypothetical protein	-0.209366	0.680327	0.567854	0.0055349	essential
Synpcc7942_1956	accD	acetyl-CoA carboxylase carboxyltransferase subunit alpha	0.589277	0.683102	-2.0817	2.91e-60	essential
Synpcc7942_1957		cyclic nucleotide-binding domain-containing protein	-0.0918193	0.727805	0.151787	0.31374	non-essential
Synpcc7942_1958		DNA-binding transcriptional regulator, XRE family	-0.230395	0.659964	-1.45052	3.21e-21	non-essential
Synpcc7942_1959	proS	prolyl-tRNA synthetase	-0.0912271	0.779054	0.200476	0.14475	essential
Synpcc7942_1960		TIGR02652 family protein	0.000983229	0.99592	-1.06099	1.28e-13	non-essential
Synpcc7942_1961	fbp	Carbonic anhydrase or acetyltransferase, isoleucine patch superfamily	-0.393211	0.295013	1.06859	1.46e-13	non-essential
Synpcc7942_1962	psbY	photosystem II PsbY protein	0.0873149	0.96159	-2.56007	3.72e-82	non-essential
Synpcc7942_1963		muramoyltetrapeptide carboxypeptidase	0.0757431	0.845239	0.270063	0.0795218	non-essential
Synpcc7942_1964	ubiA	4-hydroxybenzoate octaprenyltransferase	0.0851542	0.905185	-0.681826	8.21e-08	essential
Synpcc7942_1965	ppx	Ppx/GppA phosphatase	-0.0153703	0.954126	0.223256	0.0759233	non-essential
Synpcc7942_1966		Protein of unknown function DUF3571	-0.0651659	0.832814	0.248849	0.17369	beneficial
Synpcc7942_1967	cacA	Undecaprenyl-diphosphatase	-0.144422	0.689043	0.739932	1.22e-05	essential
Synpcc7942_1968		putative radical SAM enzyme, TIGR03279 family	-0.0502795	0.904806	0.79141	1.14e-06	non-essential
Synpcc7942_1969		AbrB-like transcriptional regulator	1.17925	0.574614	-4.30496	6.27e-295	ambiguous
Synpcc7942_1970		amidohydrolase	-0.222204	0.603371	0.94266	1.19e-08	non-essential
Synpcc7942_1971	ama	Peptidase M20D, amidohydrolase	0.0864518	0.845239	0.566612	6.53e-05	non-essential
Synpcc7942_1972		Tetratricopeptide repeat-containing protein	0.415095	0.39174	-0.527203	5.9e-05	non-essential
Synpcc7942_1973		NDP-sugar synthase	-0.0687139	0.901252	-0.352067	0.00589146	essential
Synpcc7942_1974	scpA	condensin subunit ScpA	-0.329051	0.283296	0.578336	1.54e-05	non-essential
Synpcc7942_1975		Protein of unknown function DUF1049	-0.846899	0.486214	-2.64814	5.76e-86	non-essential
Synpcc7942_1976	ndhD	NADH dehydrogenase subunit M	-1.00724	0.0812841	-2.40699	2.02e-85	non-essential
Synpcc7942_1977	ndhF1	NADH dehydrogenase subunit L	0.191067	0.910369	-2.21293	4.52e-78	beneficial
Synpcc7942_1978	trx	thioredoxin 1	0.3184	0.761107	-2.07136	7.09e-38	non-essential
Synpcc7942_1979		Uncharacterized membrane protein	-0.0250425	0.954126	0.577692	2.33e-05	non-essential
Synpcc7942_1980	rbcR	transcriptional regulator, LysR family	0.178359	0.608726	-0.0501721	0.718396	essential
Synpcc7942_1981		hypothetical protein	0.311809	0.354767	-0.528727	0.00060579	non-essential
Synpcc7942_1982		NADPH-quinone oxidoreductase subunit M	0.38779	0.808302	-3.29576	2.81e-129	essential
Synpcc7942_1983	pds	zeta-carotene desaturase /three-step phytoene desaturase	2.26876	0.000394731	-1.1331	3.7e-19	essential
Synpcc7942_1984	pys	phytoene synthase	0.669987	0.588261	-1.83916	3.75e-35	essential
Synpcc7942_1985		Fructosamine-3-kinase	-0.23268	0.674883	0.691196	1.18e-07	non-essential
Synpcc7942_1986	pqqL	insulinase family protein	-0.41108	0.0254845	0.113743	0.441076	non-essential
Synpcc7942_1987	rpaC	hypothetical protein	-1.67039	0.00291747	-2.64155	1.35e-77	non-essential
Synpcc7942_1988		hypothetical protein	-0.316958	0.543369	1.09565	4.45e-10	non-essential
Synpcc7942_1989		cation diffusion facilitator family transporter	-0.0491437	0.935194	0.93716	4.85e-08	non-essential
Synpcc7942_1990		Putative Ca2 /H antiporter, TMEM165/GDT1 family	-0.177142	0.839903	1.5037	1.99e-13	non-essential
Synpcc7942_1991	mscL	large conductance mechanosensitive channel	-0.876127	0.0156871	-1.85997	6.38e-40	non-essential
Synpcc7942_1992	eIF2BA	methylthioribose-1-phosphate isomerase	-0.306327	0.535915	1.07458	3.72e-11	non-essential
Synpcc7942_1993		methylthioribulose-1-phosphate dehydratase	-0.379218	0.497027	1.15386	1.59e-11	non-essential
Synpcc7942_1994	masA	acireductone synthase	-0.55075	0.119765	1.32044	1.45e-21	non-essential
Synpcc7942_1995	hisIE	phosphoribosyl-ATP pyrophosphatase /phosphoribosyl-AMP cyclohydrolase	0.486989	0.502768	-0.819847	1.12e-08	essential
Synpcc7942_1996		hypothetical protein	1.99155	0.000214332	-1.5183	4.38e-35	non-essential
Synpcc7942_1997	hliA	Chlorophyll A-B binding protein	6.0239	1.42e-34	0.110573	0.552558	non-essential
Synpcc7942_1998		GAF domain-containing protein	-0.461291	0.552905	1.2541	3.68e-12	non-essential
Synpcc7942_1999	rbp2	RNA recognition motif. a.k.a. RRM, RBD, or RNP domain	-0.365257	0.846899	-4.00786	1.95e-151	beneficial
Synpcc7942_2000	mrcB	peptidoglycan glycosyltransferase	-0.0376027	0.920895	0.378632	0.00331532	beneficial
Synpcc7942_2001	minC	septum site-determining protein MinC	-0.237643	0.605558	0.740018	3.4e-07	non-essential
[truncated: 662 more rows]
