# Supplementary material for: An unexpected role for leucyl aminopeptidase in UV tolerance revealed by a genome-wide fitness assessment in a model cyanobacterium
Source: Proc Natl Acad Sci U S A. 2022 Nov 2;119(45):e2211789119. doi: 10.1073/pnas.2211789119 (PMC9659335; doi:10.1073/pnas.2211789119)
Supplement: Supplementary File [file pnas.2211789119.sd02.xlsx]

## Sheet: Dataset_S2
locusId	name	desc	HUV_estimate	HUV_std.error	HUV_statistic	HUV_p.value	HUV_p.value.model	HUV_p.holm.model	HUV_p.fdr.model	MUV_estimate	MUV_std.error	MUV_statistic	MUV_p.value	MUV_p.value.model	MUV_p.holm.model	MUV_p.fdr.model	LUV_estimate	LUV_std.error	LUV_statistic	LUV_p.value	LUV_p.value.model	LUV_p.holm.model	LUV_p.fdr.model
Synpcc7942_0001	dnaN	DNA polymerase III subunit beta	0.0589699	0.0705335	0.836055	0.404209	0.401443	1	0.636716	-0.0484956	0.0740432	-0.654964	0.513309	0.510827	1	0.786375	-0.0530339	0.0792521	-0.669181	0.504219	0.501707	1	0.787514
Synpcc7942_0002		hypothetical protein	0.143977	0.0489666	2.9403	0.00344822	0.00337102	1	0.0238932	0.221828	0.0502203	4.41709	1.25514e-05	1.19633e-05	0.0212947	0.000231373	0.190711	0.0494563	3.85616	0.000132016	0.000127185	0.224863	0.00218898
Synpcc7942_0003	purL	phosphoribosylformylglycinamidine synthase II	0.0835928	0.216989	0.38524	0.703453	0.690457	1	0.850948	-0.0767324	0.203785	-0.376536	0.709827	0.697157	1	0.875412	-0.194566	0.202828	-0.959267	0.346989	0.325435	1	0.681286
Synpcc7942_0005		hypothetical protein	-0.0239689	0.0421	-0.569331	0.569385	0.568555	1	0.772083	-0.0336077	0.0430103	-0.781387	0.434942	0.433955	1	0.741932	-0.0432152	0.0440436	-0.981192	0.326969	0.32593	1	0.681286
Synpcc7942_0006		hypothetical protein	-0.155749	0.0985925	-1.57972	0.116291	0.11366	1	0.300743	-0.142007	0.096423	-1.47275	0.142928	0.140044	1	0.439283	-0.202093	0.0962373	-2.09994	0.0374191	0.0360593	1	0.198379
Synpcc7942_0007		hypothetical protein	-0.302694	0.110192	-2.74697	0.00687568	0.00642329	1	0.0384987	-0.309985	0.101929	-3.04119	0.0028549	0.00263165	1	0.028051	-0.0663066	0.101988	-0.650139	0.516759	0.513235	1	0.791298
Synpcc7942_0008		hypothetical protein	-0.2626	0.0898103	-2.92395	0.00394533	0.00371473	1	0.0257315	-0.135838	0.0896197	-1.51572	0.131516	0.128986	1	0.4201	-0.277818	0.0923278	-3.00904	0.00303464	0.00284827	1	0.0321888
Synpcc7942_0010		hypothetical protein	-0.185758	0.0675781	-2.74879	0.0066523	0.00630278	1	0.038142	-0.119658	0.0631677	-1.89429	0.059947	0.0582789	1	0.268106	-0.170428	0.062462	-2.72851	0.00705608	0.00669005	1	0.0615222
Synpcc7942_0011		hypothetical protein	-0.00234412	0.0731721	-0.0320357	0.974476	0.974334	1	0.988723	-0.0268923	0.0626299	-0.429385	0.668119	0.666374	1	0.858284	-0.0874944	0.0679917	-1.28684	0.199684	0.197183	1	0.537102
Synpcc7942_0013		hypothetical protein	0.00755228	0.0970532	0.0778159	0.938217	0.937167	1	0.968664	0.0620797	0.0893685	0.694649	0.48979	0.482433	1	0.767061	0.0819176	0.0875236	0.93595	0.352817	0.344694	1	0.694572
Synpcc7942_0015		putative hydroxylase	-0.0903456	0.0629861	-1.43437	0.152586	0.150998	1	0.35774	-0.0297756	0.0600987	-0.495445	0.620676	0.619318	1	0.837061	-0.0133875	0.0610518	-0.21928	0.826592	0.825929	1	0.946513
Synpcc7942_0016		hypothetical protein	-0.18008	0.173502	-1.03791	0.304982	0.293168	1	0.537978	-0.217946	0.181765	-1.19906	0.236924	0.22491	1	0.568923	-0.130204	0.187317	-0.695099	0.490648	0.479953	1	0.777504
Synpcc7942_0017	eda	keto-hydroxyglutarate-aldolase/keto-deoxy- phosphogluconate aldolase	-0.0943073	0.0832811	-1.1324	0.261693	0.25368	1	0.491546	0.146733	0.0947157	1.54919	0.126267	0.119977	1	0.400302	-0.0465195	0.102186	-0.455242	0.650476	0.64493	1	0.869952
Synpcc7942_0020		hypothetical protein	-0.0294461	0.0748528	-0.393387	0.694392	0.693047	1	0.850948	-0.00523698	0.0698756	-0.0749471	0.940321	0.940045	1	0.986055	0.0405832	0.0818618	0.495753	0.620534	0.618915	1	0.860062
Synpcc7942_0022		hypothetical protein	-0.078302	0.0529234	-1.47954	0.139839	0.138695	1	0.340121	0.000978379	0.0537992	0.0181857	0.9855	0.985458	1	0.995354	-0.105981	0.0496018	-2.13664	0.0332761	0.0327695	1	0.187999
Synpcc7942_0023	cax	calcium/proton exchanger	0.00181813	0.0547624	0.0332003	0.973535	0.973448	1	0.988723	0.0530603	0.0589293	0.900406	0.368563	0.366987	1	0.701086	-0.00858106	0.0585115	-0.146656	0.883494	0.883112	1	0.964672
Synpcc7942_0024		hypothetical protein	0.216348	0.0233821	9.25272	6.61778e-19	5.57874e-19	1.02816e-15	3.07815e-17	0.191775	0.0231563	8.28179	1.14611e-15	9.96383e-16	1.84431e-12	7.18929e-14	0.196626	0.0211486	9.29734	4.63333e-19	3.90014e-19	7.26205e-16	4.87777e-17
Synpcc7942_0025		hypothetical protein	-0.035007	0.0344572	-1.01596	0.309948	0.309312	1	0.555502	0.00178491	0.0350452	0.0509316	0.959392	0.959339	1	0.987741	-0.06989	0.0349323	-2.00073	0.0457494	0.0454653	1	0.232236
Synpcc7942_0026		hypothetical protein	0.0527094	0.0449123	1.17361	0.24128	0.239954	1	0.477871	-0.0241048	0.0483942	-0.498093	0.618703	0.617713	1	0.8361	-0.0725312	0.0498084	-1.4562	0.146153	0.145019	1	0.468747
Synpcc7942_0032		hypothetical protein	-0.206905	0.173351	-1.19356	0.240913	0.226179	1	0.465477	-0.0896295	0.202745	-0.442081	0.66123	0.651027	1	0.851248	0.0870418	0.200772	0.433535	0.667365	0.65732	1	0.875182
Synpcc7942_0035		hypothetical protein	-0.133436	0.0815581	-1.63608	0.103629	0.101497	1	0.279569	-0.0806073	0.0741526	-1.08705	0.27852	0.275535	1	0.628501	-0.125889	0.0777212	-1.61975	0.107097	0.10493	1	0.396346
Synpcc7942_0036		hypothetical protein	-0.106813	0.0452322	-2.36143	0.0186724	0.0183623	1	0.0855673	-0.0826282	0.048115	-1.71731	0.0866803	0.0858491	1	0.331385	-0.0456848	0.0475755	-0.960259	0.337492	0.336213	1	0.687826
Synpcc7942_0037		hypothetical protein	-0.693537	0.356317	-1.94641	0.0719586	0.0504868	1	0.180751	-0.511508	0.345669	-1.47976	0.161086	0.130979	1	0.42225	-0.220342	0.311326	-0.707753	0.490714	0.457013	1	0.763374
Synpcc7942_0038	mutT	mutator MutT protein	0.277659	0.121389	2.28735	0.0248511	0.0229481	1	0.101162	0.209483	0.127491	1.64312	0.104333	0.0996687	1	0.360267	0.0204731	0.146109	0.140122	0.88892	0.887399	1	0.964729
Synpcc7942_0039	gnd	6-phosphogluconate dehydrogenase	-0.132909	0.0345838	-3.84312	0.000146192	0.00013893	0.23882	0.00164957	0.0358796	0.0360952	0.994027	0.320951	0.319335	1	0.660231	-0.0152782	0.0440585	-0.34677	0.728989	0.728118	1	0.906403
Synpcc7942_0041		probable transport protein	-0.137054	0.0461595	-2.96913	0.00310789	0.00305361	1	0.0222038	-0.0458989	0.0458181	-1.00176	0.316869	0.315979	1	0.660231	-0.106795	0.0452345	-2.36091	0.0185551	0.0183402	1	0.12332
Synpcc7942_0042	rpmB	50S ribosomal protein L28	-0.0915012	0.227365	-0.402442	0.69031	0.679226	1	0.846172	0.579971	0.209935	2.76262	0.00985069	0.00747322	1	0.0640172	0.18898	0.214925	0.879283	0.386476	0.368817	1	0.716995
Synpcc7942_0043		hypothetical protein	-0.201017	0.0958	-2.09829	0.0380877	0.0362992	1	0.141574	-0.228171	0.0932091	-2.44794	0.015892	0.0149255	1	0.106588	-0.174062	0.101804	-1.70977	0.0900286	0.0870176	1	0.349419
Synpcc7942_0044		hypothetical protein	-0.0580916	0.0355555	-1.63383	0.102701	0.102221	1	0.280212	-0.0404967	0.0352156	-1.14996	0.250514	0.249852	1	0.596898	-0.0288061	0.0367516	-0.783805	0.433394	0.43275	1	0.751704
Synpcc7942_0045		TPR repeat	-0.089679	0.0533143	-1.68208	0.0933555	0.0924469	1	0.264779	-0.0331411	0.0521734	-0.635212	0.525664	0.524511	1	0.790946	-0.0760369	0.0488549	-1.55638	0.12043	0.1194	1	0.423431
Synpcc7942_0046		Methylase involved in ubiquinone/menaquinone biosynthesis-like	-0.0657259	0.0765053	-0.859102	0.391344	0.388701	1	0.627541	-0.0172937	0.0767947	-0.225193	0.822066	0.821087	1	0.93192	0.0341034	0.0765026	0.445781	0.656253	0.654454	1	0.874572
Synpcc7942_0047		TPR repeat	0.0134109	0.0405119	0.331037	0.740736	0.740269	1	0.873713	-0.0352113	0.0400164	-0.879924	0.379266	0.378374	1	0.708562	-0.0254416	0.0417965	-0.608701	0.542961	0.542206	1	0.810425
Synpcc7942_0049	pilA	pilin polypeptide PilA-like	-0.0687875	0.130868	-0.525627	0.602559	0.590925	1	0.785666	0.181416	0.0921837	1.96798	0.057269	0.0498292	1	0.245999	0.116586	0.10239	1.13865	0.26281	0.247823	1	0.602443
Synpcc7942_0050		hypothetical protein	-0.130885	0.0847867	-1.5437	0.124589	0.122119	1	0.313549	-0.0942313	0.0800401	-1.1773	0.240781	0.237685	1	0.585166	-0.064508	0.0741502	-0.869963	0.385592	0.382456	1	0.720369
Synpcc7942_0051		TPR repeat	-0.143563	0.0785468	-1.82774	0.0694635	0.0675872	1	0.218609	0.0594363	0.0750481	0.791976	0.429555	0.426412	1	0.73728	-0.000257121	0.0735366	-0.00349651	0.997215	0.997196	1	0.998947
Synpcc7942_0052		hypothetical protein	0.124323	0.167621	0.741694	0.467342	0.44192	1	0.671832	0.140247	0.147725	0.949383	0.354346	0.327222	1	0.666836	0.0265026	0.176476	0.150177	0.882208	0.875398	1	0.963759
Synpcc7942_0053		hypothetical protein	-0.109753	0.15972	-0.687161	0.495221	0.485671	1	0.712926	-0.260989	0.149952	-1.74048	0.0880518	0.081264	1	0.328559	-0.0971784	0.157697	-0.616235	0.540592	0.531614	1	0.805166
Synpcc7942_0054		hypothetical protein	-0.217215	0.127651	-1.70163	0.0933276	0.0883034	1	0.258436	-0.0437712	0.109854	-0.398449	0.691529	0.686915	1	0.871484	-0.188588	0.117865	-1.60003	0.11416	0.108591	1	0.405002
Synpcc7942_0055		hypothetical protein	0.191476	0.230129	0.832037	0.412187	0.394771	1	0.632442	-0.0743178	0.218163	-0.340652	0.735821	0.726212	1	0.890566	-0.134295	0.169176	-0.79382	0.433748	0.416593	1	0.741503
Synpcc7942_0056	rfbE	perosamine synthetase	-0.287419	0.127452	-2.25511	0.0267268	0.0248383	1	0.107863	-0.189885	0.107448	-1.76722	0.0808232	0.0769917	1	0.31955	-0.0517404	0.111195	-0.465313	0.642912	0.638614	1	0.869952
Synpcc7942_0057		putative C-3 methyl transferase	-0.164467	0.0556565	-2.95503	0.00336675	0.00325734	1	0.0233236	-0.0714755	0.0537707	-1.32927	0.184741	0.183205	1	0.513554	-0.0847893	0.0539423	-1.57185	0.117008	0.11573	1	0.415919
Synpcc7942_0058	rfbC	dTDP-4-dehydrorhamnose 3,5-epimerase	-0.0215242	0.0745849	-0.288587	0.773222	0.771921	1	0.888706	0.0549699	0.0761181	0.722165	0.47111	0.468498	1	0.76049	-0.00166996	0.0795761	-0.0209857	0.98328	0.983181	1	0.992172
Synpcc7942_0059		hypothetical protein	-0.2815	0.121774	-2.31165	0.0250431	0.0220324	1	0.0988822	-0.081313	0.112872	-0.720403	0.4747	0.464924	1	0.76049	-0.128223	0.122255	-1.04882	0.299409	0.288804	1	0.643463
Synpcc7942_0060		hypothetical protein	-0.0216217	0.156456	-0.138197	0.890651	0.888229	1	0.949483	0.127246	0.159674	0.796916	0.429344	0.41915	1	0.732226	0.0355006	0.150926	0.235219	0.815019	0.810972	1	0.939901
Synpcc7942_0061	rfbG	CDP-glucose 4,6-dehydratase	-0.135466	0.0474583	-2.85442	0.00451341	0.00441655	1	0.0291741	-0.0649218	0.0483493	-1.34277	0.180034	0.178973	1	0.505877	0.00988942	0.0486053	0.203464	0.838866	0.838477	1	0.951018
Synpcc7942_0062	rfbF	glucose-1-phosphate cytidylyltransferase	-0.00218072	0.134507	-0.0162127	0.987119	0.986881	1	0.995489	-0.0592887	0.122442	-0.484218	0.630024	0.623714	1	0.838171	-0.151365	0.138256	-1.09481	0.278048	0.269288	1	0.626781
Synpcc7942_0063		dual specificity protein phosphatase	-0.140396	0.0832597	-1.68624	0.094077	0.0914494	1	0.262725	-0.13347	0.0800188	-1.66798	0.0976543	0.0949752	1	0.34936	-0.0260424	0.0863978	-0.301424	0.763558	0.761699	1	0.922497
Synpcc7942_0064		hypothetical protein	-0.170365	0.140863	-1.20943	0.230624	0.223369	1	0.462517	0.114413	0.141478	0.808696	0.42147	0.414185	1	0.730961	0.0108077	0.144336	0.0748789	0.940528	0.93959	1	0.979806
Synpcc7942_0066		hypothetical protein	-0.0226638	0.0401115	-0.565021	0.57229	0.571532	1	0.773038	-0.0208326	0.0428649	-0.486005	0.627157	0.626477	1	0.840004	-0.0313846	0.040254	-0.779665	0.435924	0.435019	1	0.753369
Synpcc7942_0067		probable permease protein of ABC transporter	-0.0311441	0.0561865	-0.554298	0.579725	0.578565	1	0.779172	0.0335838	0.0541989	0.61964	0.535894	0.534645	1	0.792881	0.0154917	0.0593017	0.261236	0.794063	0.793446	1	0.938037
Synpcc7942_0068		ATPase	-0.0652606	0.045589	-1.4315	0.15306	0.151962	1	0.359496	-0.0451569	0.0488532	-0.924338	0.355862	0.354573	1	0.697583	-0.109816	0.0492945	-2.22776	0.0264465	0.0260452	1	0.160726
Synpcc7942_0069		hypothetical protein	-0.133159	0.0863338	-1.54237	0.125433	0.12229	1	0.313549	-0.0580291	0.0747653	-0.77615	0.439081	0.435238	1	0.741932	-0.0446832	0.0812686	-0.549821	0.583393	0.580226	1	0.840713
Synpcc7942_0070		hypothetical protein	-0.0735396	0.0861897	-0.85323	0.394776	0.391656	1	0.630011	0.0694343	0.0728512	0.953097	0.341944	0.33876	1	0.677519	0.00895125	0.0775915	0.115364	0.908298	0.907693	1	0.970275
Synpcc7942_0072		hypothetical protein	0.528053	0.0845617	6.24458	2.42582e-09	2.00742e-09	3.62541e-06	5.30413e-08	0.629935	0.0852192	7.39193	3.66303e-12	2.84528e-12	5.22963e-09	1.36866e-10	0.564062	0.088324	6.38628	1.12738e-09	9.25951e-10	1.69819e-06	4.03973e-08
Synpcc7942_0074		hypothetical protein	0.0220573	0.0710378	0.310501	0.756462	0.755345	1	0.881379	0.0816093	0.0685918	1.18978	0.235364	0.233154	1	0.579334	0.0163409	0.075105	0.217575	0.827954	0.827152	1	0.947073
Synpcc7942_0075	pepP	aminopeptidase P. Metallo peptidase. MEROPS family M24B	-0.125995	0.0453065	-2.78096	0.005984	0.00569644	1	0.0352691	0.0196829	0.0487615	0.403657	0.686934	0.685186	1	0.871483	-0.0262328	0.0519477	-0.504983	0.614175	0.612087	1	0.857911
Synpcc7942_0076		extracellular solute-binding protein, family 3	-0.0388119	0.0999159	-0.388446	0.698206	0.696247	1	0.853141	-0.0554867	0.0864258	-0.642015	0.521788	0.518949	1	0.789291	0.00446871	0.092976	0.0480631	0.961726	0.961465	1	0.982066
Synpcc7942_0077		transcriptional regulator, XRE family	-0.00633875	0.091975	-0.0689182	0.945157	0.944713	1	0.972713	-0.00715938	0.0919746	-0.0778408	0.938071	0.93757	1	0.985432	-0.056975	0.0922987	-0.617289	0.538092	0.534803	1	0.805855
Synpcc7942_0078		hypothetical protein	-0.011405	0.0767384	-0.148621	0.882011	0.881338	1	0.946959	-0.0328847	0.0746057	-0.44078	0.659876	0.658047	1	0.854632	-0.0277282	0.0755979	-0.366786	0.714189	0.71262	1	0.900253
Synpcc7942_0080		probable ABC transporter permease protein	-0.0640443	0.0486641	-1.31605	0.188794	0.187785	1	0.410551	-0.0462051	0.0503937	-0.916881	0.359671	0.358574	1	0.699674	-0.0854095	0.0531963	-1.60555	0.109038	0.108231	1	0.404465
Synpcc7942_0081		RNA-binding S4	-0.208542	0.171111	-1.21875	0.23026	0.21752	1	0.455126	-0.0486888	0.149212	-0.326306	0.745938	0.739064	1	0.89569	-0.146999	0.143078	-1.02741	0.310559	0.297233	1	0.650653
Synpcc7942_0083		hypothetical protein	-0.161105	0.162094	-0.993901	0.332761	0.305596	1	0.552782	-0.182851	0.181852	-1.0055	0.327293	0.300135	1	0.647932	-0.0453376	0.258039	-0.175701	0.862388	0.854456	1	0.95642
Synpcc7942_0084		hypothetical protein	-0.0415406	0.0616224	-0.674114	0.500864	0.499	1	0.719359	-0.0745343	0.0645868	-1.15402	0.249599	0.247543	1	0.59526	-0.0438092	0.0641345	-0.683083	0.49519	0.493313	1	0.78438
Synpcc7942_0085		HAD-superfamily hydrolase subfamily IA, variant 3	0.0716418	0.0745588	0.960877	0.33791	0.33499	1	0.577527	0.0945118	0.0807015	1.17113	0.243104	0.240261	1	0.586747	-0.104975	0.0811215	-1.29404	0.197318	0.194618	1	0.535531
Synpcc7942_0086	glgX	isoamylase. Glycosyl Hydrolase family 13.	0.324901	0.0411215	7.901	9.15556e-15	8.43644e-15	1.54387e-11	3.3674e-13	0.441556	0.0398451	11.0818	1.19835e-26	1.02876e-26	1.92069e-23	1.92995e-24	0.350039	0.0380339	9.20334	2.97246e-19	2.66639e-19	4.96748e-16	3.57296e-17
Synpcc7942_0087		hypothetical protein	-0.135279	0.0388957	-3.478	0.000540304	0.000528407	0.891951	0.00524493	-0.1394	0.0390885	-3.56627	0.000389825	0.000380838	0.662658	0.00521498	-0.23153	0.0384768	-6.0174	3.02237e-09	2.84011e-09	5.20309e-06	1.18401e-07
Synpcc7942_0088		hypothetical protein	-0.00898972	0.0580447	-0.154876	0.877014	0.876612	1	0.943869	0.0517399	0.0593924	0.871153	0.384306	0.382741	1	0.708562	-0.0389727	0.0614264	-0.634461	0.526221	0.524858	1	0.797486
Synpcc7942_0089	clcD	Carboxymethylenebutenolidase	-0.0314616	0.0675473	-0.465771	0.641795	0.640315	1	0.819462	0.0262857	0.0656713	0.400262	0.689314	0.688005	1	0.871503	0.00877147	0.0638181	0.137445	0.890792	0.89031	1	0.964729
Synpcc7942_0092		hypothetical protein	0.170582	0.0971332	1.75617	0.0816321	0.0788956	1	0.239108	0.29088	0.102801	2.82954	0.00547291	0.00506473	1	0.0487253	0.213781	0.105824	2.02016	0.0456128	0.0436837	1	0.226383
Synpcc7942_0095	rpaA	two component transcriptional regulator, winged helix family	-0.140277	0.0508864	-2.75668	0.00642734	0.00612314	1	0.0373021	0.0129672	0.0504746	0.256905	0.797539	0.79637	1	0.923482	-0.0756275	0.0567567	-1.33249	0.184348	0.181776	1	0.515124
Synpcc7942_0096		hypothetical protein	-0.164047	0.0904272	-1.81414	0.0719805	0.0696263	1	0.222899	-0.0982347	0.0850859	-1.15454	0.250415	0.246453	1	0.59526	-0.143731	0.0920688	-1.56112	0.120944	0.117854	1	0.421131
Synpcc7942_0099		hypothetical protein	0.019339	0.0712533	0.271412	0.786342	0.78526	1	0.896466	-0.0286186	0.063561	-0.450254	0.652994	0.651311	1	0.851248	-0.0920001	0.0724625	-1.26962	0.205631	0.203289	1	0.544308
Synpcc7942_0100		hypothetical protein	-0.0221683	0.0707822	-0.31319	0.754428	0.753276	1	0.881014	0.0385427	0.0746543	0.516283	0.606166	0.604423	1	0.829725	-0.0635139	0.0687178	-0.924271	0.35634	0.354016	1	0.706403
Synpcc7942_0102		hypothetical protein	-0.000577333	0.186531	-0.0030951	0.997546	0.997477	1	0.997477	-0.140473	0.180509	-0.778206	0.441144	0.42846	1	0.739458	0.0958302	0.165201	0.580083	0.565195	0.554343	1	0.822092
Synpcc7942_0103		Ankyrin	0.119985	0.186524	0.643267	0.530447	0.497812	1	0.718482	0.156295	0.182411	0.856825	0.40597	0.368852	1	0.701352	0.265317	0.184443	1.43848	0.172278	0.138984	1	0.459039
Synpcc7942_0104		hypothetical protein	-0.0325276	0.0796563	-0.408349	0.683567	0.681524	1	0.846373	-0.0237697	0.0792796	-0.299822	0.764705	0.763146	1	0.908992	-0.0976375	0.0764148	-1.27773	0.203207	0.200143	1	0.542134
Synpcc7942_0108		sulfiredoxin	-0.203494	0.140546	-1.44788	0.152945	0.145538	1	0.34911	-0.0485057	0.131318	-0.369376	0.71317	0.708109	1	0.88109	-0.0787362	0.126449	-0.622672	0.5359	0.528394	1	0.801348
Synpcc7942_0109		DNA-binding ferritin-like protein (oxidative damage protectant)-like	0.311644	0.096086	3.24339	0.00149109	0.00136554	1	0.0115956	0.398739	0.0901294	4.42407	1.98744e-05	1.70718e-05	0.0303537	0.000323503	0.221872	0.0936209	2.3699	0.0192186	0.0182693	1	0.123285
Synpcc7942_0110		transcriptional regulator, XRE family	0.117925	0.0638474	1.84697	0.0658096	0.0647678	1	0.212466	0.171929	0.055711	3.08608	0.00223201	0.00214555	1	0.0234015	0.155829	0.0622341	2.50391	0.0128541	0.01251	1	0.0954011
Synpcc7942_0111	dnaK	DnaK protein-like	0.130012	0.0519991	2.50028	0.0127774	0.012556	1	0.0645346	0.190833	0.0532133	3.58619	0.000373699	0.000361314	0.62941	0.00502093	0.174897	0.0523747	3.33934	0.000912254	0.000885688	1	0.0117011
Synpcc7942_0112	phr	Deoxyribodipyrimidine photo-lyase type I	-1.72543	0.0666966	-25.8698	4.36263e-97	2.02015e-97	3.78778e-94	1.8949e-94	-0.992714	0.0530095	-18.7271	7.04112e-61	4.28154e-61	8.0236e-58	2.67739e-58	-0.512427	0.04398	-11.6514	3.45537e-28	2.73765e-28	5.12489e-25	1.02717e-25
Synpcc7942_0113	petL	cytochrome b6f complex subunit PetL	0.394443	0.259187	1.52185	0.144516	0.122955	1	0.314684	0.371012	0.226287	1.63956	0.117548	0.0980795	1	0.357276	0.27694	0.274155	1.01016	0.325112	0.297958	1	0.65148
Synpcc7942_0114		hypothetical protein	-0.169297	0.101152	-1.67369	0.0973492	0.0937436	1	0.267179	-0.159575	0.10062	-1.58592	0.115947	0.112013	1	0.386758	-0.0954616	0.101223	-0.943079	0.347936	0.342673	1	0.691985
Synpcc7942_0115		hypothetical protein	0.0735505	0.0644373	1.14143	0.255261	0.252311	1	0.489995	0.0289441	0.0739816	0.391234	0.696103	0.694302	1	0.874567	0.00884942	0.0671875	0.131712	0.895364	0.894715	1	0.965201
Synpcc7942_0116	cscK	fructokinase	-0.0432394	0.0725462	-0.596026	0.551932	0.549454	1	0.759599	0.0846946	0.0748254	1.1319	0.259236	0.256278	1	0.606557	-0.107466	0.0815764	-1.31736	0.18945	0.186707	1	0.524252
Synpcc7942_0117		thiol methyltransferase 1-like	-0.28319	0.158548	-1.78615	0.081852	0.0737401	1	0.229414	-0.229362	0.176635	-1.29851	0.20174	0.189458	1	0.520883	-0.167027	0.128141	-1.30346	0.200061	0.18781	1	0.525085
Synpcc7942_0119		hypothetical protein	-0.121736	0.0927304	-1.3128	0.191496	0.187927	1	0.410551	-0.137595	0.0799177	-1.72171	0.0874303	0.0849031	1	0.330638	-0.0400796	0.0866099	-0.46276	0.644287	0.641604	1	0.869952
Synpcc7942_0120		Cytosine/adenosine deaminase-like	-0.150624	0.0968106	-1.55586	0.121863	0.119175	1	0.309656	-0.130901	0.092449	-1.41592	0.158885	0.155876	1	0.469378	-0.0217281	0.0931702	-0.233208	0.81592	0.814602	1	0.939901
Synpcc7942_0122		EAL	-0.0913139	0.0819133	-1.11476	0.267198	0.262861	1	0.503704	-0.0303341	0.0903111	-0.335884	0.73755	0.735242	1	0.89569	-0.127276	0.0931827	-1.36588	0.174553	0.170659	1	0.505411
Synpcc7942_0123		hypothetical protein	-0.108321	0.220501	-0.491253	0.62771	0.612023	1	0.79733	-0.202269	0.237632	-0.851186	0.403079	0.381937	1	0.708562	0.0565946	0.215924	0.262104	0.795478	0.786311	1	0.934211
Synpcc7942_0124		thiol methyltransferase 1-like	-0.0213352	0.0501013	-0.425841	0.670525	0.669419	1	0.837778	0.00146424	0.0495883	0.0295279	0.976463	0.976379	1	0.993323	-0.071159	0.0512978	-1.38718	0.166404	0.164899	1	0.497139
Synpcc7942_0130		hypothetical protein	-0.138315	0.0852813	-1.62187	0.107098	0.104391	1	0.284638	0.0613557	0.0847419	0.724031	0.470263	0.466803	1	0.76049	-0.0312567	0.0925126	-0.337865	0.735975	0.733989	1	0.909629
Synpcc7942_0131		cyclic nucleotide-binding domain (cNMP-BD) protein	-0.145152	0.0596668	-2.43271	0.0155108	0.0151797	1	0.0735844	-0.019763	0.0586267	-0.337099	0.736254	0.73543	1	0.89569	-0.00139818	0.0557854	-0.0250635	0.980019	0.979954	1	0.990514
Synpcc7942_0132		hypothetical protein	-0.0967106	0.0434344	-2.22659	0.0264116	0.0260929	1	0.112271	-0.0936625	0.0470886	-1.98907	0.0472286	0.0467602	1	0.237729	-0.137331	0.0473196	-2.9022	0.00386617	0.00379139	1	0.0404128
Synpcc7942_0133		hypothetical protein	0.00694899	0.0462243	0.150332	0.880564	0.880304	1	0.94639	0.0913672	0.0466924	1.95679	0.0509353	0.0504295	1	0.247012	-0.0452092	0.0476635	-0.948508	0.343334	0.342277	1	0.691985
Synpcc7942_0135	rapQ	Methylase involved in ubiquinone/menaquinone biosynthesis-like	-0.0585125	0.0515695	-1.13463	0.257266	0.255871	1	0.493841	-0.0461927	0.0519145	-0.889783	0.374162	0.37276	1	0.702047	-0.0571764	0.0524409	-1.0903	0.276292	0.274884	1	0.633857
Synpcc7942_0136		phage integrase	-0.00224593	0.0455909	-0.0492626	0.960729	0.960646	1	0.98211	0.0721973	0.0432063	1.67099	0.0953381	0.0946354	1	0.348794	-0.0508664	0.0442174	-1.15037	0.250531	0.249524	1	0.602443
Synpcc7942_0138		Membrane proteins, metalloendopeptidase-like	-0.111665	0.070272	-1.58904	0.113321	0.111761	1	0.296973	-0.105156	0.0697464	-1.5077	0.1329	0.131222	1	0.42225	-0.154339	0.0727636	-2.1211	0.0349016	0.034119	1	0.190526
Synpcc7942_0140		hypothetical protein	0.114182	0.108653	1.05089	0.295354	0.291147	1	0.536535	0.0846009	0.10444	0.810044	0.419467	0.415406	1	0.731739	0.043526	0.108839	0.399914	0.689908	0.687333	1	0.887974
Synpcc7942_0144		hypothetical protein	0.134177	0.0772552	1.7368	0.0839314	0.0823007	1	0.24596	0.101801	0.0756094	1.34641	0.179665	0.177364	1	0.504629	0.168586	0.0811504	2.07745	0.0390117	0.0379859	1	0.205365
Synpcc7942_0146		hypothetical protein	-0.0414596	0.0610339	-0.679288	0.497657	0.495577	1	0.716809	0.0065898	0.0673367	0.0978635	0.922128	0.921752	1	0.981313	0.0076971	0.0658202	0.116941	0.907011	0.906563	1	0.970275
Synpcc7942_0147		hypothetical protein	-0.116905	0.0706453	-1.65482	0.099361	0.0977365	1	0.272848	-0.02453	0.066827	-0.367067	0.713916	0.712591	1	0.883812	-0.121316	0.0679814	-1.78455	0.0756881	0.0742844	1	0.323335
Synpcc7942_0148		hypothetical protein	-0.0265405	0.241025	-0.110115	0.913473	0.908451	1	0.957708	0.206652	0.199565	1.03551	0.313431	0.286323	1	0.634277	-0.0141144	0.205077	-0.0688252	0.945848	0.942697	1	0.980321
Synpcc7942_0149		methylated-DNA--protein-cysteine methyltransferase	-0.0707461	0.0630042	-1.12288	0.262914	0.260185	1	0.499086	0.0596865	0.0672381	0.887688	0.375837	0.373103	1	0.702047	0.0435579	0.0650084	0.670036	0.503653	0.501206	1	0.787514
Synpcc7942_0150		Dolichyl-phosphate beta-D-mannosyltransferase	-0.0348742	0.0406202	-0.858543	0.39133	0.389491	1	0.628276	0.0750657	0.0404576	1.85542	0.0645911	0.0635607	1	0.283904	-0.0127436	0.0475905	-0.267776	0.78907	0.788269	1	0.935321
Synpcc7942_0151	psfR	response regulator receiver modulated diguanylate cyclase	-0.145089	0.0367492	-3.94809	8.60997e-05	8.4122e-05	0.145195	0.00104512	-0.0738392	0.035092	-2.10416	0.0356929	0.0354304	1	0.194919	-0.0753791	0.0355761	-2.11881	0.0344307	0.0341743	1	0.190526
Synpcc7942_0154		hypothetical protein	-0.0930087	0.0743988	-1.25014	0.212472	0.210405	1	0.446012	-0.0619255	0.0762311	-0.81234	0.417405	0.415294	1	0.731739	-0.112506	0.0751463	-1.49715	0.135673	0.133908	1	0.449446
Synpcc7942_0155		hypothetical protein	0.0697141	0.163622	0.426067	0.672136	0.664485	1	0.833271	0.156486	0.164514	0.951198	0.3467	0.334888	1	0.672645	0.0195959	0.161433	0.121387	0.903937	0.901561	1	0.969122
Synpcc7942_0156		phosphoglucomutase	-0.0584653	0.0743775	-0.786062	0.433079	0.429735	1	0.661891	0.0580461	0.0625188	0.928459	0.354671	0.351177	1	0.694945	0.0474976	0.0712709	0.666437	0.506162	0.503068	1	0.787514
Synpcc7942_0157		hypothetical protein	-0.098889	0.082473	-1.19905	0.232052	0.229312	1	0.467386	-0.00164723	0.0942218	-0.0174824	0.986071	0.985989	1	0.995354	-0.0271442	0.0818934	-0.331458	0.740676	0.739201	1	0.909935
Synpcc7942_0159		Mov34/MPN/PAD-1	0.0287018	0.0667518	0.429977	0.667678	0.665975	1	0.834024	0.0927497	0.0614365	1.50968	0.13271	0.130614	1	0.42225	0.0141766	0.0642255	0.220731	0.825528	0.824592	1	0.945618
Synpcc7942_0162		hypothetical protein	-0.1619	0.0949365	-1.70535	0.0900222	0.08792	1	0.257716	-0.0558321	0.0900761	-0.619833	0.536228	0.533533	1	0.791922	-0.182313	0.0893057	-2.04144	0.0428092	0.0414577	1	0.220325
Synpcc7942_0163		hypothetical protein	0.106329	0.0515815	2.06139	0.0402451	0.0394338	1	0.150667	0.0241395	0.0556368	0.433877	0.664732	0.663439	1	0.857365	0.0341846	0.0563804	0.606321	0.544823	0.543171	1	0.810425
Synpcc7942_0164		Iojap-related protein	0.0200269	0.108179	0.185127	0.853474	0.852029	1	0.933103	0.0995769	0.115997	0.858445	0.39253	0.387831	1	0.709617	0.0263829	0.112349	0.23483	0.814781	0.812967	1	0.939901
Synpcc7942_0165	ycf36	hypothetical protein	-0.0697342	0.0846836	-0.823467	0.411309	0.408556	1	0.644618	0.0634765	0.0731678	0.867548	0.386772	0.383978	1	0.708562	-0.0131109	0.0814812	-0.160907	0.872343	0.871597	1	0.961889
Synpcc7942_0166		hypothetical protein	-0.0635486	0.0330336	-1.92376	0.0549836	0.0544312	1	0.190154	0.0790315	0.0289013	2.73453	0.00648085	0.00636006	1	0.0584457	-0.0270131	0.0348906	-0.774222	0.439185	0.43814	1	0.753702
Synpcc7942_0167		hypothetical protein	-0.0540934	0.093413	-0.579078	0.565189	0.556559	1	0.762677	0.0157095	0.11781	0.133346	0.894466	0.892127	1	0.969658	-0.0784247	0.127548	-0.614865	0.541489	0.532523	1	0.805166
Synpcc7942_0168		hypothetical protein	-0.0306451	0.0632441	-0.484553	0.62857	0.626545	1	0.81062	0.0573891	0.0710046	0.808245	0.419993	0.417257	1	0.732226	-0.264403	0.0683631	-3.86763	0.00015236	0.000139394	0.246309	0.0023773
Synpcc7942_0169	glnN	glutamate-ammonia ligase, glutamine synthetase type III	-0.00325906	0.0331865	-0.0982045	0.921793	0.921695	1	0.961508	0.00157609	0.0336111	0.0468918	0.96261	0.962564	1	0.987741	-0.038032	0.0341686	-1.11307	0.265987	0.265392	1	0.621824
Synpcc7942_0170		hypothetical protein	-0.116876	0.140754	-0.830353	0.410367	0.400034	1	0.635448	-0.0161735	0.168771	-0.0958312	0.924045	0.922357	1	0.981313	-0.0796137	0.147402	-0.540113	0.591565	0.583335	1	0.843744
Synpcc7942_0171	cysM	cysteine synthase A	-0.200159	0.0712054	-2.81102	0.00531594	0.00512842	1	0.0325031	-0.102836	0.0713064	-1.44217	0.150462	0.148763	1	0.45305	-0.229372	0.0724131	-3.16755	0.00172156	0.00164655	1	0.0201891
Synpcc7942_0172		hypothetical protein	0.0796318	0.157254	0.506389	0.614645	0.607515	1	0.793662	0.405178	0.170789	2.37239	0.0212654	0.0188234	1	0.124341	0.164393	0.17022	0.965768	0.338466	0.32882	1	0.683061
Synpcc7942_0173	cysQ	3'-Phosphoadenosine 5'-phosphosulfate (PAPS) 3'-phosphatase-like	-0.119579	0.0444187	-2.69209	0.00738862	0.0072357	1	0.0422871	-0.0836416	0.0447991	-1.86704	0.0626029	0.0619195	1	0.279906	-0.0416189	0.0454614	-0.915478	0.360474	0.359217	1	0.710478
Synpcc7942_0174		hypothetical protein	-0.0787351	0.0516063	-1.52569	0.127994	0.126814	1	0.321057	-0.0286394	0.0498738	-0.574238	0.566177	0.564971	1	0.810233	-0.0237442	0.0553969	-0.42862	0.668464	0.667496	1	0.880224
Synpcc7942_0176		hypothetical protein	0.0721739	0.101642	0.710078	0.479245	0.474664	1	0.700606	0.289453	0.0937682	3.0869	0.00259275	0.00233973	1	0.0253719	-0.0315919	0.106946	-0.2954	0.768277	0.765924	1	0.924457
Synpcc7942_0177		ABC-type uncharacterized transport system permease component-like	-0.0407053	0.0621127	-0.655345	0.512863	0.510991	1	0.727881	-0.0571038	0.0656483	-0.869845	0.38524	0.383131	1	0.708562	-0.0352074	0.0648734	-0.542709	0.587826	0.586167	1	0.843744
Synpcc7942_0178		ATPase	-0.0199185	0.0641605	-0.310448	0.756475	0.755467	1	0.881379	-0.0631441	0.0616306	-1.02456	0.306547	0.304486	1	0.652074	-0.0333796	0.0619995	-0.538385	0.590783	0.589198	1	0.843744
Synpcc7942_0179		Secretion chaperone CsaA	0.00164835	0.166565	0.0098961	0.992144	0.991969	1	0.997477	0.236031	0.135708	1.73925	0.0882692	0.0814717	1	0.32869	0.0344547	0.144189	0.238955	0.812137	0.80803	1	0.939901
Synpcc7942_0180		hypothetical protein	-0.1605	0.140342	-1.14364	0.258959	0.247367	1	0.487459	-0.0857606	0.130975	-0.654785	0.516014	0.505656	1	0.783965	-0.11235	0.167026	-0.672652	0.504686	0.494174	1	0.784987
Synpcc7942_0182		hypothetical protein	-0.0736557	0.0909348	-0.809984	0.419799	0.414959	1	0.648134	-0.0038394	0.0909385	-0.0422198	0.966404	0.966053	1	0.987855	-0.171554	0.0925959	-1.85271	0.0667588	0.0639742	1	0.292009
Synpcc7942_0183		hypothetical protein	-0.156172	0.0831528	-1.87814	0.0621936	0.0604354	1	0.204282	-0.16609	0.0820508	-2.02423	0.04462	0.0431892	1	0.226955	-0.113897	0.0774731	-1.47015	0.143498	0.140789	1	0.46152
Synpcc7942_0184	pit	putative phosphate permease	-0.00566376	0.0393545	-0.143916	0.885609	0.88543	1	0.949458	0.02589	0.0402066	0.643925	0.519838	0.519182	1	0.789291	-0.0151766	0.0399784	-0.379621	0.704344	0.703901	1	0.896078
Synpcc7942_0185	ggt	gamma-glutamyltransferase. Threonine peptidase. MEROPS family T03	-0.196352	0.0401443	-4.89115	1.38457e-06	1.30891e-06	0.00231415	2.25276e-05	-0.172229	0.0420054	-4.10016	4.87473e-05	4.68144e-05	0.0828147	0.000813184	-0.144796	0.04185	-3.45988	0.000590316	0.000573134	1	0.00833488
Synpcc7942_0186		possible DNA polymerase	0.0735443	0.0813714	0.90381	0.368002	0.363457	1	0.605547	0.0123745	0.0884455	0.139911	0.888977	0.887925	1	0.96716	0.0578017	0.0791042	0.730703	0.466459	0.462223	1	0.766442
Synpcc7942_0188		diguanylate cyclase/phosphodiesterase (GGDEF &amp; EAL domains) with PAS/PAC sensor(s)	-0.116555	0.039107	-2.98041	0.00298719	0.00293908	1	0.0215379	-0.0619025	0.0367336	-1.68517	0.0924398	0.0918929	1	0.344094	-0.0748451	0.0368106	-2.03325	0.042437	0.0420909	1	0.221028
Synpcc7942_0192	ycf6	conserved hypothetical protein YCF60	-0.0937485	0.149403	-0.627486	0.532272	0.526258	1	0.742259	-0.0972227	0.139489	-0.696993	0.487991	0.481616	1	0.767061	0.0331469	0.163252	0.203041	0.83966	0.837333	1	0.951018
Synpcc7942_0193		hypothetical protein	-0.208004	0.215444	-0.965468	0.339587	0.327763	1	0.570923	-0.176302	0.195686	-0.900941	0.372525	0.360797	1	0.699674	-0.313285	0.178245	-1.75761	0.0857702	0.0783496	1	0.331792
Synpcc7942_0195		hypothetical protein	0.254039	0.079407	3.1992	0.00163781	0.00153202	1	0.0127172	0.218098	0.0806868	2.70302	0.00755257	0.00718818	1	0.0627211	0.295426	0.084379	3.50117	0.000588537	0.000544116	0.952203	0.00799231
Synpcc7942_0196		Beta-carotene 15,15'-dioxygenase	-0.0433155	0.0455528	-0.950886	0.342238	0.340928	1	0.583559	-0.100573	0.0525166	-1.91507	0.0561979	0.0555336	1	0.261761	-0.139714	0.0484169	-2.88564	0.00411827	0.00401823	1	0.0416406
Synpcc7942_0197		folate/biopterin transporter	0.0981701	0.063353	1.54957	0.12215	0.120996	1	0.311798	0.144686	0.0601554	2.4052	0.0166834	0.016349	1	0.11276	0.09573	0.0615954	1.55417	0.121049	0.119899	1	0.424205
Synpcc7942_0198	ndbC	type 2 NADH dehydrogenase	-0.042325	0.03485	-1.21449	0.22492	0.224292	1	0.463404	0.0419144	0.0352669	1.18849	0.234993	0.234359	1	0.580789	-0.0696391	0.0349127	-1.99466	0.0464191	0.0461235	1	0.233858
Synpcc7942_0199		hypothetical protein	-0.0648287	0.0496193	-1.30652	0.192023	0.190987	1	0.415651	-0.0271792	0.0479285	-0.567079	0.570935	0.570035	1	0.812603	-0.0462537	0.0486173	-0.951384	0.341905	0.340778	1	0.691985
Synpcc7942_0200		hypothetical protein	-0.0191867	0.0709714	-0.270344	0.787216	0.78592	1	0.896466	-0.112886	0.0653613	-1.7271	0.0859241	0.0839905	1	0.330638	-0.0513974	0.0623852	-0.82387	0.411141	0.40823	1	0.734425
Synpcc7942_0201	ccoO	hypothetical protein	-0.0806755	0.0633133	-1.27423	0.203643	0.201892	1	0.432857	-0.0792199	0.059027	-1.3421	0.180656	0.178969	1	0.505877	-0.0524656	0.0619363	-0.84709	0.397671	0.395839	1	0.728078
Synpcc7942_0202	ccoN	Cbb3-type cytochrome oxidase subunit 1-like	-0.0256895	0.0386784	-0.664181	0.506805	0.506112	1	0.72347	-0.0178486	0.0353898	-0.504343	0.614188	0.61361	1	0.834153	-0.0275358	0.0360133	-0.764603	0.44478	0.444037	1	0.757446
Synpcc7942_0204		hypothetical protein	0.0731697	0.0861516	0.849313	0.397658	0.392747	1	0.630816	-0.0659182	0.0829037	-0.795118	0.428356	0.423547	1	0.733679	0.0325639	0.0858691	0.379228	0.705292	0.702357	1	0.896078
Synpcc7942_0205		nicotinamide-nucleotide adenylyltransferase	-0.10333	0.0485132	-2.12994	0.0349381	0.0335474	1	0.132495	0.062805	0.0463995	1.35357	0.17807	0.17471	1	0.499788	-0.0403577	0.0622482	-0.648335	0.517838	0.514573	1	0.791298
Synpcc7942_0206		hypothetical protein	-0.11764	0.066408	-1.77148	0.0774995	0.0764318	1	0.234256	0.0206052	0.0634217	0.324892	0.74549	0.744599	1	0.898885	-0.160704	0.0624408	-2.5737	0.0105433	0.0102663	1	0.0841034
Synpcc7942_0207		hypothetical protein	-0.337237	0.146356	-2.30422	0.0274482	0.0229398	1	0.101162	-0.446401	0.158746	-2.81205	0.00811602	0.00634157	1	0.0584457	-0.344217	0.174898	-1.9681	0.0572551	0.0498132	1	0.245274
Synpcc7942_0208		TPR repeat	-0.0023041	0.0254692	-0.0904662	0.92793	0.927872	1	0.963032	0.0251319	0.0255684	0.982931	0.325818	0.325429	1	0.665148	0.00167963	0.0250192	0.0671335	0.946485	0.946442	1	0.981096
Synpcc7942_0209	maf	Maf-like protein	-0.0727597	0.0625061	-1.16404	0.245703	0.243319	1	0.481552	-0.0720494	0.0687918	-1.04735	0.296117	0.293677	1	0.641514	-0.0806929	0.0695532	-1.16016	0.247276	0.244889	1	0.598972
Synpcc7942_0213		hypothetical protein	0.0145985	0.0586102	0.249078	0.803463	0.802798	1	0.907297	0.0686419	0.0566634	1.2114	0.226654	0.225055	1	0.568923	-0.0815096	0.0586679	-1.38934	0.165714	0.164259	1	0.497139
Synpcc7942_0214		hypothetical protein	-0.1289	0.0491396	-2.62313	0.00898466	0.0088339	1	0.0492828	-0.0158977	0.0466394	-0.340864	0.733352	0.732784	1	0.894989	-0.056156	0.0509779	-1.10158	0.271188	0.270128	1	0.627793
Synpcc7942_0215		hypothetical protein	0.116562	0.110897	1.05109	0.295183	0.29114	1	0.536535	0.125582	0.109398	1.14794	0.253118	0.249149	1	0.596898	-0.0075338	0.0957197	-0.0787069	0.937388	0.936861	1	0.979494
Synpcc7942_0216		putative zinc-binding oxidoreductase	-0.0628009	0.0462513	-1.35782	0.175227	0.174152	1	0.389868	0.0221131	0.0492875	0.448654	0.653905	0.653097	1	0.852024	-0.0559682	0.0464186	-1.20573	0.228579	0.227419	1	0.57201
Synpcc7942_0217		phosphatase-like	-0.101186	0.0348608	-2.90257	0.00393298	0.00382449	1	0.02609	-0.0325274	0.036173	-0.899216	0.369149	0.367684	1	0.701232	-0.0472953	0.0374682	-1.26228	0.20768	0.206292	1	0.544308
Synpcc7942_0219		hypothetical protein	0.0187273	0.154835	0.12095	0.904082	0.902575	1	0.955703	0.0248016	0.137958	0.179777	0.857855	0.855634	1	0.956963	0.165095	0.139236	1.18572	0.239801	0.232483	1	0.581822
Synpcc7942_0220	minD	probable cell division inhibitor MinD	0.0994752	0.0720642	1.38037	0.168947	0.166749	1	0.381954	0.163539	0.0704647	2.32087	0.0212581	0.0205976	1	0.133245	0.152505	0.0742411	2.05418	0.0412025	0.0401645	1	0.215282
Synpcc7942_0221	glk	glucokinase	0.15407	0.0617596	2.49468	0.0131468	0.0128199	1	0.0653537	0.0978056	0.0603357	1.62102	0.106067	0.104807	1	0.370095	0.0528503	0.0622244	0.84935	0.396366	0.394655	1	0.728078
Synpcc7942_0222		hypothetical protein	0.221192	0.168014	1.31651	0.203664	0.177316	1	0.393665	0.228732	0.135392	1.68941	0.107485	0.0889244	1	0.335658	0.213071	0.177093	1.20316	0.243693	0.216201	1	0.55637
Synpcc7942_0223		hypothetical protein	0.134567	0.0829219	1.62281	0.10919	0.103741	1	0.283287	0.226249	0.0944326	2.39587	0.0192973	0.0174927	1	0.119332	0.20565	0.0904886	2.27266	0.0261652	0.0239183	1	0.149072
Synpcc7942_0228		hypothetical protein	0.0119404	0.124285	0.0960729	0.923788	0.922383	1	0.961508	-0.191818	0.130767	-1.46687	0.147723	0.140422	1	0.439283	-0.0150308	0.142968	-0.105134	0.916626	0.91509	1	0.971824
Synpcc7942_0229		hypothetical protein	-0.0504751	0.0962214	-0.524572	0.601562	0.595836	1	0.788246	-0.199468	0.108114	-1.84497	0.069333	0.0650824	1	0.287282	-0.165679	0.0985665	-1.68088	0.0973074	0.0921709	1	0.363927
Synpcc7942_0230		hypothetical protein	-0.0505337	0.0526033	-0.960656	0.337322	0.335977	1	0.577721	-0.034661	0.0530027	-0.653948	0.513532	0.512359	1	0.787743	-0.108199	0.0490053	-2.20791	0.0278333	0.0274017	1	0.167445
Synpcc7942_0231		putative acetyltransferase	-0.109442	0.0698833	-1.56606	0.118847	0.116947	1	0.306414	0.00916446	0.0695625	0.131744	0.895313	0.894773	1	0.969866	-0.106821	0.0719471	-1.48471	0.139127	0.13709	1	0.454382
Synpcc7942_0233		hypothetical protein	-0.110601	0.1628	-0.679364	0.500919	0.489	1	0.714386	-0.0103558	0.160604	-0.0644807	0.948917	0.947485	1	0.986653	-0.223387	0.174303	-1.2816	0.207549	0.195161	1	0.53605
Synpcc7942_0234		hypothetical protein	-0.110427	0.0367503	-3.00478	0.00274949	0.00270944	1	0.0204411	-0.00224067	0.0367444	-0.0609798	0.951392	0.951319	1	0.987378	-0.0554807	0.0363636	-1.52572	0.127516	0.126947	1	0.438881
Synpcc7942_0235		cyclic nucleotide-binding domain (cNMP-BD) protein	-0.0132427	0.0906505	-0.146086	0.884051	0.883212	1	0.947886	0.0556674	0.0855387	0.650786	0.516187	0.513134	1	0.787757	0.0158526	0.0915534	0.173152	0.862767	0.861776	1	0.957756
Synpcc7942_0236		cyclic nucleotide-binding domain (cNMP-BD) protein	0.0963321	0.0775852	1.24163	0.215953	0.21326	1	0.449523	0.0946338	0.0722593	1.30964	0.19195	0.189345	1	0.520883	0.211896	0.0808878	2.61962	0.00953739	0.0091242	1	0.0781598
Synpcc7942_0237		hypothetical protein	-0.0107998	0.0699423	-0.15441	0.877409	0.876889	1	0.943869	0.0220257	0.0661234	0.333099	0.739334	0.738261	1	0.89569	0.106574	0.0669598	1.59161	0.112717	0.111191	1	0.409007
Synpcc7942_0238		hypothetical protein	-0.0535873	0.0431227	-1.24267	0.214511	0.213624	1	0.449785	0.0097712	0.0390674	0.250111	0.802593	0.802218	1	0.924351	-0.0296843	0.0436673	-0.679784	0.496923	0.496089	1	0.78531
Synpcc7942_0239	petJ	cytochrome C6 soluble cytochrome f	-0.0483125	0.0698685	-0.691477	0.490307	0.487253	1	0.714084	-0.0630263	0.0693967	-0.908202	0.365191	0.361821	1	0.699674	0.00255249	0.0675913	0.0377636	0.969925	0.969713	1	0.984427
Synpcc7942_0240	apcD	hypothetical protein	0.0223891	0.077628	0.288415	0.773315	0.77217	1	0.888706	0.134844	0.0781686	1.72504	0.0859989	0.0843857	1	0.330638	0.199601	0.0784976	2.54277	0.0117215	0.0112949	1	0.0890304
Synpcc7942_0241	rumA	23S rRNA (uracil-5-)-methyltransferase RumA	0.0455443	0.0483183	0.942589	0.346352	0.345295	1	0.58835	0.108843	0.0458543	2.37367	0.0179939	0.0177436	1	0.120073	0.0610413	0.047031	1.2979	0.194929	0.193951	1	0.535077
Synpcc7942_0242		K+-dependent Na+/Ca+ exchanger related-protein	0.0659792	0.0478102	1.38002	0.168362	0.167194	1	0.382123	0.00177051	0.048656	0.0363882	0.970991	0.970911	1	0.98937	0.0467134	0.0510153	0.915675	0.360398	0.359078	1	0.710478
Synpcc7942_0244	glgP	Glycogen/starch/alpha-glucan phosphorylase	-0.147532	0.0294934	-5.00221	6.83678e-07	6.62646e-07	0.00117487	1.18477e-05	-0.0215117	0.0281149	-0.765138	0.444394	0.443836	1	0.745439	-0.0704402	0.0311219	-2.26336	0.0238552	0.0236838	1	0.148103
Synpcc7942_0245	gap1	glyceraldehyde-3-phosphate dehydrogenase	-0.106571	0.0518344	-2.05599	0.0404257	0.0398922	1	0.151187	-0.038166	0.0495625	-0.770059	0.441715	0.440491	1	0.745439	-0.124271	0.051221	-2.42617	0.0156961	0.0154194	1	0.111399
Synpcc7942_0246		extracellular solute-binding protein, family 3	-0.132103	0.0496152	-2.66256	0.00803347	0.00788292	1	0.0452243	-0.0749318	0.0534977	-1.40065	0.162008	0.160998	1	0.477143	-0.104026	0.0520074	-2.00022	0.0460783	0.0455559	1	0.232236
Synpcc7942_0247	bgtB	ABC-type permease for basic amino acids and glutamine	0.0734404	0.0491962	1.49281	0.136126	0.13527	1	0.335226	0.0578066	0.0475992	1.21444	0.225158	0.224143	1	0.568398	0.0318541	0.0501157	0.635611	0.525324	0.524416	1	0.797486
Synpcc7942_0248		Amino acid ABC transporter, permease protein, 3-TM region, His/Glu/Gln/Arg/opine	-0.100253	0.0465762	-2.15245	0.031782	0.0314583	1	0.125299	-0.0710053	0.0457438	-1.55224	0.121161	0.120454	1	0.40066	-0.059912	0.0463565	-1.29242	0.196737	0.195886	1	0.536926
Synpcc7942_0249	bgtA	ATPase	0.0175721	0.0627004	0.280255	0.77951	0.778593	1	0.892812	0.084445	0.0616239	1.37033	0.171794	0.169973	1	0.492149	0.0459254	0.0636241	0.721824	0.471067	0.469175	1	0.768709
Synpcc7942_0250		hypothetical protein	-0.138394	0.0687746	-2.01228	0.0454442	0.0443642	1	0.163511	-0.118233	0.0662185	-1.7855	0.0755964	0.0741287	1	0.311448	-0.0354302	0.0703902	-0.50334	0.615243	0.613452	1	0.857911
Synpcc7942_0251		Exonuclease	0.148487	0.0576753	2.57453	0.0104552	0.0102156	1	0.0545995	0.133122	0.0602684	2.20881	0.0278463	0.0273586	1	0.162936	0.100198	0.0572559	1.75001	0.0810082	0.0800564	1	0.33674
Synpcc7942_0252	cp12	hypothetical protein	0.23382	0.129051	1.81183	0.0751023	0.0699182	1	0.223072	0.0548054	0.126234	0.434158	0.665757	0.659965	1	0.855629	0.142771	0.132026	1.08139	0.283925	0.275145	1	0.633857
Synpcc7942_0253		hypothetical protein	0.0754229	0.087282	0.864129	0.388906	0.38546	1	0.62392	0.138337	0.0816382	1.69452	0.0922561	0.0899144	1	0.338714	0.0533933	0.0850377	0.627878	0.531045	0.528055	1	0.801348
Synpcc7942_0255		ATPase	-0.0838609	0.0516864	-1.62249	0.105518	0.104539	1	0.284638	-0.0235031	0.0513128	-0.458036	0.647186	0.646258	1	0.851248	-0.0305898	0.0546043	-0.560209	0.575664	0.574586	1	0.840237
Synpcc7942_0256	ama	Peptidase M20D, amidohydrolase	-0.127504	0.0580881	-2.195	0.0289872	0.0283704	1	0.119323	-0.096981	0.060378	-1.60623	0.109355	0.107985	1	0.377244	-0.12722	0.0544097	-2.33819	0.0200838	0.0196068	1	0.13074
Synpcc7942_0258		hypothetical protein	-0.064105	0.113144	-0.566577	0.572352	0.567916	1	0.772083	0.185973	0.104134	1.7859	0.0773401	0.0739924	1	0.311448	0.0342488	0.119185	0.287358	0.774471	0.771932	1	0.928298
Synpcc7942_0259		hypothetical protein	0.161606	0.153219	1.05474	0.296717	0.286119	1	0.534706	0.562002	0.170764	3.2911	0.0018547	0.00147456	1	0.0169711	0.0681851	0.120908	0.563941	0.575367	0.566888	1	0.835055
Synpcc7942_0261	rimI	ribosomal-protein-alanine acetyltransferase	-0.00613425	0.0778501	-0.0787957	0.937304	0.936832	1	0.968664	-0.0530216	0.0853813	-0.620998	0.535583	0.532511	1	0.791593	-0.0117678	0.0862208	-0.136485	0.891629	0.890816	1	0.964729
Synpcc7942_0263		Protein of unknown function DUF147	-0.111538	0.0451323	-2.47135	0.0143224	0.0137892	1	0.0693524	0.0296161	0.0496559	0.596425	0.551586	0.549363	1	0.803217	0.0538253	0.0543945	0.989536	0.323633	0.320936	1	0.67834
Synpcc7942_0265		hypothetical protein	0.0590806	0.0932502	0.633571	0.528082	0.522753	1	0.738672	0.0683492	0.109711	0.622992	0.534977	0.529702	1	0.790946	-0.00759819	0.0929821	-0.0817167	0.935066	0.934227	1	0.977473
Synpcc7942_0266	dnaJ4	Heat shock protein DnaJ-like	0.162416	0.0663445	2.44808	0.0149895	0.0145969	1	0.0718736	0.159705	0.0638052	2.50301	0.0128966	0.0125454	1	0.0937655	0.0934238	0.0687866	1.35817	0.175527	0.173826	1	0.507019
Synpcc7942_0267	gidB	glucose-inhibited division protein B	-0.0266199	0.0615815	-0.432271	0.66599	0.664362	1	0.833271	0.0718057	0.0618475	1.16101	0.246962	0.244519	1	0.594193	0.113538	0.0677716	1.67531	0.0953694	0.0936654	1	0.367607
Synpcc7942_0268		hypothetical protein	-0.173475	0.0592234	-2.92916	0.00365176	0.00353494	1	0.0248372	-0.03269	0.0564229	-0.579374	0.562759	0.561389	1	0.809075	-0.0700407	0.0552776	-1.26707	0.206084	0.204497	1	0.544308
Synpcc7942_0269		hypothetical protein	-0.0205559	0.05964	-0.344666	0.730569	0.729702	1	0.87248	0.110965	0.0574282	1.93225	0.0542004	0.053401	1	0.256847	0.0233798	0.0563068	0.415221	0.678255	0.677238	1	0.883518
Synpcc7942_0270		TPR repeat	0.0126175	0.0500387	0.252155	0.801086	0.800413	1	0.907297	0.0594312	0.0486104	1.2226	0.222396	0.220804	1	0.563575	0.0236877	0.0524978	0.451214	0.652147	0.651025	1	0.872997
Synpcc7942_0276	glcD	glycolate oxidase subunit GlcD	-0.0607146	0.0747012	-0.812765	0.4173	0.414827	1	0.648134	0.00158014	0.0709228	0.0222798	0.982247	0.982152	1	0.995354	0.0366942	0.0809923	0.453059	0.650988	0.649255	1	0.871247
Synpcc7942_0278	hoxE	bidirectional hydrogenase complex protein HoxE	-0.0643341	0.0508296	-1.26568	0.206786	0.204856	1	0.438209	0.0296002	0.0531505	0.556913	0.578077	0.576454	1	0.814987	-0.0281159	0.0522551	-0.538051	0.591013	0.589429	1	0.843744
Synpcc7942_0279	hoxF	NADH dehydrogenase (quinone)	-0.0146191	0.0443643	-0.329524	0.741903	0.74134	1	0.87383	-0.045307	0.0440988	-1.0274	0.304751	0.303658	1	0.652074	-0.09173	0.0464095	-1.97654	0.0486673	0.0481603	1	0.240602
Synpcc7942_0280	cinA	competence damage-inducible protein A	-0.13414	0.0542986	-2.47041	0.0140185	0.0136969	1	0.0693524	-0.0586814	0.058342	-1.00582	0.315266	0.313624	1	0.659504	0.0028781	0.0613203	0.0469354	0.962594	0.962467	1	0.982066
Synpcc7942_0283		Dihydrouridine synthase TIM-barrel protein nifR3	-0.115856	0.0510039	-2.27151	0.0236689	0.0232783	1	0.102033	-0.0506746	0.0475513	-1.06568	0.287237	0.285878	1	0.634277	-0.057182	0.050469	-1.13301	0.257915	0.256574	1	0.608513
Synpcc7942_0286		hypothetical protein	0.18021	0.158566	1.1365	0.263696	0.248701	1	0.48806	-0.0946967	0.165161	-0.573361	0.570173	0.557822	1	0.809075	0.0767988	0.122312	0.627893	0.534269	0.521193	1	0.796219
Synpcc7942_0287		hypothetical protein	0.0469533	0.186954	0.251149	0.803837	0.795027	1	0.902281	0.151311	0.13678	1.10624	0.279591	0.258282	1	0.609481	-0.138103	0.18986	-0.727394	0.474021	0.454033	1	0.762374
Synpcc7942_0291		hypothetical protein	0.118408	0.161533	0.733027	0.470642	0.450585	1	0.677864	0.183388	0.113895	1.61015	0.120442	0.104598	1	0.370095	0.129213	0.126016	1.02537	0.315414	0.293864	1	0.648518
Synpcc7942_0293		hypothetical protein	-0.327708	0.082085	-3.9923	0.000139518	0.000114807	0.197583	0.00138063	-0.188395	0.0824325	-2.28544	0.0248063	0.0230146	1	0.142371	-0.301625	0.0792279	-3.80706	0.000266473	0.000222605	0.391785	0.00356929
Synpcc7942_0294	psbO	photosystem II manganese-stabilizing polypeptide	-0.146239	0.0593667	-2.46331	0.0153301	0.0143473	1	0.0708302	0.0791933	0.0703137	1.12629	0.262518	0.257796	1	0.609101	-0.0676444	0.0876712	-0.77157	0.442039	0.437503	1	0.753702
Synpcc7942_0296		hypothetical protein	-0.102872	0.0293758	-3.50192	0.00050712	0.000491873	0.832135	0.00496104	0.0800741	0.0288539	2.77516	0.00574273	0.00562931	1	0.0528029	-0.00551745	0.0343498	-0.160626	0.872459	0.87216	1	0.961889
Synpcc7942_0301	ssb	single-strand DNA-binding protein	-0.545043	0.319876	-1.70392	0.101312	0.0868463	1	0.255366	-0.380969	0.279096	-1.36501	0.18491	0.165786	1	0.485872	-0.422433	0.237045	-1.78208	0.0873943	0.0740825	1	0.323206
Synpcc7942_0302		Phospholipase D/Transphosphatidylase	-0.0344109	0.048162	-0.714481	0.475337	0.474168	1	0.700425	0.0215106	0.0478465	0.449576	0.653254	0.652395	1	0.851701	-0.0249587	0.0516393	-0.483328	0.629121	0.628213	1	0.867054
Synpcc7942_0303		response regulator receiver domain protein (CheY-like)	-0.0695237	0.0686381	-1.0129	0.311926	0.310174	1	0.556257	-0.0299554	0.0672224	-0.445616	0.656197	0.655031	1	0.853759	-0.0263584	0.0627339	-0.420162	0.674669	0.673556	1	0.882397
Synpcc7942_0304		hypothetical protein	0.0262778	0.067785	0.387663	0.698651	0.697198	1	0.853749	0.0363334	0.0687206	0.528712	0.597553	0.595697	1	0.827499	0.0137278	0.0698162	0.196628	0.844305	0.843525	1	0.951918
Synpcc7942_0305		hypothetical protein	-0.12351	0.112003	-1.10274	0.276134	0.264429	1	0.505699	-0.00548645	0.125831	-0.0436016	0.965419	0.96456	1	0.987855	-0.00508868	0.135189	-0.0376412	0.970144	0.969402	1	0.984427
Synpcc7942_0306	chlP	hypothetical protein	-0.259933	0.135422	-1.91943	0.0590666	0.0552068	1	0.191438	-0.256635	0.138656	-1.85087	0.0684682	0.064249	1	0.285545	-0.211217	0.116629	-1.81102	0.0744907	0.0700585	1	0.309247
Synpcc7942_0307	napA	Na+/H+ antiporter	0.0172158	0.0469311	0.366831	0.713926	0.713235	1	0.864025	0.0544338	0.0442335	1.2306	0.219147	0.217985	1	0.558935	-0.0107853	0.048348	-0.223076	0.823582	0.823144	1	0.945618
Synpcc7942_0308	chpX	CO2 hydration protein	-0.112139	0.0701501	-1.59856	0.111329	0.10961	1	0.295443	-0.0455626	0.0726213	-0.6274	0.531036	0.529048	1	0.790946	0.0148288	0.0723106	0.205071	0.837703	0.836928	1	0.951018
Synpcc7942_0309	ndhF4	NAD(P)H-quinone oxidoreductase subunit F	-0.167599	0.0483625	-3.46547	0.000579048	0.000561966	0.948037	0.00553456	-0.00294901	0.0491966	-0.0599433	0.952227	0.952114	1	0.987378	-0.153381	0.0487431	-3.14671	0.00175859	0.00171504	1	0.0208923
Synpcc7942_0311	ksgA	dimethyladenosine transferase	-0.273794	0.0934137	-2.93098	0.00384672	0.00362725	1	0.0253907	-0.184138	0.0928576	-1.98301	0.0489866	0.0475567	1	0.240475	-0.192622	0.0896032	-2.14973	0.0329989	0.0318943	1	0.184672
Synpcc7942_0312		hypothetical protein	-0.0278359	0.0742261	-0.375015	0.708059	0.706501	1	0.860088	0.0325241	0.070342	0.462372	0.644333	0.642482	1	0.84854	-0.0344927	0.0761064	-0.453217	0.650899	0.649077	1	0.871247
Synpcc7942_0313		hypothetical protein	-0.12919	0.071613	-1.804	0.0728231	0.071198	1	0.224483	-0.0806162	0.0703447	-1.14602	0.253237	0.250524	1	0.597181	-0.0959298	0.071002	-1.35108	0.178283	0.175807	1	0.508394
Synpcc7942_0314		succinate dehydrogenase subunit C	-0.143956	0.0630294	-2.28395	0.0232713	0.0226413	1	0.100414	-0.127242	0.0594067	-2.14187	0.0332366	0.0324312	1	0.182159	-0.14944	0.0602191	-2.4816	0.0137828	0.0133517	1	0.0997922
Synpcc7942_0316	digD	hypothetical protein	0.212221	0.104687	2.0272	0.045474	0.0430498	1	0.16056	0.260142	0.106804	2.43569	0.0167487	0.0155386	1	0.109588	0.0798662	0.117088	0.682106	0.496849	0.491885	1	0.78438
Synpcc7942_0317		hypothetical protein	0.0295123	0.0745705	0.395764	0.692738	0.691018	1	0.850948	0.0567433	0.073401	0.773059	0.44048	0.437789	1	0.743923	0.0306664	0.0748358	0.409783	0.682442	0.680672	1	0.886577
Synpcc7942_0318		hypothetical protein	0.0456765	0.0996086	0.45856	0.647668	0.643658	1	0.820741	0.0324933	0.111432	0.291599	0.771272	0.768555	1	0.909439	0.0958665	0.099607	0.962447	0.338433	0.332569	1	0.684852
Synpcc7942_0319		hemolysin A	1.47008	0.0717288	20.495	1.75714e-46	5.37684e-47	1.00278e-43	8.4058e-45	1.29564	0.0724351	17.8869	6.53764e-40	2.32938e-40	4.36293e-37	1.09248e-37	1.26684	0.0710939	17.8193	9.78356e-40	3.50032e-40	6.55959e-37	2.18886e-37
Synpcc7942_0329		hypothetical protein	-0.141435	0.0520754	-2.71597	0.00687525	0.00673565	1	0.0400198	0.0492153	0.0494136	0.995986	0.319818	0.318597	1	0.660231	-0.0642795	0.0539975	-1.19042	0.234541	0.233361	1	0.582208
Synpcc7942_0338	petF	Ferredoxin (2Fe-2S)	-0.0681518	0.0888106	-0.767383	0.443924	0.441003	1	0.671528	-0.243811	0.0857823	-2.8422	0.00503237	0.00476011	1	0.0465103	-0.228294	0.0901288	-2.53298	0.0122201	0.0116782	1	0.0912848
Synpcc7942_0339		hypothetical protein	-0.0960041	0.0476022	-2.0168	0.045095	0.0439109	1	0.162989	0.115939	0.0553835	2.09338	0.0376151	0.0365627	1	0.199394	-0.0434016	0.0567132	-0.765284	0.445033	0.442491	1	0.756712
Synpcc7942_0340		hypothetical protein	-0.196132	0.0711702	-2.75582	0.00653856	0.00618322	1	0.0375396	-0.07629	0.0785115	-0.971705	0.332673	0.329384	1	0.666836	-0.091692	0.0802697	-1.1423	0.255047	0.25182	1	0.604571
Synpcc7942_0341		hypothetical protein	0.101358	0.128442	0.789137	0.432254	0.426319	1	0.659336	0.119033	0.134535	0.884768	0.378807	0.372669	1	0.702047	0.0081273	0.133999	0.0606522	0.95178	0.951156	1	0.981096
Synpcc7942_0342		hypothetical protein	0.0261366	0.107303	0.243576	0.808063	0.805996	1	0.909229	-0.0870314	0.117546	-0.740402	0.460808	0.455901	1	0.754489	-0.0286692	0.0977922	-0.293164	0.77001	0.767556	1	0.925408
Synpcc7942_0343	psb27	photosystem II 11 kD protein	-0.733412	0.23472	-3.12462	0.00363018	0.00271314	1	0.0204411	-0.164004	0.187302	-0.875609	0.387387	0.37232	1	0.702047	-0.680046	0.197829	-3.43754	0.00156756	0.00104768	1	0.013649
Synpcc7942_0344		probable peptidase	-0.0156467	0.0892574	-0.175298	0.861068	0.860129	1	0.93721	-0.137539	0.0793495	-1.73334	0.0849744	0.082873	1	0.330638	-0.090344	0.0836003	-1.08067	0.281482	0.278212	1	0.634239
Synpcc7942_0346		Protein of unknown function DUF152	-0.0836267	0.0403149	-2.07434	0.0391905	0.0382523	1	0.147962	0.0690483	0.0362347	1.90558	0.0579849	0.0567837	1	0.264333	0.00899323	0.0449831	0.199925	0.841721	0.840964	1	0.951918
Synpcc7942_0347		hypothetical protein	-0.149821	0.134896	-1.11065	0.274514	0.259425	1	0.498139	0.219786	0.129338	1.69931	0.0983933	0.0881496	1	0.335433	0.103134	0.161241	0.639627	0.526702	0.513483	1	0.791298
Synpcc7942_0349		hypothetical protein	-0.125055	0.0505442	-2.47418	0.0144762	0.0137807	1	0.0693524	0.0447302	0.0463708	0.96462	0.336298	0.332791	1	0.671266	-0.0530308	0.0582521	-0.910369	0.364098	0.360615	1	0.711006
Synpcc7942_0350		ATPase	-0.136043	0.0501735	-2.71145	0.00691273	0.00680089	1	0.0402476	-0.00544852	0.0460872	-0.118222	0.905936	0.905747	1	0.975981	-0.0216382	0.0485215	-0.44595	0.655812	0.655165	1	0.874572
Synpcc7942_0351	ycf22	putative ABC transport system substrate-binding protein	-0.148596	0.0615939	-2.41251	0.0163657	0.0160313	1	0.0771145	0.0257988	0.0601058	0.429223	0.66803	0.667046	1	0.858284	-0.0976773	0.0637855	-1.53134	0.126604	0.125413	1	0.43489
Synpcc7942_0352		Methionine sulfoxide reductase B	0.0394164	0.0706428	0.557967	0.57751	0.575383	1	0.776001	-0.0770235	0.0684102	-1.12591	0.261596	0.258939	1	0.610264	-0.0328808	0.0714397	-0.460259	0.645846	0.644001	1	0.869952
Synpcc7942_0353		Na+-dependent transporter-like	-0.0300785	0.0613915	-0.489946	0.624499	0.623357	1	0.807052	-0.0244556	0.0613872	-0.398383	0.690607	0.68964	1	0.872396	-0.0783407	0.0617269	-1.26915	0.205285	0.203796	1	0.544308
Synpcc7942_0354	bgl	Beta-glucosidase-related glycosidase-like	-0.223672	0.0584177	-3.82884	0.000164511	0.000153702	0.26406	0.00181349	-0.165593	0.0605659	-2.7341	0.00672339	0.00647932	1	0.0590058	-0.260195	0.0596483	-4.36215	1.91623e-05	1.75807e-05	0.0314167	0.00036646
Synpcc7942_0355	rbfA	ribosome-binding factor A	0.91698	0.154475	5.93611	7.3907e-08	5.00138e-08	8.96247e-05	1.10383e-06	1.03796	0.148918	6.97	8.52732e-10	5.19365e-10	9.51995e-07	2.21438e-08	1.00424	0.156209	6.42882	9.02892e-09	5.81229e-09	1.06307e-05	2.27164e-07
Synpcc7942_0358	dc13	tRNA (guanine-N(7))-methyltransferase	-0.0210872	0.0933258	-0.225953	0.821626	0.820024	1	0.914061	0.0346068	0.0892747	0.387644	0.698972	0.696359	1	0.874996	-0.146932	0.109641	-1.34013	0.182757	0.178801	1	0.51055
Synpcc7942_0359		hypothetical protein	-0.0784455	0.057565	-1.36273	0.17386	0.172508	1	0.387369	-0.0188519	0.0535678	-0.351925	0.72511	0.724278	1	0.890397	-0.0465196	0.0589178	-0.789568	0.430324	0.428872	1	0.749129
Synpcc7942_0360		hypothetical protein	-0.0961904	0.0445061	-2.16128	0.0312392	0.0308055	1	0.12375	-0.115941	0.0435405	-2.66283	0.00804709	0.00788566	1	0.0669389	-0.197051	0.0416064	-4.73608	2.98733e-06	2.81781e-06	0.00508896	7.44536e-05
Synpcc7942_0361	cp12	hypothetical protein	0.0299114	0.178717	0.167367	0.867848	0.864595	1	0.938103	0.15145	0.19978	0.758083	0.452443	0.441311	1	0.745439	0.184944	0.162479	1.13827	0.261169	0.24956	1	0.602443
Synpcc7942_0362		hypothetical protein	-0.122923	0.0952188	-1.29095	0.201365	0.193348	1	0.419815	0.0943123	0.0719096	1.31154	0.194361	0.186904	1	0.517921	-0.0141778	0.0842151	-0.168352	0.866837	0.864588	1	0.959744
Synpcc7942_0363		hypothetical protein	0.0182487	0.0793274	0.230042	0.818618	0.816309	1	0.912094	-0.0227383	0.08966	-0.253605	0.80042	0.79789	1	0.923482	-0.0686255	0.0816225	-0.840767	0.402865	0.396805	1	0.728352
Synpcc7942_0364		hypothetical protein	-0.0306689	0.0557558	-0.550058	0.582773	0.581132	1	0.77983	0.0769152	0.0556087	1.38315	0.167858	0.166015	1	0.485872	0.0151704	0.0566294	0.26789	0.789006	0.788109	1	0.935321
Synpcc7942_0365		response regulator receiver domain protein (CheY-like)	0.205769	0.0873417	2.35591	0.0197368	0.0188919	1	0.0877257	0.0119042	0.09072	0.131219	0.895773	0.895042	1	0.969866	-0.045242	0.0860193	-0.525951	0.599679	0.597108	1	0.847239
Synpcc7942_0366	ltnT	putative sulfate transporter	-0.131608	0.0453206	-2.90394	0.00383609	0.00376588	1	0.0257839	-0.059942	0.0426291	-1.40613	0.160262	0.159423	1	0.474726	-0.0640684	0.0465062	-1.37763	0.168889	0.168034	1	0.49991
Synpcc7942_0367		Na+-dependent transporter-like	-0.127366	0.0615429	-2.06954	0.0393837	0.0386523	1	0.148895	0.0235165	0.0607328	0.387213	0.698884	0.697809	1	0.875645	0.0116983	0.0602803	0.194064	0.846262	0.845692	1	0.951918
Synpcc7942_0368	xseA	exodeoxyribonuclease VII large subunit	-0.120078	0.0454331	-2.64297	0.0084819	0.00833764	1	0.0471127	-0.0302637	0.0448137	-0.675321	0.499791	0.498841	1	0.778692	-0.0155519	0.0432017	-0.359984	0.719015	0.718418	1	0.903666
Synpcc7942_0369	aoxB	putative flavin-containing monoamine oxidase	-0.0770419	0.0395561	-1.94766	0.0519554	0.0515026	1	0.183686	0.0243922	0.0420602	0.579936	0.562191	0.561434	1	0.809075	-0.0352901	0.0411608	-0.857371	0.391607	0.39069	1	0.724959
Synpcc7942_0370	metY	O-acetylhomoserine/O-acetylserine sulfhydrylase	-0.100639	0.045384	-2.21751	0.0270166	0.0267021	1	0.114368	-0.0658117	0.0448016	-1.46896	0.142444	0.14162	1	0.441329	-0.0983741	0.0462717	-2.12601	0.0339692	0.0336018	1	0.189352
Synpcc7942_0371	metA	homoserine O-succinyltransferase	-0.0529972	0.102786	-0.515608	0.607407	0.603023	1	0.7916	-0.0821019	0.10833	-0.757887	0.450521	0.445008	1	0.745439	-0.0316529	0.0953475	-0.331974	0.74069	0.737635	1	0.909801
Synpcc7942_0372		hypothetical protein	-0.122295	0.0712534	-1.71634	0.088047	0.0859049	1	0.25417	-0.105301	0.0743595	-1.41611	0.1587	0.15588	1	0.469378	-0.0973673	0.0669766	-1.45375	0.147986	0.145243	1	0.468747
Synpcc7942_0373		hypothetical protein	-0.0710301	0.0734343	-0.967259	0.334839	0.331651	1	0.574494	-0.0345843	0.0733385	-0.471571	0.637859	0.635635	1	0.844513	0.00252325	0.0634248	0.0397834	0.968314	0.968104	1	0.984427
Synpcc7942_0375	ymxG	processing protease	0.0444319	0.0527527	0.842269	0.400155	0.398843	1	0.634462	0.111952	0.0502774	2.22668	0.0265408	0.0261231	1	0.157074	0.0542487	0.0483491	1.12202	0.262546	0.261218	1	0.61641
Synpcc7942_0376	pqqE	putative zinc protease protein	0.0545361	0.0442722	1.23184	0.218563	0.217612	1	0.455126	0.0654715	0.0439184	1.49075	0.136628	0.135819	1	0.432943	0.0473942	0.0428308	1.10654	0.268999	0.26801	1	0.625356
Synpcc7942_0377	rpoD4	hypothetical protein	0.192076	0.134557	1.42747	0.159203	0.150993	1	0.35774	0.15422	0.135568	1.13759	0.260316	0.250842	1	0.597181	0.157173	0.137666	1.14169	0.258619	0.249155	1	0.602443
Synpcc7942_0378	ycf63	Protein of unknown function DUF140	-0.132223	0.0744428	-1.77617	0.0769508	0.0756493	1	0.232653	0.111634	0.0718949	1.55274	0.12178	0.120133	1	0.400302	0.0108633	0.0739945	0.146812	0.883402	0.882887	1	0.964672
Synpcc7942_0379		hypothetical protein	0.100309	0.155988	0.643055	0.52205	0.516335	1	0.732712	0.218067	0.141916	1.53659	0.128389	0.123234	1	0.407739	0.316082	0.160604	1.96809	0.0525662	0.0494179	1	0.245259
Synpcc7942_0381		hypothetical protein	0.350334	0.125265	2.79675	0.00648006	0.0057913	1	0.0357384	0.366643	0.138953	2.63861	0.0100243	0.00905491	1	0.0735368	0.288316	0.133993	2.15172	0.0344738	0.0320852	1	0.185205
Synpcc7942_0382		hypothetical protein	-0.0300168	0.404305	-0.0742429	0.941593	0.938195	1	0.969193	0.0981456	0.385286	0.254735	0.801665	0.790342	1	0.920587	-0.0359707	0.354934	-0.101345	0.920339	0.915712	1	0.971824
Synpcc7942_0383		hypothetical protein	-0.0783376	0.115717	-0.676975	0.500282	0.49475	1	0.716809	-0.0595385	0.116297	-0.511953	0.610027	0.605406	1	0.829725	-0.0629054	0.113095	-0.556217	0.579541	0.57464	1	0.840237
Synpcc7942_0384		hypothetical protein	-0.121029	0.0705914	-1.71451	0.0880325	0.0862741	1	0.254481	0.0781654	0.0803682	0.972591	0.331967	0.329271	1	0.666836	-0.0358268	0.0782735	-0.457713	0.647671	0.645834	1	0.870391
Synpcc7942_0388	rfaG	probable glycosyltransferase	-0.075873	0.100466	-0.755209	0.452118	0.446613	1	0.674594	-0.0830275	0.0963272	-0.861932	0.391041	0.385282	1	0.708562	-0.140431	0.118642	-1.18366	0.239699	0.234016	1	0.583019
Synpcc7942_0389		hypothetical protein	-0.139128	0.11556	-1.20395	0.231482	0.226407	1	0.465477	0.0628831	0.105416	0.596525	0.552186	0.547829	1	0.803217	-0.0257134	0.113407	-0.226735	0.821097	0.819165	1	0.942794
Synpcc7942_0390	chrA	Chromate transporter	0.00314556	0.0535669	0.058722	0.953207	0.953063	1	0.978089	-0.00595799	0.0552655	-0.107807	0.91421	0.913948	1	0.980313	0.0120083	0.0568008	0.211411	0.832688	0.832183	1	0.950198
Synpcc7942_0391		hypothetical protein	0.034053	0.0454408	0.749393	0.45397	0.453	1	0.679924	0.132558	0.0443483	2.98902	0.00293542	0.00287496	1	0.0299635	0.0709187	0.0466792	1.51928	0.129319	0.128498	1	0.439895
Synpcc7942_0392	mltA	probable membrane-bound lytic transglycosylase A	-0.0228598	0.0482646	-0.473636	0.635967	0.635234	1	0.816232	0.0187483	0.0489815	0.382763	0.702059	0.701443	1	0.877271	-0.0414424	0.04758	-0.871003	0.384171	0.383139	1	0.720907
Synpcc7942_0394	cdsA	phosphatidate cytidylyltransferase	-0.173681	0.0497489	-3.49114	0.000618027	0.000569009	0.958781	0.0055597	0.0246578	0.0504687	0.488575	0.625795	0.62351	1	0.838171	-0.0442322	0.057365	-0.771066	0.441777	0.438762	1	0.753702
Synpcc7942_0395		hypothetical protein	-0.180964	0.0584387	-3.09666	0.00212043	0.00205194	1	0.0164506	-0.0583842	0.0580773	-1.00528	0.315477	0.313932	1	0.659504	-0.119969	0.0616904	-1.9447	0.0526376	0.051887	1	0.250876
Synpcc7942_0397	lim17	putative neutral invertase	-0.0689155	0.0442236	-1.55834	0.119813	0.118978	1	0.309575	-0.0318839	0.0418086	-0.762618	0.446067	0.445038	1	0.745439	-0.122219	0.0424541	-2.87885	0.00416987	0.00408551	1	0.0418821
Synpcc7942_0398		hypothetical protein	-0.391373	0.0755334	-5.18146	6.04895e-07	5.16606e-07	0.000917492	9.59557e-06	-0.169756	0.0837534	-2.02685	0.0442043	0.0429027	1	0.226083	-0.191508	0.0842492	-2.27311	0.0242419	0.0233742	1	0.147147
Synpcc7942_0399		hypothetical protein	0.0366515	0.087824	0.417329	0.676924	0.675127	1	0.843234	0.0492622	0.0845283	0.58279	0.560748	0.558439	1	0.809075	0.0526275	0.0829382	0.634539	0.526517	0.524081	1	0.797486
Synpcc7942_0401	dgkA	diacylglycerol kinase	-0.183953	0.0555177	-3.31342	0.00104334	0.000997484	1	0.0091282	-0.280226	0.0580448	-4.82775	2.27818e-06	2.08331e-06	0.00373746	4.70878e-05	-0.169967	0.0594656	-2.85825	0.00458093	0.00442605	1	0.0446412
Synpcc7942_0403		hypothetical protein	0.0803964	0.158034	0.508729	0.612692	0.606655	1	0.793644	-0.0761116	0.167925	-0.453246	0.651904	0.646378	1	0.851248	0.0818608	0.146478	0.558859	0.578208	0.571755	1	0.83929
Synpcc7942_0407	psaK1	photosystem I reaction center subunit X	0.000635896	0.12295	0.00517197	0.995894	0.995803	1	0.997477	-0.121134	0.118116	-1.02555	0.310141	0.299516	1	0.647932	-0.163274	0.14445	-1.13032	0.263844	0.252879	1	0.604571
Synpcc7942_0412		hypothetical protein	-0.0616118	0.0712088	-0.865227	0.388305	0.384858	1	0.623882	0.0814265	0.0739855	1.10057	0.272857	0.269381	1	0.62467	-0.0152296	0.0797232	-0.191031	0.848762	0.847673	1	0.952236
Synpcc7942_0413	ndhL	hypothetical protein	-0.135643	0.114841	-1.18113	0.241605	0.234276	1	0.472075	-0.0409554	0.125842	-0.325451	0.745825	0.741953	1	0.898002	-0.0452344	0.142297	-0.317886	0.751531	0.74774	1	0.916837
Synpcc7942_0414		hypothetical protein	-0.144529	0.0503842	-2.86855	0.00432022	0.00422668	1	0.0284203	-0.0938234	0.0486605	-1.92812	0.0544775	0.0538912	1	0.257882	-0.054944	0.0519028	-1.05859	0.29036	0.289184	1	0.643546
Synpcc7942_0415		hypothetical protein	0.0615484	0.0565942	1.08754	0.277549	0.276059	1	0.519967	0.11473	0.0551592	2.07998	0.0382566	0.0376614	1	0.204199	0.0843835	0.0598079	1.41091	0.159162	0.157872	1	0.488087
Synpcc7942_0416		hypothetical protein	-0.0829974	0.084418	-0.983172	0.328525	0.321915	1	0.56528	0.038005	0.0735177	0.51695	0.606635	0.601687	1	0.829148	-0.0440435	0.0882828	-0.498891	0.619243	0.614423	1	0.857911
Synpcc7942_0417		ATPase	-0.100483	0.0381742	-2.63223	0.00920307	0.00880103	1	0.0492828	-0.0319473	0.0431564	-0.740268	0.460081	0.457439	1	0.754754	-0.0397927	0.0392741	-1.01321	0.312293	0.309449	1	0.664873
Synpcc7942_0418		hypothetical protein	-0.0923394	0.0419215	-2.20267	0.0319062	0.0286466	1	0.119958	-0.0519714	0.0400546	-1.29752	0.19997	0.191074	1	0.522066	-0.0213991	0.0432947	-0.494266	0.623123	0.61612	1	0.859362
Synpcc7942_0420		hypothetical protein	0.372023	0.0602659	6.17302	1.88647e-09	1.68172e-09	3.03888e-06	4.50702e-08	0.41605	0.058473	7.11525	6.5324e-12	5.63104e-12	1.03386e-08	2.57654e-10	0.418252	0.0577377	7.244	2.88019e-12	2.47079e-12	4.56355e-09	1.54507e-10
Synpcc7942_0421		hypothetical protein	0.31688	0.0794863	3.9866	0.000101924	9.15035e-05	0.157844	0.00112935	0.347803	0.079084	4.39789	1.99323e-05	1.75306e-05	0.0311344	0.000325619	0.393416	0.0747362	5.26405	4.5052e-07	3.77794e-07	0.000687962	1.26561e-05
Synpcc7942_0422		hypothetical protein	0.0586146	0.0603323	0.971528	0.332045	0.330351	1	0.573577	0.061795	0.0578467	1.06825	0.28624	0.284553	1	0.634276	0.0561942	0.0601041	0.934947	0.350546	0.348858	1	0.701455
Synpcc7942_0423		hypothetical protein	0.435814	0.219353	1.98682	0.0550489	0.0477945	1	0.173077	0.325024	0.203618	1.59625	0.119688	0.108353	1	0.377825	-0.0119267	0.260812	-0.0457292	0.963794	0.962627	1	0.982066
Synpcc7942_0424	psbAI	photosystem q(b) protein	0.108813	0.116846	0.931253	0.354391	0.3482	1	0.591152	-0.0615768	0.108808	-0.565923	0.572955	0.567996	1	0.811123	-0.0319648	0.124226	-0.257311	0.797568	0.795003	1	0.938044
Synpcc7942_0425		hypothetical protein	-0.493723	0.216615	-2.27926	0.0318354	0.0249782	1	0.10797	-0.196683	0.242415	-0.811352	0.425137	0.403743	1	0.718617	-0.0847147	0.215177	-0.393698	0.69728	0.684042	1	0.887974
Synpcc7942_0426	scpB	condensin subunit ScpB	-0.146045	0.0814353	-1.79339	0.0748114	0.0728535	1	0.2278	-0.0193716	0.0811565	-0.238695	0.81165	0.810387	1	0.928136	-0.0899136	0.0921819	-0.975394	0.330847	0.327557	1	0.681868
Synpcc7942_0427		ATPase	-0.106979	0.0900217	-1.18837	0.236458	0.233276	1	0.471755	-0.0249846	0.0961904	-0.259741	0.7954	0.794034	1	0.923482	-0.203609	0.0914561	-2.22631	0.0273992	0.0263665	1	0.162176
Synpcc7942_0428	leuA	putative alpha-isopropylmalate/homocitrate synthase family transferase	-0.109945	0.0280197	-3.92386	0.000104184	9.93735e-05	0.171221	0.00121055	0.0629065	0.0314323	2.00133	0.0460988	0.045455	1	0.233626	-0.0134869	0.0369121	-0.36538	0.71504	0.714228	1	0.901188
Synpcc7942_0429		hypothetical protein	0.0244434	0.073132	0.334237	0.738581	0.737096	1	0.872975	0.0160194	0.0804203	0.199196	0.84233	0.841412	1	0.94803	-0.128758	0.0782513	-1.64544	0.101586	0.099589	1	0.383632
Synpcc7942_0431		hypothetical protein	-0.066871	0.0324852	-2.05851	0.0400449	0.0396276	1	0.150843	-0.0195404	0.0302987	-0.644926	0.519263	0.518382	1	0.789291	-0.0695472	0.0336912	-2.06426	0.0394947	0.0390811	1	0.210075
Synpcc7942_0432		D-alanyl-D-alanine dipeptidase-like	-0.142761	0.0545413	-2.61749	0.00935021	0.00907478	1	0.0496335	-0.0930347	0.0542275	-1.71564	0.0873588	0.0861155	1	0.33173	-0.0623881	0.0582715	-1.07065	0.285271	0.283369	1	0.637926
Synpcc7942_0433		hypothetical protein	-0.0854668	0.0497999	-1.7162	0.0870521	0.086033	1	0.25417	-0.0249315	0.0524423	-0.475408	0.634807	0.633708	1	0.844286	-0.117058	0.0492573	-2.37645	0.0180432	0.0176735	1	0.121005
Synpcc7942_0434		hypothetical protein	-0.0569591	0.0765398	-0.744175	0.457587	0.45531	1	0.681149	-0.00492798	0.0734029	-0.067136	0.946536	0.946265	1	0.986653	-0.0699881	0.071608	-0.977378	0.329485	0.32704	1	0.681697
Synpcc7942_0435		hypothetical protein	-0.00944515	0.0717093	-0.131715	0.895334	0.894806	1	0.953564	-0.0641669	0.0754942	-0.849958	0.396298	0.393909	1	0.711234	-0.0813862	0.0775545	-1.04941	0.295175	0.292734	1	0.646843
Synpcc7942_0436		hypothetical protein	-0.160931	0.159023	-1.012	0.318686	0.303406	1	0.550474	-0.0553145	0.18144	-0.304865	0.762328	0.754907	1	0.907824	-0.178825	0.189734	-0.942505	0.352583	0.337338	1	0.689376
Synpcc7942_0437		putative glutathione peroxidase	-0.0679173	0.195467	-0.347462	0.732064	0.717115	1	0.866751	-0.160227	0.129652	-1.23583	0.231585	0.205855	1	0.545458	-0.220355	0.212097	-1.03894	0.311875	0.283645	1	0.637926
Synpcc7942_0441	purE	phosphoribosylaminoimidazole carboxylase, catalytic subunit	0.0303675	0.138236	0.219679	0.828464	0.818638	1	0.913602	-0.115179	0.181625	-0.634158	0.533539	0.510046	1	0.786233	-0.174473	0.141654	-1.23169	0.233093	0.207319	1	0.544308
Synpcc7942_0442	amt1	ammonium transporter	-0.00184048	0.0576958	-0.0318996	0.97457	0.974493	1	0.988723	0.188126	0.0563563	3.33815	0.000931716	0.000899138	1	0.0110973	0.155116	0.0569796	2.72232	0.00679885	0.00663383	1	0.0613058
Synpcc7942_0443		hypothetical protein	-0.0300818	0.0610038	-0.493113	0.622328	0.62095	1	0.804491	0.0702212	0.0561066	1.25157	0.211794	0.209993	1	0.551745	0.0548214	0.0613443	0.893667	0.372284	0.370395	1	0.718368
Synpcc7942_0444		hypothetical protein	-0.231876	0.0739702	-3.13472	0.00204913	0.00191013	1	0.0155126	-0.240355	0.0859636	-2.79601	0.00581193	0.00548811	1	0.0519985	-0.279534	0.0829807	-3.36866	0.000947724	0.000874977	1	0.011698
Synpcc7942_0445	oppC	ABC-type dipeptide/oligopeptide/nickel transport systems permease components-like	-0.0339145	0.0480112	-0.706387	0.480419	0.479056	1	0.706532	0.0553264	0.0503683	1.09844	0.272771	0.271285	1	0.625156	-0.0527651	0.0520122	-1.01448	0.311059	0.309558	1	0.664873
Synpcc7942_0447	nth	DNA-(apurinic or apyrimidinic site) lyase / endonuclease III	0.0137787	0.0784181	0.175708	0.860789	0.859672	1	0.93721	0.0844178	0.0832606	1.0139	0.312458	0.308556	1	0.65642	0.0674963	0.0767249	0.879718	0.380587	0.37674	1	0.719955
Synpcc7942_0448		YUP8H12.25 {{Arabidopsis thaliana}}-type protein. Metallo peptidase. MEROPS family M50B	0.108263	0.0656445	1.64924	0.100205	0.098916	1	0.274913	0.105267	0.0651876	1.61484	0.107457	0.106122	1	0.372123	0.0971033	0.0678325	1.43152	0.153382	0.151819	1	0.478678
Synpcc7942_0451		esterase	-0.122503	0.067888	-1.80449	0.0725286	0.0711274	1	0.224483	-0.0510808	0.0590825	-0.864567	0.388223	0.385877	1	0.708562	-0.0280787	0.0691176	-0.406245	0.684959	0.683483	1	0.887974
Synpcc7942_0452		hypothetical protein	0.106381	0.206972	0.513985	0.610587	0.599019	1	0.789157	-0.0977157	0.172652	-0.565971	0.57513	0.562885	1	0.809795	-0.0552339	0.185105	-0.298393	0.767219	0.759915	1	0.921526
Synpcc7942_0455	tgt	queuine tRNA-ribosyltransferase	-0.0736942	0.0367865	-2.00329	0.045897	0.0452461	1	0.165785	0.131637	0.0341303	3.8569	0.000136087	0.000129915	0.22878	0.00210104	0.0467251	0.0406614	1.14913	0.251269	0.24984	1	0.602443
Synpcc7942_0457		hypothetical protein	-0.00652967	0.068656	-0.095107	0.924326	0.923914	1	0.961508	-0.0132155	0.0665234	-0.19866	0.842732	0.841885	1	0.94803	-0.0571539	0.0709979	-0.805008	0.421776	0.41925	1	0.744803
Synpcc7942_0458	fghA	Carboxylesterase	-0.169475	0.0801512	-2.11444	0.0356347	0.034713	1	0.136238	0.0176259	0.0709112	0.248563	0.803937	0.802963	1	0.924351	0.0586648	0.0778916	0.75316	0.452182	0.449893	1	0.761574
Synpcc7942_0459		glutathione-dependent formaldehyde dehydrogenase	-0.129464	0.0494396	-2.61863	0.00912049	0.00895812	1	0.0492828	0.000971022	0.0494454	0.0196382	0.98434	0.984304	1	0.995354	-0.0820877	0.0504923	-1.62575	0.10469	0.103873	1	0.395266
Synpcc7942_0460		putative acetyltransferase	-0.0762364	0.0953142	-0.799843	0.425717	0.420655	1	0.653154	-0.149616	0.0894673	-1.6723	0.0976228	0.094012	1	0.347863	-0.0927621	0.093721	-0.989768	0.324701	0.319421	1	0.677867
Synpcc7942_0461		hypothetical protein	-0.175881	0.094646	-1.8583	0.065242	0.0631766	1	0.209029	0.0329631	0.0788832	0.417872	0.676685	0.674303	1	0.863104	-0.0797809	0.0824112	-0.968084	0.334684	0.330924	1	0.683061
Synpcc7942_0462		hypothetical protein	-0.105709	0.0692526	-1.52642	0.128315	0.126479	1	0.321057	-0.0253646	0.0680251	-0.372872	0.709596	0.708254	1	0.88109	-0.142804	0.0722461	-1.97663	0.04931	0.048223	1	0.240602
Synpcc7942_0463		protein tyrosine phosphatase	0.0102314	0.0863633	0.118469	0.905914	0.90498	1	0.957105	-0.167794	0.102702	-1.6338	0.105187	0.101775	1	0.365067	-0.0519052	0.0992032	-0.523221	0.601883	0.598265	1	0.847692
Synpcc7942_0464		hypothetical protein	0.0904904	0.102025	0.886941	0.37659	0.373003	1	0.612744	0.259316	0.0944113	2.74667	0.00678952	0.00638666	1	0.0584457	0.131882	0.0953002	1.38386	0.168542	0.16536	1	0.497139
Synpcc7942_0465		hypothetical protein	-0.0384501	0.0644357	-0.59672	0.551311	0.54934	1	0.759599	-0.0493639	0.0633015	-0.779822	0.436338	0.434069	1	0.741932	-0.00826357	0.0667883	-0.123728	0.901644	0.901159	1	0.969122
Synpcc7942_0466		Cellulose synthase (UDP-forming)	0.0187117	0.0347341	0.538714	0.590248	0.589696	1	0.785145	-0.0233185	0.0356564	-0.65398	0.513331	0.512705	1	0.787743	-0.0592388	0.0367822	-1.61053	0.107715	0.107193	1	0.401386
Synpcc7942_0467		Peptidase, metallopeptidase	0.0626318	0.0908257	0.689583	0.49316	0.485211	1	0.712809	0.125728	0.0960723	1.30868	0.195717	0.187619	1	0.519133	-0.0150091	0.103005	-0.145712	0.884646	0.882528	1	0.964672
Synpcc7942_0470		hypothetical protein	-0.0698254	0.0707161	-0.987405	0.324559	0.322113	1	0.56528	0.00467458	0.0672812	0.0694782	0.944674	0.944394	1	0.986653	-0.148128	0.0708643	-2.0903	0.0377717	0.0368138	1	0.201888
Synpcc7942_0471	lacG	ABC-type sugar transport system permease component-like	0.0868541	0.0851107	1.02048	0.30877	0.306073	1	0.552782	0.0918321	0.0858739	1.06938	0.286226	0.28354	1	0.634276	0.15069	0.0873522	1.72509	0.0861038	0.0843659	1	0.344828
Synpcc7942_0472		Exodeoxyribonuclease VII small subunit	0.268562	0.197197	1.3619	0.182187	0.168611	1	0.383877	0.0885893	0.190931	0.463987	0.645614	0.635015	1	0.844286	0.0327337	0.196189	0.166848	0.868478	0.864277	1	0.959744
Synpcc7942_0473		NADH:flavin oxidoreductase Old Yellow Enzyme family-like	-0.0502174	0.0436517	-1.15041	0.250531	0.249493	1	0.48806	-0.0765563	0.043719	-1.7511	0.0805493	0.0798875	1	0.326512	-0.116826	0.0448747	-2.60338	0.00950868	0.00935283	1	0.0790356
Synpcc7942_0476	clpS	ATP-dependent Clp protease adaptor	-0.159558	0.106421	-1.4993	0.137147	0.132675	1	0.330981	-0.175297	0.0879511	-1.99312	0.049148	0.0466003	1	0.23756	-0.116605	0.0971868	-1.1998	0.233231	0.227879	1	0.572291
Synpcc7942_0477	ylmG	conserved hypothetical protein YCF19	-0.0179417	0.181844	-0.0986651	0.921984	0.919476	1	0.961508	0.145422	0.209867	0.692922	0.493065	0.479258	1	0.765832	0.167694	0.197497	0.849093	0.401768	0.386813	1	0.722335
Synpcc7942_0479	lepA	GTP-binding protein LepA	-0.243268	0.0451328	-5.39005	1.12867e-07	1.05442e-07	0.00018853	2.22258e-06	-0.115718	0.0445951	-2.59485	0.00976611	0.00959509	1	0.075951	-0.0418591	0.0470104	-0.890422	0.373706	0.372579	1	0.719736
Synpcc7942_0480		GAF sensor signal transduction histidine kinase	-0.0499472	0.0398494	-1.2534	0.210526	0.209741	1	0.445611	-0.0581872	0.0410747	-1.41662	0.15709	0.156376	1	0.469378	-0.0676456	0.0390392	-1.73276	0.0836281	0.0830973	1	0.343371
Synpcc7942_0481		protease	-0.0221047	0.0748966	-0.295137	0.768232	0.766866	1	0.887288	-0.0588403	0.068508	-0.858882	0.391554	0.38869	1	0.709617	-0.0393141	0.0790986	-0.497027	0.61978	0.617659	1	0.859924
Synpcc7942_0483		hypothetical protein	0.151761	0.298776	0.507944	0.619401	0.591542	1	0.78593	0.097203	0.238392	0.407744	0.689628	0.666206	1	0.858284	0.526599	0.336654	1.56421	0.140085	0.109502	1	0.405979
Synpcc7942_0484		hypothetical protein	-0.0661585	0.0427079	-1.54909	0.122683	0.120996	1	0.311798	0.0659942	0.0421288	1.56649	0.118558	0.116897	1	0.397281	0.00243464	0.0512169	0.0475359	0.962126	0.961954	1	0.982066
Synpcc7942_0489	aldA	aldehyde dehydrogenase	-0.120029	0.05071	-2.36697	0.0183529	0.0180768	1	0.0848473	0.0244639	0.0525762	0.465304	0.641937	0.641142	1	0.848225	-0.0691024	0.0552117	-1.25159	0.211364	0.210276	1	0.547126
Synpcc7942_0490		diguanylate cyclase with PAS/PAC sensor	-0.0585085	0.0659856	-0.886685	0.376268	0.373795	1	0.613006	-0.134055	0.0623004	-2.15174	0.0325644	0.0316762	1	0.178936	-0.115781	0.0711024	-1.62837	0.104953	0.103164	1	0.393364
Synpcc7942_0491		hypothetical protein	-0.0264878	0.154342	-0.171617	0.864326	0.861842	1	0.937284	0.0311749	0.136829	0.227837	0.82056	0.817301	1	0.931685	-0.115158	0.163556	-0.704091	0.484146	0.476113	1	0.7755
Synpcc7942_0493		hypothetical protein	0.0627874	0.0597617	1.05063	0.294166	0.292647	1	0.537714	0.128506	0.0595804	2.15685	0.0317099	0.0311771	1	0.177237	0.0955087	0.0604415	1.58018	0.114984	0.113845	1	0.413632
Synpcc7942_0494		hypothetical protein	-0.0813016	0.0916106	-0.88747	0.376416	0.372562	1	0.612556	-0.149291	0.0874067	-1.708	0.0899512	0.0873854	1	0.334058	0.00865933	0.0942579	0.0918685	0.92694	0.926349	1	0.976312
Synpcc7942_0495		hypothetical protein	-0.107738	0.0977516	-1.10216	0.273737	0.267195	1	0.508891	-0.117032	0.100305	-1.16677	0.246814	0.240379	1	0.586747	-0.23756	0.116426	-2.04044	0.0446472	0.0418109	1	0.22095
Synpcc7942_0496		hypothetical protein	-0.111927	0.0777079	-1.44035	0.151564	0.149032	1	0.355704	0.0393619	0.066387	0.592916	0.554007	0.551538	1	0.803326	0.0062841	0.0738655	0.0850749	0.9323	0.931878	1	0.977473
Synpcc7942_0497		hypothetical protein	0.0478256	0.135863	0.352014	0.725901	0.721751	1	0.866842	0.0740072	0.128861	0.57432	0.567619	0.561522	1	0.809075	0.0764778	0.125352	0.610104	0.543797	0.537458	1	0.808558
Synpcc7942_0498		mannose-1-phosphate guanyltransferase	0.0252597	0.0405061	0.623602	0.533048	0.532552	1	0.747632	0.130094	0.0378959	3.43292	0.000624523	0.000615089	1	0.00795798	0.146655	0.0397914	3.68559	0.00024191	0.000237743	0.41819	0.00377971
Synpcc7942_0499		hydroxyneurosporene-O-methyltransferase	0.0403371	0.0533737	0.755749	0.45031	0.448903	1	0.676753	0.0769696	0.0517666	1.48686	0.137955	0.136737	1	0.433308	-0.0117203	0.052756	-0.222161	0.824319	0.823782	1	0.945618
Synpcc7942_0500		hypothetical protein	-0.191549	0.0635057	-3.01625	0.00289308	0.00274443	1	0.0205653	-0.0343318	0.0589241	-0.582645	0.560792	0.558657	1	0.809075	-0.0408539	0.0636963	-0.641386	0.52201	0.519743	1	0.795494
Synpcc7942_0501		Nucleoside-diphosphate-sugar epimerase-like	0.0759771	0.061334	1.23874	0.216481	0.214702	1	0.451547	0.0674897	0.0622238	1.08463	0.279022	0.277159	1	0.628501	0.0913023	0.0626043	1.4584	0.145854	0.144296	1	0.468336
Synpcc7942_0502		hypothetical protein	-0.0921097	0.0640918	-1.43715	0.15217	0.150056	1	0.357572	-0.182013	0.0691826	-2.63091	0.00915012	0.00879673	1	0.0723801	-0.139142	0.0698329	-1.99249	0.0476181	0.0464793	1	0.234395
Synpcc7942_0503		hypothetical protein	0.134683	0.149187	0.902779	0.371559	0.359827	1	0.602711	0.119116	0.168106	0.708576	0.482325	0.471528	1	0.76049	0.189389	0.179718	1.05381	0.297721	0.285926	1	0.640093
Synpcc7942_0508		geranylgeranyl reductase	0.0208545	0.0261069	0.798811	0.424907	0.423566	1	0.65616	0.0249296	0.0250817	0.993939	0.320895	0.319495	1	0.660231	0.109355	0.023386	4.67606	4.09043e-06	3.83809e-06	0.00692391	9.80317e-05
Synpcc7942_0509		hypothetical protein	0.079896	0.0884812	0.902971	0.368162	0.364294	1	0.606403	0.0947152	0.0830687	1.1402	0.256235	0.252406	1	0.599383	0.116182	0.0883595	1.31488	0.190797	0.187233	1	0.524252
Synpcc7942_0510	serB	2-hydroxy-3-keto-5-methylthiopentenyl-1- phosphate phosphatase	0.117574	0.0820277	1.43335	0.153503	0.151029	1	0.35774	0.0853154	0.0761218	1.12078	0.263885	0.261003	1	0.612817	0.00829444	0.0806761	0.102812	0.918228	0.917733	1	0.972144
Synpcc7942_0515		hypothetical protein	-0.0509312	0.0749914	-0.679161	0.497993	0.495153	1	0.716809	0.0786073	0.0742604	1.05854	0.291368	0.288188	1	0.635301	0.078588	0.0880007	0.893038	0.373145	0.369991	1	0.718368
Synpcc7942_0517	recJ	exonuclease RecJ	0.0193924	0.0300248	0.64588	0.518487	0.518089	1	0.734091	0.0281291	0.0294537	0.955027	0.339767	0.339308	1	0.677893	-0.00460794	0.0303267	-0.151944	0.879258	0.879144	1	0.963924
Synpcc7942_0518		hypothetical protein	-0.00965699	0.0998291	-0.0967352	0.923114	0.92235	1	0.961508	0.0444454	0.0810143	0.548612	0.584393	0.580652	1	0.816233	-0.0533284	0.0741305	-0.719385	0.473443	0.469045	1	0.768709
Synpcc7942_0519		hypothetical protein	-0.111328	0.0808334	-1.37725	0.170571	0.167375	1	0.382123	-0.221146	0.081529	-2.71248	0.00749233	0.00705719	1	0.0618659	-0.109855	0.0876426	-1.25345	0.212074	0.208652	1	0.544412
Synpcc7942_0520		hypothetical protein	-0.0781834	0.0751755	-1.04001	0.299536	0.297036	1	0.542061	0.0504003	0.0745036	0.676481	0.499483	0.497259	1	0.778692	0.126669	0.0801848	1.57972	0.115684	0.113809	1	0.413632
Synpcc7942_0521		hypothetical protein	0.273307	0.064474	4.23903	3.25679e-05	2.99084e-05	0.0519809	0.000403656	0.256766	0.0640872	4.00651	8.33456e-05	7.71768e-05	0.136217	0.00129271	0.303174	0.0669258	4.53	9.4954e-06	8.62559e-06	0.0154829	0.000197337
Synpcc7942_0522		hypothetical protein	-0.018681	0.0906598	-0.206056	0.837048	0.835793	1	0.922865	0.0118448	0.0824926	0.143587	0.886035	0.88515	1	0.96716	-0.0456845	0.0918578	-0.497339	0.619735	0.617003	1	0.859924
Synpcc7942_0523		hypothetical protein	-0.10998	0.0862728	-1.27479	0.204244	0.201175	1	0.431813	-0.0474407	0.0844706	-0.561624	0.575163	0.572556	1	0.813143	-0.135801	0.0817807	-1.66055	0.0987739	0.0964986	1	0.375584
Synpcc7942_0524		hypothetical protein	-0.0421948	0.092662	-0.455362	0.649679	0.646696	1	0.82216	0.0682099	0.0944046	0.722527	0.471388	0.46735	1	0.76049	0.0552489	0.0960625	0.575135	0.566286	0.562747	1	0.830616
Synpcc7942_0526	lacF	ABC-type sugar transport systems permease components-like	0.17028	0.0814188	2.09141	0.0375476	0.0366923	1	0.142515	0.179485	0.0779146	2.30361	0.0221034	0.0215084	1	0.136317	0.185362	0.0740668	2.50263	0.0129964	0.0125923	1	0.0956403
Synpcc7942_0527		hypothetical protein	-0.114267	0.070019	-1.63194	0.104735	0.102316	1	0.280212	0.0053413	0.0620933	0.0860206	0.931562	0.93108	1	0.982952	-0.125371	0.0691428	-1.81321	0.0717461	0.0697731	1	0.308713
Synpcc7942_0528		Lipopolysaccharide biosynthesis proteins LPS	-0.299776	0.0721397	-4.1555	4.77407e-05	4.35558e-05	0.0753515	0.000555855	-0.222483	0.0825914	-2.69378	0.00765285	0.00733761	1	0.0635978	-0.123285	0.0802043	-1.53713	0.12581	0.123813	1	0.430934
Synpcc7942_0529	nagB	6-phosphogluconolactonase	0.494646	0.0947476	5.22067	5.89134e-07	4.90108e-07	0.000871413	9.28731e-06	0.406632	0.0899137	4.52247	1.23914e-05	1.07375e-05	0.0191235	0.000209829	0.33644	0.0895339	3.75768	0.000245566	0.000221481	0.390028	0.00356929
Synpcc7942_0530		4Fe-4S cluster binding	-0.079238	0.0525782	-1.50705	0.132631	0.131527	1	0.329496	0.0023073	0.0476931	0.048378	0.96144	0.96133	1	0.987741	0.0138562	0.0484468	0.286008	0.775028	0.774402	1	0.92902
Synpcc7942_0532		hypothetical protein	-0.193103	0.199455	-0.96815	0.340975	0.323092	1	0.566234	-0.101452	0.203651	-0.498167	0.622123	0.609006	1	0.833048	-0.227213	0.232761	-0.976165	0.337056	0.319167	1	0.677867
Synpcc7942_0539		hypothetical protein	-0.0782251	0.0692967	-1.12884	0.260051	0.257981	1	0.496383	-0.0886245	0.0648522	-1.36656	0.172996	0.171134	1	0.493159	-0.101007	0.0681553	-1.48201	0.139602	0.137887	1	0.45622
Synpcc7942_0540		hypothetical protein	0.0425381	0.120678	0.352492	0.725628	0.721148	1	0.866842	0.0731687	0.135107	0.541562	0.590001	0.583614	1	0.818281	-0.0540416	0.129854	-0.416173	0.678676	0.673517	1	0.882397
Synpcc7942_0543		hypothetical protein	-0.109945	0.0926395	-1.18681	0.237327	0.233687	1	0.471755	-0.0152585	0.0820722	-0.185916	0.852781	0.851644	1	0.954982	0.00215223	0.0849388	0.0253385	0.979821	0.979664	1	0.990514
Synpcc7942_0544		YciI-like protein	-0.000423008	0.101441	-0.00416998	0.99668	0.996648	1	0.997477	-0.0501388	0.101548	-0.493745	0.622436	0.619122	1	0.837061	-0.117562	0.105529	-1.11402	0.267614	0.263086	1	0.61926
Synpcc7942_0545		hypothetical protein	-0.0201003	0.0617293	-0.32562	0.744991	0.743897	1	0.875811	-0.0720623	0.0648317	-1.11153	0.267435	0.265315	1	0.617312	-0.0525146	0.0675075	-0.777908	0.437377	0.435342	1	0.753369
Synpcc7942_0546	nha4	Na+/H+ antiporter	0.00863809	0.0365517	0.236325	0.813257	0.812943	1	0.912094	0.0710672	0.0372203	1.90936	0.0566663	0.0562451	1	0.263132	-0.0483368	0.0387908	-1.24609	0.213191	0.21241	1	0.551149
Synpcc7942_0547		hypothetical protein	-0.280049	0.116882	-2.396	0.0200697	0.0177289	1	0.0839887	-0.189913	0.0982075	-1.93379	0.0583872	0.0535325	1	0.256847	-0.152498	0.121541	-1.25471	0.214989	0.205905	1	0.544308
Synpcc7942_0548		hypothetical protein	0.0333794	0.0581422	0.574099	0.566429	0.564705	1	0.769344	0.211583	0.0596327	3.5481	0.000465263	0.000439044	0.763059	0.00592552	0.124975	0.0637779	1.95953	0.0511896	0.0501673	1	0.245728
Synpcc7942_0550		hypothetical protein	-0.0297903	0.0953536	-0.312419	0.755496	0.752431	1	0.881014	-0.0232271	0.0885592	-0.262278	0.79375	0.791138	1	0.920704	0.0095123	0.098043	0.0970217	0.92294	0.921945	1	0.974787
Synpcc7942_0551		hypothetical protein	0.0663717	0.121313	0.547113	0.586555	0.579019	1	0.779225	-0.0465502	0.10841	-0.42939	0.669348	0.663075	1	0.857365	-0.0327393	0.128263	-0.255251	0.799499	0.795525	1	0.938044
Synpcc7942_0553		Secretion protein HlyD	-0.0606249	0.0570622	-1.06243	0.288665	0.287389	1	0.534864	-0.0313184	0.0550295	-0.56912	0.569587	0.568564	1	0.811123	-0.0230029	0.0550709	-0.417697	0.676388	0.675579	1	0.883257
Synpcc7942_0554	ychF	translation-associated GTPase	-0.422423	0.0539684	-7.82724	5.03473e-14	4.28531e-14	7.82068e-11	1.54601e-12	-0.321794	0.0539874	-5.96054	5.75553e-09	5.21625e-09	9.51444e-06	1.84636e-07	-0.276179	0.0539203	-5.12199	4.82295e-07	4.47713e-07	0.000814389	1.4455e-05
Synpcc7942_0555		zinc metalloprotease	-0.0077652	0.0712003	-0.109061	0.913276	0.912752	1	0.960361	0.00569028	0.0757029	0.075166	0.940167	0.939804	1	0.986055	0.0652218	0.0746014	0.874271	0.383142	0.380265	1	0.719955
Synpcc7942_0556	srrB	two component transcriptional regulator, winged helix family	-0.0345121	0.0753548	-0.457995	0.647602	0.645287	1	0.821274	-0.0619905	0.0774566	-0.800326	0.424755	0.421498	1	0.733516	0.0599198	0.076009	0.788325	0.431718	0.428479	1	0.749129
Synpcc7942_0557		hypothetical protein	0.361511	0.194661	1.85713	0.0756068	0.0633885	1	0.209361	0.155496	0.184369	0.843395	0.407335	0.386243	1	0.708562	0.0621823	0.220729	0.281713	0.780578	0.770781	1	0.928094
Synpcc7942_0558		hypothetical protein	-0.162526	0.0581586	-2.79453	0.00590608	0.00554513	1	0.0345603	0.0212227	0.0661535	0.32081	0.74882	0.746989	1	0.901063	-0.0744335	0.061772	-1.20497	0.230191	0.2267	1	0.57201
Synpcc7942_0559	hslO	Hsp33-like chaperonin	0.00547558	0.0514295	0.106468	0.915259	0.915055	1	0.961166	0.044681	0.0496832	0.899318	0.368965	0.367811	1	0.701232	0.0109773	0.0524921	0.209123	0.834447	0.834053	1	0.951018
Synpcc7942_0561		hypothetical protein	-0.160773	0.0604268	-2.66062	0.00822083	0.00799187	1	0.0455706	-0.0569083	0.0621743	-0.915302	0.36077	0.359032	1	0.699674	-0.00996236	0.0654987	-0.1521	0.879211	0.878776	1	0.963924
Synpcc7942_0562		hypothetical protein	-0.108803	0.0872476	-1.24707	0.214152	0.211138	1	0.447059	0.0473007	0.0794343	0.595469	0.552351	0.549723	1	0.803217	0.0446475	0.0833632	0.535578	0.592976	0.590531	1	0.843744
Synpcc7942_0563	uvrB	excinuclease ABC subunit B	-0.0301027	0.0824137	-0.365263	0.715513	0.713222	1	0.864025	0.0224304	0.0749721	0.299183	0.765282	0.763363	1	0.908992	-0.032689	0.0842618	-0.387945	0.698696	0.696284	1	0.891623
Synpcc7942_0564		ATPase	-0.0721937	0.0533603	-1.35295	0.17676	0.175706	1	0.391944	0.0571775	0.0514191	1.11199	0.266745	0.265579	1	0.617312	-0.0334662	0.0537621	-0.622486	0.533942	0.532943	1	0.805166
Synpcc7942_0565		FHA domain containing protein	0.0645774	0.078916	0.818306	0.414271	0.411447	1	0.645027	0.0729695	0.0725412	1.0059	0.31582	0.312896	1	0.658802	0.0371759	0.0787636	0.471993	0.637507	0.635467	1	0.869538
Synpcc7942_0566		HAD-superfamily hydrolase subfamily IIB	-0.0540736	0.0650322	-0.83149	0.406602	0.404282	1	0.638949	0.0150169	0.0637085	0.235713	0.813875	0.81297	1	0.929958	-0.0401833	0.0634268	-0.633539	0.527043	0.524998	1	0.797486
Synpcc7942_0567		hypothetical protein	-0.517374	0.0521953	-9.91227	7.09796e-21	5.6382e-21	1.04081e-17	3.41202e-19	-0.291071	0.0514214	-5.66049	2.86614e-08	2.6347e-08	4.78198e-05	7.97209e-07	-0.137375	0.0546638	-2.51309	0.0123563	0.0121245	1	0.0939468
Synpcc7942_0568	codA	cytosine deaminase	-0.589406	0.054727	-10.7699	8.90405e-24	6.73057e-24	1.24448e-20	4.50948e-22	-0.390174	0.053935	-7.23414	2.61587e-12	2.27425e-12	4.18235e-09	1.12276e-10	-0.217646	0.0534547	-4.0716	5.68663e-05	5.41656e-05	0.0964148	0.00104757
Synpcc7942_0569	rpoD4	DNA-directed RNA polymerase sigma subunit (sigma70/sigma32)-like	-0.268773	0.109888	-2.44588	0.0161284	0.0150607	1	0.0733868	-0.0508762	0.104019	-0.489106	0.625797	0.62219	1	0.837924	-0.173103	0.115984	-1.49247	0.138602	0.134537	1	0.449446
Synpcc7942_0572		hypothetical protein	-0.266024	0.187943	-1.41545	0.163261	0.154141	1	0.362807	-0.236288	0.152504	-1.5494	0.127722	0.119512	1	0.400302	-0.223683	0.168408	-1.32822	0.19026	0.180626	1	0.513415
Synpcc7942_0573		hypothetical protein	0.189253	0.122436	1.54573	0.131429	0.119573	1	0.309834	0.162942	0.143244	1.13752	0.263276	0.248284	1	0.595628	0.233878	0.119177	1.96244	0.0579367	0.0504419	1	0.245793
Synpcc7942_0574		hypothetical protein	-0.0447653	0.0642751	-0.696464	0.486829	0.484812	1	0.71278	0.10176	0.0634795	1.60304	0.110274	0.108636	1	0.37811	0.0346797	0.0624802	0.555051	0.57939	0.577633	1	0.840713
Synpcc7942_0575		hypothetical protein	-0.0113216	0.0558807	-0.202604	0.839652	0.838789	1	0.92463	0.0790236	0.0603701	1.30898	0.192049	0.189639	1	0.520883	0.0363082	0.0537426	0.675595	0.500082	0.497747	1	0.786667
Synpcc7942_0577		hypothetical protein	-0.0217372	0.125542	-0.173146	0.863083	0.860774	1	0.93721	0.018537	0.101155	0.183254	0.855178	0.852739	1	0.955068	0.0727635	0.108851	0.668467	0.506239	0.499031	1	0.787369
Synpcc7942_0578	sqdB	UDP-sulfoquinovose synthase	-0.124379	0.0379359	-3.27865	0.00119183	0.00113453	1	0.00999238	0.025512	0.0333901	0.764058	0.445556	0.443577	1	0.745439	-0.0292401	0.0420699	-0.695036	0.487681	0.485787	1	0.780254
Synpcc7942_0579	sqdX	sulfolipid sulfoquinovosyldiacylglycerol biosynthesis protein	-0.0987345	0.0292488	-3.37568	0.000823087	0.00079161	1	0.00753725	0.0492815	0.0293461	1.67932	0.0940244	0.092963	1	0.345271	0.00237256	0.037305	0.063599	0.949328	0.949163	1	0.981096
Synpcc7942_0581		hypothetical protein	0.0223046	0.0790724	0.282079	0.778275	0.776701	1	0.892194	0.0125609	0.0891205	0.140943	0.888105	0.887295	1	0.96716	-0.00349638	0.0862298	-0.0405472	0.967711	0.967476	1	0.984427
Synpcc7942_0582		hypothetical protein	0.00700284	0.0490892	0.142655	0.886626	0.886357	1	0.949458	0.0917423	0.045647	2.00982	0.0450412	0.044532	1	0.230143	0.00840773	0.04771	0.176226	0.860195	0.859865	1	0.957756
Synpcc7942_0585		PDZ/DHR/GLGF	-0.0528244	0.058941	-0.896226	0.37075	0.369266	1	0.610743	0.0950701	0.0566398	1.6785	0.094144	0.0931274	1	0.345271	0.0112854	0.0609437	0.185177	0.853198	0.852747	1	0.955542
Synpcc7942_0586		hypothetical protein	-0.00164429	0.0689225	-0.0238571	0.98099	0.980889	1	0.993121	-0.0404275	0.0685652	-0.589621	0.556097	0.553998	1	0.806284	-0.0555665	0.0683631	-0.812814	0.417272	0.414799	1	0.741231
Synpcc7942_0588	purT	phosphoribosylglycinamide formyltransferase 2	-0.113783	0.0490395	-2.32024	0.0212927	0.0206315	1	0.0937159	0.0259991	0.047086	0.552161	0.581428	0.579468	1	0.816233	-0.0455847	0.0540142	-0.843939	0.399669	0.397227	1	0.728352
Synpcc7942_0589		Fe-S-cluster oxidoreductase-like	-0.232094	0.155549	-1.49209	0.142811	0.133223	1	0.331909	-0.304367	0.185904	-1.63723	0.108717	0.100291	1	0.361555	-0.107994	0.164513	-0.656448	0.514955	0.504582	1	0.787514
Synpcc7942_0590		membrane protein-like	-0.160543	0.0698561	-2.29819	0.02254	0.0218515	1	0.0985418	-0.0242778	0.0728527	-0.333245	0.739283	0.737979	1	0.89569	-0.0846421	0.0736348	-1.14949	0.25167	0.249218	1	0.602443
Synpcc7942_0591		membrane protein-like	-0.120115	0.108477	-1.10729	0.270996	0.2655	1	0.507208	-0.0944001	0.0973205	-0.969991	0.33454	0.328985	1	0.666836	-0.175814	0.103588	-1.69724	0.09296	0.0892568	1	0.356268
Synpcc7942_0592	pfkA	6-phosphofructokinase	-0.0385944	0.0559355	-0.68998	0.490659	0.489331	1	0.714386	-0.0537092	0.054965	-0.977154	0.32916	0.327681	1	0.666836	-0.0660996	0.0562235	-1.17566	0.240522	0.239085	1	0.592502
Synpcc7942_0593		hypothetical protein	0.0895544	0.0561568	1.59472	0.111849	0.110535	1	0.296573	0.145844	0.0594157	2.45464	0.014682	0.0143213	1	0.102938	0.145736	0.057174	2.549	0.0113113	0.0110144	1	0.0879278
Synpcc7942_0594		hypothetical protein	-0.325076	0.041403	-7.8515	1.86085e-14	1.67616e-14	3.06569e-11	6.55097e-13	-0.131812	0.0410044	-3.21459	0.0013754	0.00134854	1	0.0159111	-0.0967894	0.0418958	-2.31024	0.0212084	0.0209797	1	0.138098
Synpcc7942_0595		hypothetical protein	0.0178606	0.076324	0.234011	0.815287	0.814008	1	0.912094	0.0494997	0.0798914	0.619587	0.536446	0.533577	1	0.791922	0.0431601	0.0764635	0.564454	0.573266	0.570565	1	0.838199
Synpcc7942_0596		delta(24)-sterol C-methyltransferase	0.0292147	0.0556013	0.525432	0.599648	0.598407	1	0.788905	-0.0199545	0.0533983	-0.373691	0.708882	0.707938	1	0.88109	-0.0982857	0.0593051	-1.65729	0.0984443	0.0973066	1	0.377164
Synpcc7942_0599		putative transcriptional regulator, TetR family	-0.167319	0.0699499	-2.39198	0.0177653	0.0171075	1	0.0816634	-0.143556	0.0748481	-1.91797	0.0566638	0.0552249	1	0.260962	-0.181735	0.0756297	-2.40296	0.0172569	0.0166129	1	0.115858
Synpcc7942_0600	prkE	serine/threonine protein kinase	-0.184628	0.0358893	-5.14436	3.47803e-07	3.33867e-07	0.00059495	6.59299e-06	-0.102232	0.0365573	-2.79649	0.005306	0.00523674	1	0.0501231	-0.18469	0.0381128	-4.84589	1.54924e-06	1.49367e-06	0.00270503	4.24563e-05
Synpcc7942_0601		hypothetical protein	-0.0175975	0.103426	-0.170145	0.86536	0.863398	1	0.937777	0.0737169	0.0954105	0.772629	0.442203	0.435523	1	0.741932	0.0424759	0.106606	0.39844	0.691453	0.687151	1	0.887974
Synpcc7942_0602		hypothetical protein	0.21747	0.090802	2.395	0.0183262	0.0172055	1	0.0819225	0.226412	0.0886985	2.55261	0.0120761	0.0112543	1	0.0865037	0.138267	0.096492	1.43293	0.154739	0.150678	1	0.476679
Synpcc7942_0605		hypothetical protein	-0.0172026	0.0512366	-0.335748	0.73724	0.736543	1	0.872975	0.0466486	0.0545722	0.854805	0.393178	0.391878	1	0.709617	0.0678135	0.0547916	1.23766	0.216579	0.215317	1	0.555669
Synpcc7942_0606	aat	leucyl/phenylalanyl-tRNA--protein transferase	-0.167887	0.118448	-1.4174	0.160563	0.154522	1	0.362807	0.0154958	0.108829	0.142387	0.887161	0.885511	1	0.96716	-0.0772533	0.121232	-0.637235	0.525938	0.519869	1	0.795494
Synpcc7942_0607		hypothetical protein	-0.0440438	0.121708	-0.361882	0.718852	0.713419	1	0.864025	-0.0402926	0.143657	-0.280477	0.780183	0.775858	1	0.911999	0.0627093	0.1368	0.458401	0.648504	0.641895	1	0.869952
Synpcc7942_0608		hypothetical protein	0.066451	0.0710338	0.935484	0.350569	0.348188	1	0.591152	0.163478	0.0678485	2.40946	0.0168027	0.0162704	1	0.112632	-0.0155926	0.0673097	-0.231654	0.817023	0.816132	1	0.940779
Synpcc7942_0609	ndhD4	proton-translocating NADH-quinone oxidoreductase, chain M	-0.0859867	0.0513612	-1.67416	0.094837	0.0939963	1	0.267179	0.00824686	0.0479755	0.171897	0.8636	0.863255	1	0.958649	-0.126529	0.0519811	-2.43414	0.015339	0.0150797	1	0.110076
Synpcc7942_0610		hypothetical protein	0.101224	0.0415694	2.43506	0.0151851	0.0149993	1	0.0733868	0.0524924	0.0425754	1.23293	0.218095	0.217249	1	0.558935	0.0150352	0.0417975	0.359716	0.719189	0.718694	1	0.903666
Synpcc7942_0611	mutS	recombination and DNA strand exchange inhibitor protein	-0.234624	0.0419506	-5.59288	3.29357e-08	3.12611e-08	5.60824e-05	7.06577e-07	-0.108556	0.0407486	-2.66404	0.00791248	0.00780921	1	0.0665912	-0.120039	0.0416729	-2.8805	0.00410139	0.00403976	1	0.0416406
Synpcc7942_0613	sixA	phosphohistidine phosphatase, SixA	-0.0338507	0.0845175	-0.400517	0.68935	0.687204	1	0.849832	-0.0071669	0.0792949	-0.0903828	0.928104	0.927582	1	0.981313	-0.0464788	0.0869285	-0.534679	0.593669	0.590981	1	0.843744
Synpcc7942_0614		hypothetical protein	-0.107668	0.0514102	-2.0943	0.0373837	0.0364537	1	0.141882	0.0412522	0.0482874	0.854306	0.393869	0.391531	1	0.709617	-0.0593769	0.0549968	-1.07964	0.281489	0.279114	1	0.634239
Synpcc7942_0615		Rhodanese-like	0.0969526	0.0853406	1.13607	0.258211	0.253895	1	0.491546	0.18743	0.0780436	2.40161	0.0178707	0.0168601	1	0.115859	0.020504	0.0864288	0.237236	0.812881	0.811204	1	0.939901
Synpcc7942_0616	hrcA	heat-inducible transcription repressor	-0.0114723	0.0579755	-0.197882	0.843249	0.842782	1	0.928396	0.0421132	0.0572727	0.73531	0.462631	0.46128	1	0.758424	-0.038338	0.0567345	-0.675745	0.499638	0.498343	1	0.786946
Synpcc7942_0617		hypothetical protein	-0.0587709	0.0761679	-0.771596	0.441464	0.438447	1	0.669811	-0.0280336	0.086115	-0.325537	0.74519	0.743562	1	0.898294	-0.0651153	0.0778464	-0.836459	0.404114	0.401011	1	0.729147
Synpcc7942_0619		hypothetical protein	0.121017	0.0885235	1.36706	0.173274	0.170755	1	0.386672	0.218877	0.0868114	2.5213	0.0125413	0.0120328	1	0.0910223	0.204234	0.0854018	2.39145	0.0177901	0.0171317	1	0.117726
Synpcc7942_0620		hypothetical protein	0.0145055	0.0633993	0.228796	0.819257	0.818312	1	0.913602	-0.0891075	0.0714785	-1.24663	0.213961	0.211537	1	0.552716	-0.0215844	0.0668847	-0.32271	0.747245	0.745947	1	0.915548
Synpcc7942_0621		hypothetical protein	-0.19797	0.0391451	-5.05734	5.90659e-07	5.598e-07	0.000993085	1.0196e-05	-0.161193	0.042291	-3.81151	0.00015469	0.000149871	0.263473	0.00236267	-0.197401	0.0436181	-4.52567	7.47132e-06	7.15262e-06	0.0128533	0.000167729
Synpcc7942_0622		ATPase	-0.150639	0.0472159	-3.19043	0.00153152	0.00148749	1	0.0125136	0.0159821	0.0437789	0.365063	0.715255	0.714525	1	0.884078	-0.0306049	0.0513677	-0.5958	0.551642	0.550575	1	0.817798
Synpcc7942_0623	trxB	thioredoxin reductase	-0.111382	0.0573591	-1.94183	0.0531821	0.052249	1	0.184942	-0.00932646	0.0517946	-0.180066	0.857234	0.856675	1	0.956963	-0.0756669	0.0530975	-1.42505	0.155279	0.153652	1	0.479621
Synpcc7942_0624	ldpA	light dependent period	-0.064196	0.0356791	-1.79926	0.0730578	0.0719514	1	0.226098	0.0922121	0.0372256	2.47711	0.0138376	0.0134741	1	0.0983557	0.0126789	0.040676	0.311704	0.755499	0.754578	1	0.921008
Synpcc7942_0625	ycf45	Single-stranded nucleic acid binding R3H	-0.208313	0.0405841	-5.13286	3.73037e-07	3.57523e-07	0.000636749	6.9866e-06	-0.102246	0.0433607	-2.35802	0.0186551	0.0184678	1	0.122831	-0.102606	0.0408802	-2.50993	0.0123071	0.012169	1	0.0939468
Synpcc7942_0627		hypothetical protein	-0.0269934	0.066705	-0.404669	0.686218	0.684365	1	0.84821	0.00919642	0.062993	0.145991	0.884097	0.883379	1	0.96716	-0.0250938	0.0684288	-0.366714	0.714278	0.712574	1	0.900253
Synpcc7942_0629		hypothetical protein	-0.0427568	0.126158	-0.338915	0.735429	0.732484	1	0.872962	0.123531	0.114326	1.08052	0.282675	0.277153	1	0.628501	-0.0570718	0.119349	-0.478193	0.633623	0.6297	1	0.86734
Synpcc7942_0630		hypothetical protein	0.0944174	0.0505771	1.8668	0.0628187	0.0619581	1	0.207597	0.185152	0.0508115	3.64389	0.000311941	0.000298058	0.521303	0.00436841	0.0672357	0.0449799	1.4948	0.135926	0.134642	1	0.449446
Synpcc7942_0638	gloA	Glyoxalase I	-0.0103776	0.0764561	-0.135733	0.89221	0.891454	1	0.951832	0.0434508	0.0821068	0.529198	0.59743	0.594848	1	0.827231	-0.0642306	0.0774163	-0.829678	0.408005	0.404709	1	0.731439
Synpcc7942_0640		ATPase	-0.153268	0.0920934	-1.66427	0.0978589	0.095788	1	0.26901	-0.108144	0.0915826	-1.18084	0.239278	0.236363	1	0.583878	-0.159729	0.087328	-1.82907	0.0691008	0.0673898	1	0.299581
Synpcc7942_0641	sdhA	succinate dehydrogenase flavoprotein subunit	-0.239424	0.0386124	-6.20071	1.0995e-09	1.02132e-09	1.84756e-06	2.81764e-08	-0.169255	0.0391138	-4.32723	1.79163e-05	1.7255e-05	0.0306621	0.000323704	-0.230287	0.0388807	-5.92293	5.55503e-09	5.19136e-09	9.50019e-06	2.07213e-07
Synpcc7942_0642	prxQ	bacterioferritin comigratory protein	-0.102036	0.067681	-1.5076	0.132789	0.131291	1	0.329496	-0.0426915	0.0714012	-0.59791	0.550385	0.548836	1	0.803217	-0.0316251	0.0722244	-0.437873	0.661817	0.660585	1	0.878283
Synpcc7942_0643		hypothetical protein	-0.066205	0.114116	-0.580154	0.563701	0.557563	1	0.762939	-0.0302452	0.0991987	-0.304895	0.761364	0.757713	1	0.908582	-0.198455	0.115948	-1.71158	0.0914663	0.0864961	1	0.349419
Synpcc7942_0644	cikA	GAF sensor hybrid histidine kinase	-0.159326	0.038426	-4.1463	3.89399e-05	3.76449e-05	0.065201	0.000487047	0.00867313	0.0380491	0.227946	0.81977	0.819433	1	0.93192	-0.0670101	0.0414504	-1.61663	0.106511	0.105847	1	0.397136
Synpcc7942_0646		hypothetical protein	0.448966	0.229659	1.95493	0.0654652	0.0516553	1	0.183881	0.0604363	0.258127	0.234134	0.817385	0.80695	1	0.926181	-0.169067	0.233479	-0.724118	0.477816	0.452658	1	0.761746
Synpcc7942_0647		hypothetical protein	0.105606	0.145461	0.726009	0.470703	0.462551	1	0.688761	0.028811	0.164205	0.175458	0.861321	0.858783	1	0.956963	-0.210971	0.180376	-1.16962	0.246858	0.238262	1	0.591243
Synpcc7942_0648		hypothetical protein	-0.390595	0.214285	-1.82278	0.0808194	0.0681033	1	0.219522	-0.117018	0.202491	-0.57789	0.568721	0.551142	1	0.803326	-0.164502	0.183304	-0.897424	0.378407	0.357023	1	0.710478
Synpcc7942_0650	nat	hypothetical protein	-0.283316	0.0809415	-3.50025	0.000619024	0.000563487	0.950039	0.00553456	-0.0874986	0.0823982	-1.0619	0.290059	0.28644	1	0.634277	-0.0943043	0.081094	-1.1629	0.246793	0.243252	1	0.597304
Synpcc7942_0652		hypothetical protein	0.0601358	0.0365371	1.64588	0.100424	0.099681	1	0.275407	0.0530228	0.035734	1.48382	0.138494	0.137631	1	0.434083	0.0104138	0.0361563	0.288022	0.773451	0.772967	1	0.928353
Synpcc7942_0658		hypothetical protein	0.0741769	0.228881	0.324085	0.747859	0.74002	1	0.873713	0.181002	0.203094	0.89122	0.379075	0.363953	1	0.700194	0.152899	0.210177	0.727475	0.471915	0.45778	1	0.763374
Synpcc7942_0659		Rad3-related DNA helicases-like	-0.0738087	0.0427317	-1.72726	0.0846888	0.084071	1	0.249948	-0.0338972	0.0419054	-0.808899	0.418927	0.418001	1	0.732226	-0.0382576	0.0418774	-0.913563	0.361351	0.360395	1	0.711006
Synpcc7942_0660	tyrA	arogenate dehydrogenase	-0.00177939	0.385181	-0.00461963	0.996379	0.99609	1	0.997477	-0.265824	0.393615	-0.675338	0.510462	0.476912	1	0.762735	-0.172235	0.361263	-0.47676	0.640889	0.614581	1	0.857911
Synpcc7942_0661		hypothetical protein	0.1567	0.0378515	4.13987	3.83733e-05	3.74743e-05	0.0649429	0.000487047	0.124478	0.0364943	3.41088	0.000679436	0.000668314	1	0.00858737	0.133369	0.0383535	3.47735	0.000533235	0.00052419	0.917857	0.00780461
Synpcc7942_0662		hypothetical protein	0.0236597	0.0666418	0.355028	0.722954	0.721468	1	0.866842	0.0772641	0.072605	1.06417	0.288574	0.285887	1	0.634277	0.113298	0.078638	1.44075	0.151266	0.148996	1	0.47456
Synpcc7942_0663	cya2	putative adenylate/guanylate cyclase	0.0185478	0.0393326	0.471564	0.637414	0.636789	1	0.817111	-0.00184421	0.0387415	-0.047603	0.962049	0.961978	1	0.987741	-0.0157859	0.039424	-0.400413	0.688999	0.688452	1	0.887974
Synpcc7942_0664		Cyclic nucleotide-binding	-0.0725834	0.0720114	-1.00794	0.314594	0.312204	1	0.558335	-0.0392596	0.0685222	-0.572947	0.567268	0.565349	1	0.810233	-0.0717163	0.0729076	-0.983661	0.326368	0.323978	1	0.681286
Synpcc7942_0665		hypothetical protein	-0.0961353	0.0668889	-1.43724	0.151751	0.150195	1	0.357572	-0.0838277	0.0635064	-1.31999	0.187902	0.186223	1	0.516796	-0.0659283	0.0572803	-1.15098	0.25071	0.248906	1	0.602443
Synpcc7942_0666		Heat shock protein DnaJ-like	0.00854465	0.0872681	0.0979126	0.922138	0.921552	1	0.961508	0.0351147	0.0781759	0.449176	0.65398	0.651542	1	0.851248	-0.00507545	0.0883661	-0.0574366	0.954277	0.953932	1	0.981128
Synpcc7942_0667		hypothetical protein	-0.286909	0.197821	-1.45034	0.154958	0.143797	1	0.346739	-0.278422	0.203664	-1.36707	0.179433	0.167623	1	0.488292	-0.0862033	0.218529	-0.394471	0.695382	0.687281	1	0.887974
Synpcc7942_0668		hypothetical protein	0.155832	0.13012	1.1976	0.239355	0.224643	1	0.46362	-0.0255525	0.103056	-0.247947	0.805667	0.799532	1	0.923482	-0.156795	0.143239	-1.09464	0.281368	0.266231	1	0.622269
Synpcc7942_0669	mpg	DNA-3-methyladenine glycosylase	-0.160173	0.0675984	-2.36947	0.0187702	0.0181363	1	0.0848473	-0.00572314	0.0630208	-0.0908135	0.927732	0.927339	1	0.981313	-0.22017	0.0689378	-3.19375	0.00163282	0.00154012	1	0.0191341
Synpcc7942_0671		hypothetical protein	0.0402529	0.0669644	0.601108	0.548326	0.546549	1	0.756841	0.047399	0.0661713	0.716307	0.474487	0.472524	1	0.76049	0.0657815	0.067747	0.970988	0.332516	0.330371	1	0.683061
Synpcc7942_0672	rpoD3	RNA polymerase sigma factor SigD	0.0763536	0.073624	1.03708	0.301062	0.298221	1	0.543696	-0.0517786	0.0714534	-0.724648	0.469589	0.466973	1	0.76049	0.124784	0.073476	1.6983	0.0911418	0.0892538	1	0.356268
Synpcc7942_0673	mutT	A/G-specific DNA-adenine glycosylase	-0.0256497	0.0569462	-0.450421	0.652728	0.651571	1	0.823636	0.036177	0.058851	0.614722	0.539198	0.537752	1	0.795601	-0.0490277	0.0566872	-0.86488	0.387787	0.386096	1	0.722335
Synpcc7942_0675		hypothetical protein	-0.306	0.0965627	-3.16892	0.00188192	0.00173462	1	0.0142102	-0.204956	0.0908634	-2.25565	0.0256544	0.0245292	1	0.149405	-0.122763	0.0974745	-1.25943	0.209984	0.20645	1	0.544308
Synpcc7942_0677	pex	transcriptional regulator, PadR family	-0.200019	0.0608682	-3.2861	0.00116843	0.00110979	1	0.00991411	-0.120628	0.0666565	-1.8097	0.0715992	0.0703237	1	0.300518	-0.139323	0.0637217	-2.18644	0.0297541	0.0290223	1	0.173558
Synpcc7942_0678	rnd	3'-5' exonuclease	-0.0267364	0.0787696	-0.339426	0.734593	0.733409	1	0.872962	0.00246946	0.0832057	0.029679	0.976348	0.976239	1	0.993323	-0.0191478	0.0817778	-0.234145	0.815077	0.814235	1	0.939901
Synpcc7942_0679	rbp1	RNA-binding region RNP-1	0.283402	0.178301	1.58946	0.116884	0.11082	1	0.296573	0.161483	0.16272	0.992399	0.32474	0.316587	1	0.660231	0.251461	0.180026	1.3968	0.167299	0.160218	1	0.491473
Synpcc7942_0680		C-5 sterol desaturase	-0.0787279	0.115234	-0.6832	0.495866	0.491769	1	0.715716	0.00187012	0.105287	0.0177622	0.98586	0.985725	1	0.995354	-0.106642	0.100751	-1.05847	0.292079	0.287509	1	0.641339
Synpcc7942_0683		potassium channel protein	0.611595	0.0664906	9.19822	8.10336e-18	6.15758e-18	1.13115e-14	2.88791e-16	0.624807	0.0657274	9.50602	8.75513e-19	6.55109e-19	1.21785e-15	6.82769e-17	0.514821	0.0652251	7.89299	6.45341e-14	5.22184e-14	9.67607e-11	4.08174e-12
Synpcc7942_0685	groEL	chaperonin GroEL	0.00140611	0.0418766	0.0335774	0.97323	0.973163	1	0.988723	0.00707842	0.0395895	0.178795	0.858182	0.857831	1	0.956963	0.0250843	0.0385116	0.651343	0.51517	0.514121	1	0.791298
Synpcc7942_0686		FO synthase subunit 2	0.0639989	0.0497734	1.28581	0.199376	0.197964	1	0.427364	-0.0299833	0.0525087	-0.571016	0.568361	0.567143	1	0.811123	-0.00994501	0.0496621	-0.200253	0.841401	0.840907	1	0.951918
Synpcc7942_0687		hypothetical protein	-0.162098	0.0456047	-3.55442	0.000410287	0.0004	0.6788	0.00415203	-0.0780589	0.0454096	-1.719	0.0861591	0.085563	1	0.330961	-0.0596786	0.0440183	-1.35577	0.175711	0.17489	1	0.507099
Synpcc7942_0688		transcriptional regulator, ArsR family	0.0120819	0.0968562	0.124741	0.90097	0.899939	1	0.955217	0.0709532	0.0870081	0.815479	0.416662	0.411811	1	0.728141	-0.0227906	0.0966631	-0.235774	0.814072	0.812164	1	0.939901
Synpcc7942_0690	clpS	ATP-dependent Clp protease adaptor protein ClpS	-0.130953	0.0854229	-1.533	0.12954	0.124021	1	0.316549	-0.19165	0.111524	-1.71847	0.0898927	0.085294	1	0.330638	-0.0130977	0.0958493	-0.136649	0.89168	0.890095	1	0.964729
Synpcc7942_0691		hypothetical protein	-0.157802	0.0718189	-2.19722	0.029723	0.0284314	1	0.119323	-0.127332	0.0669513	-1.90186	0.0593353	0.0573121	1	0.266133	-0.101058	0.0751554	-1.34466	0.181008	0.177504	1	0.508394
Synpcc7942_0692		hypothetical protein	-0.0968524	0.0870746	-1.11229	0.267691	0.264441	1	0.505699	0.0119985	0.0770828	0.155658	0.8765	0.875663	1	0.964618	-0.0141466	0.085051	-0.16633	0.868108	0.867216	1	0.959817
Synpcc7942_0693		hypothetical protein	-0.0537087	0.0893759	-0.600931	0.548553	0.546428	1	0.756841	0.0927315	0.087618	1.05836	0.291143	0.288585	1	0.635337	0.00881913	0.0882266	0.09996	0.920474	0.920052	1	0.973502
Synpcc7942_0695		hypothetical protein	-0.0971196	0.0787171	-1.23378	0.218817	0.216186	1	0.453652	-0.102855	0.0775207	-1.3268	0.186175	0.183663	1	0.513554	-0.0553569	0.0784606	-0.705537	0.481345	0.478831	1	0.776393
Synpcc7942_0698		probable ferredoxin	0.10682	0.0761815	1.40218	0.162643	0.160041	1	0.371799	0.0469723	0.0744643	0.630802	0.528997	0.52643	1	0.790946	0.0494385	0.0711081	0.695259	0.487821	0.48511	1	0.779834
Synpcc7942_0700		hypothetical protein	-0.0940109	0.0807807	-1.16378	0.245907	0.243343	1	0.481552	-0.131864	0.0790832	-1.66741	0.0970055	0.0952008	1	0.349504	-0.0650029	0.0735953	-0.883249	0.378168	0.375574	1	0.719955
Synpcc7942_0701		hypothetical protein	0.0087427	0.083008	0.105324	0.916248	0.915695	1	0.961181	-0.138095	0.076038	-1.81613	0.0711763	0.0693306	1	0.297618	0.0206301	0.0760632	0.271223	0.786561	0.785182	1	0.934211
Synpcc7942_0702		hypothetical protein	-0.0891931	0.0632036	-1.4112	0.159786	0.157467	1	0.36788	-0.0415781	0.0659618	-0.630336	0.529217	0.526915	1	0.790946	-0.136851	0.0728236	-1.87921	0.0617152	0.0602774	1	0.279902
Synpcc7942_0703	smf	DNA processing protein DprA, putative	-0.121845	0.0562983	-2.16427	0.0310757	0.030592	1	0.12375	-0.03582	0.0553967	-0.646609	0.518281	0.517069	1	0.787995	-0.107603	0.0527776	-2.03879	0.0421734	0.0415814	1	0.220358
Synpcc7942_0704	act	Chloramphenicol O-acetyltransferase	0.185622	0.236464	0.784992	0.44554	0.410381	1	0.645027	0.105026	0.331652	0.316674	0.756164	0.737433	1	0.89569	-0.0724607	0.309976	-0.233762	0.818553	0.804375	1	0.939606
Synpcc7942_0705		hypothetical protein	-0.0959819	0.104627	-0.917375	0.361176	0.355931	1	0.599662	-0.125272	0.104647	-1.19709	0.234129	0.229041	1	0.571385	-0.0201297	0.109477	-0.183872	0.85449	0.852909	1	0.955542
Synpcc7942_0706	cobL	precorrin-6B methylase	-0.237116	0.097182	-2.43992	0.0158642	0.01512	1	0.0734848	-0.0581622	0.0834396	-0.697058	0.486853	0.483684	1	0.767061	-0.15638	0.0891869	-1.75339	0.081591	0.0793996	1	0.335481
Synpcc7942_0707	cad	arginine decarboxylase	-0.0964744	0.0349473	-2.76057	0.00608397	0.00592389	1	0.0364368	0.0923454	0.0304361	3.03408	0.00259909	0.00251816	1	0.0271498	-0.00841372	0.0411063	-0.204682	0.837943	0.837432	1	0.951018
Synpcc7942_0708		hypothetical protein	-0.0930793	0.0632002	-1.47277	0.141901	0.140413	1	0.341084	0.0475342	0.0623717	0.762112	0.446615	0.444911	1	0.745439	0.0216388	0.067045	0.322751	0.747117	0.746201	1	0.915548
Synpcc7942_0709		hypothetical protein	0.151406	0.109144	1.38722	0.16984	0.163228	1	0.376186	0.0122824	0.109369	0.112302	0.91091	0.909509	1	0.977227	0.00759915	0.12048	0.0630739	0.94989	0.9491	1	0.981096
Synpcc7942_0712		C-terminal processing peptidase-2. Serine peptidase. MEROPS family S41A	-0.0841004	0.0423471	-1.98598	0.0481782	0.0471735	1	0.171507	0.0652065	0.0381437	1.7095	0.0886568	0.0872214	1	0.334058	0.00252058	0.046642	0.054041	0.956948	0.956752	1	0.981875
Synpcc7942_0714	amiA	Cell wall hydrolase/autolysin	-0.00867486	0.0373165	-0.232467	0.816247	0.815952	1	0.912094	0.0721922	0.0366612	1.96917	0.0493485	0.048979	1	0.244374	-0.00438895	0.0390836	-0.112297	0.910622	0.910477	1	0.971151
Synpcc7942_0716		hypothetical protein	-0.00956713	0.0441234	-0.216827	0.828425	0.828086	1	0.919768	0.0160926	0.0437825	0.367557	0.713348	0.712797	1	0.883812	-0.00887633	0.0458157	-0.19374	0.846452	0.846147	1	0.951918
Synpcc7942_0717	dcd	dCTP deaminase	-0.133667	0.0587549	-2.27499	0.0235598	0.023099	1	0.101484	9.64989e-05	0.0567585	0.00170017	0.998645	0.99864	1	0.998986	-0.0532459	0.0572847	-0.929495	0.353325	0.351716	1	0.703922
Synpcc7942_0718		hypothetical protein	-0.0471052	0.0600975	-0.783813	0.43375	0.432139	1	0.663958	0.0825938	0.0554611	1.48922	0.137449	0.136076	1	0.432943	-0.0758761	0.054043	-1.40399	0.161325	0.15986	1	0.491473
Synpcc7942_0719		hypothetical protein	-0.047371	0.0811486	-0.583757	0.560403	0.557106	1	0.762869	-0.0479042	0.0874909	-0.547533	0.584959	0.581801	1	0.81635	0.0689594	0.0833839	0.827012	0.409758	0.405828	1	0.732492
Synpcc7942_0720		hypothetical protein	-0.0691632	0.123708	-0.559085	0.578938	0.569552	1	0.772213	-0.023601	0.121763	-0.193827	0.847203	0.843455	1	0.948127	-0.040144	0.0855951	-0.468999	0.641386	0.633128	1	0.868314
Synpcc7942_0721		hypothetical protein	0.113878	0.0954024	1.19366	0.235203	0.230575	1	0.468644	0.0148217	0.0974598	0.15208	0.879405	0.878211	1	0.96629	-0.0367431	0.0982866	-0.373837	0.709252	0.706486	1	0.89673
Synpcc7942_0722		hypothetical protein	-0.142343	0.0480567	-2.96198	0.00319675	0.00313384	1	0.0226119	-0.122341	0.0442833	-2.76268	0.00593628	0.0058332	1	0.0541736	-0.115763	0.0443598	-2.60964	0.00932533	0.00917911	1	0.0782728
Synpcc7942_0724		hypothetical protein	-0.108352	0.0638716	-1.6964	0.0912308	0.0896414	1	0.259163	-0.129495	0.0716791	-1.8066	0.0721976	0.0708002	1	0.301182	-0.133197	0.072716	-1.83175	0.0683473	0.0669932	1	0.299236
Synpcc7942_0725		DEAD/DEAH box helicase-like	-0.0390432	0.0351604	-1.11043	0.26713	0.266516	1	0.508484	0.0405328	0.0327933	1.23601	0.216799	0.216209	1	0.558395	-0.0117086	0.0350841	-0.333728	0.738668	0.738344	1	0.909801
Synpcc7942_0726		hypothetical protein	-0.0229865	0.0680723	-0.337678	0.736098	0.734182	1	0.872962	-0.00406521	0.0735165	-0.0552966	0.955979	0.955647	1	0.987597	0.0547579	0.0708292	0.773098	0.440732	0.437294	1	0.753702
Synpcc7942_0727		hypothetical protein	-0.025885	0.0306766	-0.843804	0.398956	0.398508	1	0.634462	-0.00820194	0.0295268	-0.27778	0.781232	0.781029	1	0.913473	-0.013149	0.0303998	-0.432538	0.665433	0.665134	1	0.880224
Synpcc7942_0728		hypothetical protein	-0.0165884	0.0561571	-0.295392	0.767875	0.767154	1	0.887288	-0.000830358	0.0526907	-0.0157591	0.987436	0.987396	1	0.995354	-0.0459883	0.0530145	-0.867467	0.3863	0.384783	1	0.721986
Synpcc7942_0729		hypothetical protein	0.0384224	0.0678123	0.566599	0.571554	0.569692	1	0.772213	0.0957703	0.0661929	1.44684	0.149341	0.147383	1	0.452236	0.0195462	0.0739027	0.264486	0.791649	0.790663	1	0.935825
Synpcc7942_0730		hypothetical protein	0.0221696	0.0576121	0.384808	0.700722	0.699429	1	0.854807	0.0516116	0.0632205	0.816375	0.415099	0.412985	1	0.729528	-0.0500093	0.0541328	-0.923825	0.356509	0.354331	1	0.706403
Synpcc7942_0731		putative phage terminase large subunit	-0.0616116	0.0309775	-1.98892	0.0469828	0.0467444	1	0.170277	6.98709e-05	0.0319161	0.00218921	0.998254	0.998252	1	0.998986	-0.061581	0.0324701	-1.89655	0.058176	0.0579041	1	0.270893
Synpcc7942_0732		hypothetical protein	0.00515291	0.108878	0.0473273	0.962353	0.961917	1	0.982874	0.122768	0.106648	1.15115	0.252591	0.247154	1	0.59526	-0.0217247	0.118098	-0.183954	0.854446	0.85278	1	0.955542
Synpcc7942_0733		Phage portal protein, lambda	0.0215582	0.0401273	0.537244	0.591274	0.590686	1	0.785666	0.0923854	0.0400722	2.30548	0.0214382	0.0212329	1	0.135206	0.00157019	0.0414345	0.0378957	0.969782	0.969734	1	0.984427
Synpcc7942_0734		hypothetical protein	0.0147566	0.0358909	0.411152	0.681059	0.680696	1	0.846246	0.025188	0.0358221	0.703141	0.48215	0.481622	1	0.767061	-0.00873362	0.0349713	-0.249737	0.802848	0.802615	1	0.939257
Synpcc7942_0735		hypothetical protein	-0.0163314	0.0942817	-0.17322	0.862851	0.86128	1	0.937216	-0.0769098	0.0842633	-0.912732	0.363718	0.3582	1	0.699674	-0.0817954	0.0953253	-0.858066	0.393039	0.387592	1	0.722785
Synpcc7942_0736		electron transfer protein	0.0114299	0.0818387	0.139663	0.889136	0.888242	1	0.949483	-0.0076838	0.0833143	-0.0922266	0.926656	0.926063	1	0.981313	0.241501	0.0887394	2.72147	0.00736292	0.00690274	1	0.0625582
Synpcc7942_0737		hypothetical protein	-0.0471069	0.0628265	-0.749793	0.454132	0.452043	1	0.679514	-0.133686	0.0635626	-2.10322	0.0365145	0.0356569	1	0.195592	-0.0985758	0.0676584	-1.45696	0.146467	0.144607	1	0.468537
Synpcc7942_0738		Phage baseplate assembly protein V	-0.029718	0.060163	-0.493958	0.621651	0.620553	1	0.804491	-0.0265698	0.0567648	-0.468068	0.640033	0.638979	1	0.847372	0.0229975	0.0598923	0.38398	0.70123	0.700334	1	0.896078
Synpcc7942_0739		hypothetical protein	-0.0214906	0.0787	-0.27307	0.785114	0.783843	1	0.895548	0.0617857	0.0810416	0.762394	0.446828	0.444078	1	0.745439	-0.0244021	0.0877878	-0.277967	0.781359	0.780067	1	0.932105
Synpcc7942_0740		GPJ of phage P2-like	0.0128883	0.0442143	0.291497	0.7708	0.770285	1	0.888172	0.0813784	0.0440232	1.84853	0.0651547	0.0645368	1	0.285545	0.0150617	0.0448923	0.335507	0.737392	0.736808	1	0.909801
Synpcc7942_0741		Phage tail protein I	0.00739577	0.0442137	0.167273	0.867229	0.866918	1	0.939595	-0.0459236	0.0446701	-1.02806	0.304462	0.303322	1	0.652074	-0.0512535	0.0458981	-1.11668	0.264714	0.263588	1	0.619663
Synpcc7942_0742		hypothetical protein	0.0680639	0.0761355	0.893985	0.372531	0.36964	1	0.610743	0.110592	0.0789732	1.40038	0.16313	0.160598	1	0.476711	0.05301	0.0726972	0.729189	0.466839	0.464142	1	0.767163
Synpcc7942_0743		hypothetical protein	-0.00369533	0.0302598	-0.12212	0.902829	0.902722	1	0.955703	0.0482626	0.0304635	1.58428	0.113453	0.113054	1	0.387025	-0.00717197	0.0309179	-0.231969	0.816611	0.816411	1	0.940779
Synpcc7942_0744		hypothetical protein	0.0122766	0.0468223	0.262195	0.793269	0.79287	1	0.901469	0.0341336	0.0447108	0.763431	0.445534	0.444636	1	0.745439	0.0150662	0.0450059	0.33476	0.737934	0.737435	1	0.909801
Synpcc7942_0745		hypothetical protein	-0.0440387	0.0415332	-1.06033	0.289394	0.288583	1	0.535426	0.00539571	0.0400873	0.134599	0.892971	0.892792	1	0.969819	-0.0471314	0.0403969	-1.16671	0.243761	0.242968	1	0.597304
Synpcc7942_0746		hypothetical protein	0.0114419	0.0653007	0.175219	0.861035	0.8605	1	0.93721	0.00593256	0.0595974	0.099544	0.920778	0.920471	1	0.981313	0.0200814	0.0607949	0.330314	0.74141	0.740441	1	0.910267
Synpcc7942_0747		hypothetical protein	0.0305698	0.0400547	0.763201	0.445657	0.444798	1	0.673494	0.04412	0.0415168	1.0627	0.288363	0.287454	1	0.634427	-0.000534321	0.0430759	-0.0124042	0.990107	0.990089	1	0.995395
Synpcc7942_0748		Phage major tail tube protein	-0.00935852	0.0601817	-0.155505	0.87653	0.876078	1	0.943869	-0.101727	0.0624859	-1.628	0.104595	0.103323	1	0.368507	-0.0978109	0.0577117	-1.69482	0.0911682	0.0899825	1	0.356886
Synpcc7942_0749		hypothetical protein	-0.0125686	0.073428	-0.171169	0.864316	0.863368	1	0.937777	-0.00394497	0.0760824	-0.0518513	0.958714	0.958423	1	0.987741	-0.0651533	0.0683103	-0.953784	0.341688	0.338297	1	0.690582
Synpcc7942_0750		Phage tail tape measure protein TP901, core region	-0.0169973	0.0293471	-0.57918	0.562597	0.562177	1	0.767256	-0.0220335	0.0297416	-0.740832	0.458968	0.458486	1	0.755816	-0.0395184	0.0297289	-1.32929	0.184052	0.183581	1	0.51634
Synpcc7942_0751		hypothetical protein	-0.0104133	0.0674984	-0.154275	0.877529	0.876953	1	0.943869	0.0309556	0.0618668	0.500359	0.617303	0.615636	1	0.83549	-0.0714406	0.0678011	-1.05368	0.29314	0.290861	1	0.644982
Synpcc7942_0752		hypothetical protein	-0.169839	0.0961621	-1.76617	0.0799311	0.0772263	1	0.235189	-0.0725679	0.0932158	-0.778494	0.437823	0.433653	1	0.741932	-0.0564746	0.0935068	-0.603962	0.547018	0.543365	1	0.810425
Synpcc7942_0753		phage late control gene D protein GPD	-0.0404794	0.0418698	-0.966791	0.334032	0.333173	1	0.576066	0.0342963	0.041291	0.830601	0.406525	0.40569	1	0.720033	-0.0591331	0.0408903	-1.44614	0.148652	0.147931	1	0.472596
Synpcc7942_0754		hypothetical protein	-0.0690504	0.0952006	-0.725314	0.470712	0.463742	1	0.689913	-0.0368814	0.0823363	-0.447936	0.655602	0.650524	1	0.851248	-0.118802	0.0947472	-1.25389	0.214115	0.206993	1	0.544308
Synpcc7942_0755		hypothetical protein	-0.0325335	0.054593	-0.595929	0.551645	0.550294	1	0.760199	-0.073884	0.0534927	-1.3812	0.168185	0.166744	1	0.486489	-0.165902	0.0553227	-2.99881	0.00292357	0.00282901	1	0.0321888
Synpcc7942_0756		chain A, D20c mutant of T4 lysozyme	-0.0590919	0.0706707	-0.836158	0.404069	0.401511	1	0.636716	-0.0735522	0.0714683	-1.02916	0.304654	0.302026	1	0.651265	-0.0566609	0.0706922	-0.801515	0.423789	0.421267	1	0.746267
Synpcc7942_0757		hypothetical protein	-0.027809	0.0986554	-0.28188	0.781083	0.768684	1	0.887712	-0.0683568	0.126051	-0.542297	0.593918	0.572646	1	0.813143	-0.145254	0.129462	-1.12198	0.275851	0.249129	1	0.602443
Synpcc7942_0761		hypothetical protein	-0.107698	0.164841	-0.653348	0.517366	0.505697	1	0.72347	-0.0741021	0.155681	-0.475987	0.63674	0.627316	1	0.840004	-0.322915	0.182805	-1.76644	0.085148	0.0768519	1	0.329165
Synpcc7942_0763		transcriptional regulator, XRE family	-0.0415805	0.0907761	-0.458055	0.647825	0.644553	1	0.820897	0.000581167	0.0828941	0.00701096	0.994419	0.994363	1	0.997554	-0.00243775	0.0798737	-0.03052	0.975708	0.975466	1	0.987957
Synpcc7942_0764		transcriptional regulator, XRE family	0.166629	0.116548	1.4297	0.169042	0.14595	1	0.349238	-0.0535935	0.189513	-0.282796	0.780391	0.767956	1	0.909439	0.0719336	0.158942	0.452579	0.655977	0.637362	1	0.869952
Synpcc7942_0765		hypothetical protein	-0.0855605	0.0971048	-0.881115	0.380194	0.375465	1	0.614636	-0.0618455	0.0976976	-0.63303	0.52804	0.523935	1	0.790946	-0.0822411	0.0910167	-0.903583	0.368209	0.363456	1	0.713226
Synpcc7942_0766		DNA-damage-inducible protein	-0.0243371	0.0536564	-0.453573	0.650431	0.649372	1	0.822567	0.0181289	0.0520105	0.348562	0.727638	0.726789	1	0.890566	-0.0622539	0.0522278	-1.19197	0.234119	0.232605	1	0.581822
Synpcc7942_0767		hypothetical protein	0.108134	0.0656788	1.64641	0.101387	0.0993919	1	0.275407	0.0463011	0.0725253	0.638413	0.523999	0.521554	1	0.790335	0.0962266	0.0677288	1.42076	0.157078	0.154649	1	0.481129
Synpcc7942_0768		hypothetical protein	-0.0704756	0.0609408	-1.15646	0.248538	0.2466	1	0.486459	0.0187196	0.0606976	0.308408	0.758015	0.757052	1	0.908582	0.0189027	0.0677539	0.278991	0.78047	0.779591	1	0.932105
Synpcc7942_0769		hypothetical protein	-0.104267	0.0626212	-1.66504	0.0972422	0.0957038	1	0.26901	0.00181925	0.0601717	0.0302344	0.975906	0.975794	1	0.993323	0.00633167	0.0594484	0.106507	0.915271	0.91488	1	0.971824
Synpcc7942_0770		hypothetical protein	-0.0559987	0.0445315	-1.25751	0.209238	0.208116	1	0.442659	0.0411662	0.04543	0.906145	0.365356	0.364173	1	0.700194	-0.0357845	0.0492964	-0.725905	0.468284	0.467186	1	0.768709
Synpcc7942_0771		hypothetical protein	-0.0532497	0.0445012	-1.19659	0.232018	0.231035	1	0.469071	0.0373003	0.0436056	0.855402	0.392727	0.39173	1	0.709617	0.0177279	0.0428076	0.414129	0.678952	0.678313	1	0.884305
Synpcc7942_0772		hypothetical protein	-0.122	0.0677422	-1.80095	0.0731879	0.0716768	1	0.225614	-0.0500611	0.0725569	-0.689957	0.491005	0.488703	1	0.772373	-0.0627698	0.0698995	-0.898001	0.370244	0.367704	1	0.716995
Synpcc7942_0773	ycf52	conserved hypothetical protein YCF52	-0.153894	0.0621139	-2.47761	0.0149198	0.0138631	1	0.0693524	0.057161	0.0800276	0.714266	0.476743	0.471918	1	0.76049	-0.0585981	0.0684483	-0.856093	0.394013	0.388844	1	0.722965
Synpcc7942_0774		esterase	-0.142016	0.0620624	-2.28827	0.0227967	0.0223249	1	0.099718	-0.109442	0.0622476	-1.75818	0.0797072	0.0786576	1	0.323678	-0.146315	0.0640683	-2.28373	0.0230656	0.0225898	1	0.143171
Synpcc7942_0779		metal dependent phosphohydrolase	-0.0569874	0.0668614	-0.852321	0.396786	0.389883	1	0.628368	0.0577209	0.0628333	0.918635	0.361271	0.354031	1	0.697583	0.0288577	0.0803469	0.359164	0.720495	0.716538	1	0.902165
Synpcc7942_0780		serine/threonine protein kinase	-0.0668945	0.0508573	-1.31534	0.189182	0.187936	1	0.410551	0.0101953	0.0519271	0.196339	0.844449	0.844015	1	0.948127	-0.0628209	0.0513127	-1.22427	0.221599	0.220298	1	0.561521
Synpcc7942_0781	ppsA	phosphoenolpyruvate synthase	0.0446436	0.0313577	1.42369	0.154869	0.154393	1	0.362807	0.0307459	0.0300499	1.02316	0.306495	0.305937	1	0.652945	0.017636	0.0314044	0.561577	0.574538	0.574097	1	0.840237
Synpcc7942_0782		ATPase	-0.251639	0.0708788	-3.55027	0.000470966	0.000441559	0.748	0.00452658	-0.0456719	0.0677604	-0.674021	0.501009	0.49889	1	0.778692	-0.0906681	0.0702622	-1.29042	0.198264	0.196052	1	0.536926
Synpcc7942_0784		hypothetical protein	0.00748405	0.109071	0.0686164	0.945493	0.944634	1	0.972713	0.274921	0.121072	2.27072	0.0262888	0.0240345	1	0.147832	0.0791241	0.12113	0.653214	0.515789	0.509187	1	0.788799
Synpcc7942_0785	ponA	Penicillin-binding protein 1A	-0.0552402	0.0341998	-1.61522	0.106597	0.106196	1	0.288729	-0.00243931	0.0338253	-0.0721151	0.942526	0.94246	1	0.986426	-0.0326868	0.0356872	-0.915926	0.35994	0.359388	1	0.710478
Synpcc7942_0786		hypothetical protein	-0.0328107	0.0718868	-0.456422	0.64856	0.646859	1	0.82216	0.101789	0.0715069	1.42348	0.156088	0.153954	1	0.465834	-0.0179928	0.0700709	-0.256779	0.797602	0.796574	1	0.938044
Synpcc7942_0787	phoA	putative purple acid phosphatase	-0.0924998	0.0530561	-1.74343	0.082048	0.0811999	1	0.244905	-0.0715309	0.0532875	-1.34236	0.180263	0.179052	1	0.505877	-0.144759	0.055197	-2.62258	0.00906943	0.00887899	1	0.0767603
Synpcc7942_0788	gst1	glutathione S-transferase	-0.112083	0.0400989	-2.79516	0.00554734	0.00536706	1	0.033562	0.109026	0.039278	2.77575	0.00587993	0.00569117	1	0.0531176	-0.0433306	0.0400431	-1.0821	0.280143	0.278279	1	0.634239
Synpcc7942_0789		hypothetical protein	-0.113858	0.107529	-1.05886	0.292701	0.286504	1	0.534706	0.0451236	0.102669	0.439503	0.661425	0.657317	1	0.854614	0.0488795	0.121838	0.401185	0.689302	0.685491	1	0.887974
Synpcc7942_0790	rbp3	RNA-binding region RNP-1	-0.279516	0.0901186	-3.10164	0.00272354	0.00236153	1	0.0183827	-0.0897222	0.0917055	-0.978373	0.331077	0.324024	1	0.664337	0.00426055	0.1135	0.0375378	0.970157	0.969718	1	0.984427
Synpcc7942_0792		putative multidrug efflux MFS transporter	-0.0635392	0.0466439	-1.36222	0.173709	0.172829	1	0.387369	0.00543668	0.0469162	0.115881	0.907791	0.907603	1	0.976579	-0.0470216	0.0451044	-1.0425	0.297654	0.296665	1	0.650653
Synpcc7942_0793		hypothetical protein	0.0375376	0.072068	0.520864	0.602924	0.601346	1	0.790058	0.028014	0.0685433	0.408705	0.683108	0.681802	1	0.868927	-0.0355337	0.0742193	-0.478766	0.632525	0.631043	1	0.867736
Synpcc7942_0795		hypothetical protein	-0.00794002	0.0463675	-0.171241	0.864109	0.863794	1	0.937777	0.0339441	0.0487666	0.696052	0.486745	0.485727	1	0.768966	-0.0653563	0.0479929	-1.36179	0.173924	0.172921	1	0.507019
Synpcc7942_0797		hypothetical protein	0.344187	0.11956	2.87878	0.00521629	0.00460063	1	0.0298643	0.345837	0.131707	2.62581	0.0104988	0.00943019	1	0.0753313	0.407912	0.157167	2.5954	0.0113873	0.01025	1	0.0841034
Synpcc7942_0802		allophycocyanin alpha chain-like	-0.070698	0.0814508	-0.867984	0.386449	0.383865	1	0.623882	0.0179882	0.0762411	0.235939	0.813723	0.812726	1	0.929958	-0.102753	0.0720612	-1.42592	0.155459	0.153221	1	0.479072
Synpcc7942_0803		hypothetical protein	-0.105783	0.0623638	-1.69622	0.0911741	0.0896863	1	0.259163	-0.0306275	0.0650684	-0.470697	0.638295	0.636739	1	0.84538	-0.13423	0.0585486	-2.29262	0.0227582	0.022138	1	0.141406
Synpcc7942_0805		hypothetical protein	-0.0791957	0.0581455	-1.36203	0.174472	0.172526	1	0.387369	-0.0896782	0.0586136	-1.52999	0.127342	0.125626	1	0.412019	-0.121394	0.0569959	-2.12986	0.034205	0.0334009	1	0.189352
Synpcc7942_0806		hypothetical protein	-0.183565	0.0672474	-2.7297	0.00687989	0.00659653	1	0.0394111	-0.142411	0.0669165	-2.12818	0.0344929	0.0335698	1	0.187991	-0.0981402	0.0709634	-1.38297	0.16815	0.165955	1	0.497334
Synpcc7942_0807		hypothetical protein	-0.136352	0.0802904	-1.69824	0.0910261	0.0892804	1	0.259163	-0.14468	0.0740937	-1.95266	0.0522624	0.0509953	1	0.248486	-0.116036	0.0860722	-1.34813	0.17915	0.176793	1	0.508394
Synpcc7942_0808	sps	HAD-superfamily hydrolase subfamily IIB	-0.0181089	0.041496	-0.436401	0.662731	0.662057	1	0.831338	0.0302775	0.0384793	0.786852	0.431735	0.430754	1	0.741527	-0.0586129	0.0391513	-1.49709	0.13499	0.134162	1	0.449446
Synpcc7942_0809		hypothetical protein	-0.0495009	0.0417826	-1.18473	0.236584	0.235758	1	0.473962	0.143482	0.0422025	3.39986	0.000717922	0.000702517	1	0.00896546	0.0754558	0.0434827	1.73531	0.0831879	0.0826457	1	0.342259
Synpcc7942_0810		hypothetical protein	-0.17617	0.0895281	-1.96776	0.0512407	0.049322	1	0.177257	-0.0902393	0.104066	-0.867137	0.387477	0.383494	1	0.708562	-0.0187495	0.0874554	-0.214389	0.830582	0.829177	1	0.94792
Synpcc7942_0811	nha1	Na+/H+ antiporter	-0.0222144	0.0390272	-0.569204	0.569413	0.568773	1	0.772083	0.0395919	0.0376404	1.05185	0.293258	0.292459	1	0.640202	0.00858421	0.0387901	0.221299	0.824929	0.824643	1	0.945618
Synpcc7942_0812		Heat shock protein DnaJ-like	0.0895621	0.0547846	1.6348	0.103033	0.10192	1	0.279946	-0.0493671	0.0501238	-0.984904	0.325384	0.323816	1	0.664337	0.0216944	0.0505055	0.429546	0.667803	0.666789	1	0.880224
Synpcc7942_0815	livF	ATPase	0.0723194	0.084151	0.859399	0.391414	0.388189	1	0.627255	-0.00399902	0.0845304	-0.0473086	0.962327	0.962069	1	0.987741	0.031267	0.0734998	0.425402	0.671119	0.669005	1	0.880224
Synpcc7942_0816		diguanylate cyclase/phosphodiesterase	-0.0937285	0.0518412	-1.80799	0.0714004	0.070595	1	0.22371	-0.0320185	0.0491931	-0.650874	0.515523	0.514322	1	0.787995	-0.0983689	0.0545586	-1.80299	0.0721832	0.0713728	1	0.314309
Synpcc7942_0817		putative ferric uptake regulator, FUR family	-0.0696116	0.0703396	-0.989651	0.323413	0.321076	1	0.56528	-0.0053204	0.0682471	-0.0779578	0.937931	0.937631	1	0.985432	-0.0775057	0.071347	-1.08632	0.278505	0.276185	1	0.633857
Synpcc7942_0820		hypothetical protein	-0.0587688	0.0561544	-1.04656	0.297119	0.293364	1	0.537978	0.0592128	0.0516336	1.14679	0.25344	0.249754	1	0.596898	-0.0343028	0.0622424	-0.551117	0.582439	0.579495	1	0.840713
Synpcc7942_0821	ddpA	periplasmic oligopeptide-binding	-0.000240379	0.0443992	-0.00541405	0.995682	0.995675	1	0.997477	0.0885059	0.045404	1.9493	0.0516745	0.0513	1	0.249037	-0.00842258	0.0465459	-0.180952	0.85646	0.856231	1	0.957572
Synpcc7942_0822	appB	permease protein of oligopeptide ABC	-0.0705645	0.052631	-1.34074	0.180723	0.179611	1	0.396879	0.0781334	0.0565247	1.38229	0.167611	0.166527	1	0.486489	0.0403928	0.0544826	0.74139	0.458868	0.45772	1	0.763374
Synpcc7942_0823		hypothetical protein	-0.0407529	0.0468577	-0.869715	0.384854	0.383872	1	0.623882	-0.0755106	0.0465897	-1.62076	0.105671	0.104952	1	0.370095	-0.0748264	0.0437222	-1.7114	0.0875982	0.0869452	1	0.349419
Synpcc7942_0824		hypothetical protein	-0.0568002	0.0489848	-1.15955	0.246953	0.245622	1	0.485039	-0.0120777	0.0495963	-0.243521	0.807732	0.8072	1	0.926181	-0.0744996	0.0520967	-1.43002	0.153523	0.152366	1	0.479072
Synpcc7942_0826		hypothetical protein	-0.123424	0.0887346	-1.39094	0.165924	0.163444	1	0.376222	-0.063288	0.076181	-0.830758	0.407187	0.404427	1	0.719151	-0.0940675	0.089632	-1.04949	0.295331	0.292493	1	0.646843
Synpcc7942_0828		hypothetical protein	-0.380668	0.103204	-3.68849	0.000493329	0.000390299	0.663118	0.00411349	-0.107736	0.11012	-0.978348	0.331897	0.323059	1	0.664337	-0.0380162	0.100409	-0.378614	0.706333	0.701164	1	0.896078
Synpcc7942_0829		Lipoproteins-like	0.223211	0.150977	1.47845	0.144192	0.13752	1	0.338122	0.249875	0.11772	2.12262	0.0376598	0.0345551	1	0.191791	0.3201	0.122554	2.61191	0.0112058	0.00991798	1	0.082328
Synpcc7942_0830	asnC	asparaginyl-tRNA synthetase	-0.0927922	0.0471355	-1.96863	0.0495845	0.0490607	1	0.176656	-0.0386534	0.0444989	-0.868637	0.38549	0.384393	1	0.708562	-0.0796681	0.043276	-1.84093	0.066263	0.065639	1	0.29672
Synpcc7942_0831		hypothetical protein	0.0123093	0.0743953	0.165457	0.868733	0.868103	1	0.940278	0.0534282	0.0736854	0.725085	0.469157	0.467007	1	0.76049	-0.0034577	0.0698867	-0.0494758	0.960584	0.960393	1	0.982066
Synpcc7942_0833		hypothetical protein	-0.12063	0.0420726	-2.86719	0.00454566	0.00435057	1	0.0288398	0.0666555	0.0386974	1.72248	0.0863946	0.0848507	1	0.330638	0.0122345	0.0488308	0.250548	0.802398	0.801439	1	0.939257
Synpcc7942_0834		hypothetical protein	-0.0215253	0.0694206	-0.310071	0.756901	0.755342	1	0.881379	-0.0578125	0.0692937	-0.834312	0.405319	0.402218	1	0.718617	-0.0462571	0.0691686	-0.668759	0.50459	0.501773	1	0.787514
Synpcc7942_0836		hypothetical protein	0.00319172	0.0528164	0.0604305	0.951843	0.951711	1	0.977771	0.028185	0.0508276	0.554522	0.579536	0.578493	1	0.816233	-0.0524857	0.0475519	-1.10376	0.270372	0.269057	1	0.626781
Synpcc7942_0837		hypothetical protein	-0.0350181	0.118433	-0.295678	0.768252	0.765151	1	0.887288	-0.217679	0.114886	-1.89473	0.0617873	0.0583089	1	0.268106	-0.0459111	0.108426	-0.423433	0.67313	0.668892	1	0.880224
Synpcc7942_0838		Elongator protein 3/MiaB/NifB	0.045121	0.0532208	0.847807	0.397088	0.395721	1	0.632884	0.0661945	0.0547228	1.20963	0.227183	0.22584	1	0.568923	0.0332924	0.0547983	0.607543	0.543859	0.542692	1	0.810425
Synpcc7942_0839	merR	Nitrilase	-0.0584178	0.0565508	-1.03301	0.302231	0.300902	1	0.546989	-0.0638666	0.0559294	-1.14191	0.254183	0.252879	1	0.599749	-0.0490585	0.0588862	-0.833106	0.40529	0.403999	1	0.731439
Synpcc7942_0840		hypothetical protein	-0.0226619	0.1955	-0.115917	0.908517	0.905066	1	0.957105	-0.0433318	0.25375	-0.170766	0.865594	0.860552	1	0.956963	-0.30394	0.215791	-1.40849	0.169616	0.154193	1	0.480507
Synpcc7942_0841		putative flavoprotein involved in K+ transport	-0.037274	0.0532218	-0.700353	0.484137	0.482887	1	0.711623	-0.0454318	0.0525395	-0.864716	0.387742	0.386386	1	0.708562	-0.0460701	0.0527931	-0.872653	0.383405	0.382045	1	0.720369
Synpcc7942_0842	gor	glutathione reductase	-0.0121148	0.0616462	-0.196522	0.844313	0.843849	1	0.928481	-0.0416162	0.0605201	-0.687644	0.492121	0.490815	1	0.773105	-0.0690869	0.0592066	-1.16688	0.244035	0.242614	1	0.597301
Synpcc7942_0843		hypothetical protein	-0.0196153	0.078907	-0.248588	0.80406	0.802504	1	0.907297	0.0341722	0.0908554	0.376117	0.707425	0.705164	1	0.878995	0.0569271	0.0863032	0.659617	0.510632	0.507211	1	0.787514
Synpcc7942_0844		Phosphoesterase PHP-like	0.133266	0.0658836	2.02276	0.0444364	0.0432925	1	0.161144	0.147194	0.0626686	2.34876	0.0198166	0.0191575	1	0.126103	0.141256	0.0646529	2.18483	0.0300695	0.0291865	1	0.173558
Synpcc7942_0845		hypothetical protein	0.0469899	0.136165	0.345094	0.731364	0.726152	1	0.869898	-0.00541407	0.13982	-0.0387218	0.969255	0.968634	1	0.988235	-0.123603	0.140725	-0.87833	0.383656	0.374139	1	0.719955
Synpcc7942_0846		hypothetical protein	0.0678925	0.0559168	1.21417	0.225504	0.224066	1	0.463404	-0.0457265	0.0572253	-0.799062	0.424798	0.423361	1	0.733679	0.0116952	0.0521448	0.224284	0.822668	0.822126	1	0.945042
Synpcc7942_0847	pilT	twitching motility protein	0.00781773	0.0490772	0.159294	0.873505	0.873215	1	0.943636	0.0250733	0.0483862	0.518191	0.604569	0.603734	1	0.829725	-0.0759238	0.0493549	-1.53832	0.124644	0.123776	1	0.430934
Synpcc7942_0848	uvrA	excinuclease ABC subunit A	0.154465	0.0329945	4.68154	3.19423e-06	3.12552e-06	0.00549778	4.96904e-05	0.320602	0.0323769	9.90218	3.20632e-22	2.92949e-22	5.45472e-19	3.66382e-20	0.298506	0.032457	9.19695	1.73813e-19	1.60675e-19	2.99498e-16	2.31866e-17
Synpcc7942_0854		hypothetical protein	-0.160978	0.0382457	-4.20905	2.8674e-05	2.79418e-05	0.0485907	0.000379846	-0.150642	0.0382846	-3.93478	9.08102e-05	8.87636e-05	0.15649	0.00146071	-0.121454	0.0366479	-3.31406	0.000962551	0.000946747	1	0.0124203
Synpcc7942_0855	pixG	response regulator receiver domain protein (CheY-like)	-0.180352	0.131521	-1.37128	0.175959	0.167434	1	0.382123	-0.0546795	0.140343	-0.389612	0.698356	0.692569	1	0.873745	-0.144344	0.162418	-0.888716	0.378098	0.368557	1	0.716995
Synpcc7942_0856	pilH/rre7	response regulator receiver domain protein (CheY-like)	-0.114767	0.170499	-0.673121	0.50439	0.493874	1	0.716809	0.00801015	0.175351	0.0456805	0.963772	0.962872	1	0.987741	-0.282702	0.191132	-1.4791	0.146239	0.136553	1	0.453404
Synpcc7942_0857		CheW protein	-0.0764335	0.0851008	-0.898153	0.371179	0.366203	1	0.608435	-0.0288893	0.0972299	-0.297124	0.766965	0.764599	1	0.908992	-0.0737026	0.0941548	-0.782781	0.435535	0.430754	1	0.750111
Synpcc7942_0858	pixJ1	methyl-accepting chemotaxis sensory transducer with phytochrome sensor	0.0157158	0.0414199	0.379427	0.704491	0.704038	1	0.858203	0.019257	0.040306	0.477771	0.632968	0.632422	1	0.843829	-0.00284093	0.038432	-0.073921	0.941095	0.941001	1	0.980321
Synpcc7942_0859		CheA signal transduction histidine kinase	-0.0995926	0.0525962	-1.89353	0.0590799	0.0583296	1	0.19943	-0.00145971	0.0535347	-0.0272667	0.978262	0.978197	1	0.994094	-0.0184039	0.0538716	-0.341626	0.732829	0.732064	1	0.909505
Synpcc7942_0860		CheW protein	-0.069888	0.068805	-1.01574	0.311124	0.308201	1	0.55488	0.04347	0.0751002	0.578827	0.563434	0.56107	1	0.809075	0.0224315	0.0708077	0.316795	0.751768	0.750313	1	0.918191
Synpcc7942_0862		hypothetical protein	0.0246929	0.0735858	0.335566	0.737527	0.736245	1	0.872975	0.0675963	0.0734587	0.920194	0.358507	0.356076	1	0.698014	-0.19615	0.072198	-2.71683	0.00713034	0.00684562	1	0.0624995
Synpcc7942_0863		hypothetical protein	-0.226732	0.0527286	-4.29998	2.12708e-05	2.02572e-05	0.0352881	0.0002815	-0.0978439	0.0563221	-1.73722	0.083083	0.08229	1	0.330638	-0.039653	0.054379	-0.729197	0.466288	0.465136	1	0.76729
Synpcc7942_0864		hypothetical protein	-0.00990342	0.0959908	-0.10317	0.918909	0.9142	1	0.96111	0.0519402	0.0937007	0.55432	0.585826	0.563965	1	0.810233	-0.0323384	0.113042	-0.286075	0.777917	0.765308	1	0.924457
Synpcc7942_0865		nucleotide-binding protein	0.0513001	0.081328	0.630781	0.528926	0.526624	1	0.742259	-0.0856151	0.0794341	-1.07781	0.282456	0.279774	1	0.630224	-0.0647273	0.085803	-0.754372	0.451541	0.449014	1	0.761256
Synpcc7942_0866		hypothetical protein	-0.146331	0.0755975	-1.93566	0.0541408	0.0530137	1	0.186243	-0.0425068	0.0790158	-0.537954	0.591131	0.589375	1	0.824857	-0.0750142	0.0750415	-0.999637	0.318541	0.316255	1	0.674965
Synpcc7942_0867		hypothetical protein	0.107798	0.109775	0.981989	0.329803	0.321652	1	0.56528	0.127775	0.0742206	1.72156	0.0899806	0.0846791	1	0.330638	0.180476	0.084548	2.13459	0.0366297	0.0335825	1	0.189352
Synpcc7942_0868		hypothetical protein	0.212189	0.0339158	6.25634	8.74855e-10	8.02629e-10	1.45276e-06	2.24736e-08	0.20287	0.0362017	5.60387	3.54204e-08	3.30184e-08	5.98623e-05	9.67851e-07	0.179248	0.0367757	4.87408	1.48895e-06	1.41048e-06	0.0025558	4.07087e-05
Synpcc7942_0872		hypothetical protein	-0.358289	0.09504	-3.76987	0.000285146	0.000243083	0.414213	0.00263597	-0.125931	0.104693	-1.20285	0.232053	0.226708	1	0.568923	-0.0831411	0.098465	-0.844372	0.400605	0.395182	1	0.728078
Synpcc7942_0873		hypothetical protein	0.0281024	0.101715	0.276285	0.7831	0.779989	1	0.893286	-0.0507142	0.103854	-0.488323	0.626765	0.621702	1	0.837924	-0.103265	0.121736	-0.848271	0.399023	0.392129	1	0.726194
Synpcc7942_0874		DEAD/DEAH box helicase-like	0.0543535	0.0294312	1.8468	0.0650766	0.0647817	1	0.212466	0.0429727	0.0297268	1.44559	0.148611	0.148164	1	0.452977	0.051509	0.029571	1.74188	0.0818424	0.0815066	1	0.338289
Synpcc7942_0875		hypothetical protein	-0.0948209	0.0629771	-1.50564	0.13348	0.131728	1	0.329496	-0.0679242	0.0593659	-1.14416	0.253701	0.251554	1	0.598118	-0.124133	0.0676833	-1.83403	0.0678927	0.0666558	1	0.29844
Synpcc7942_0877	rps12	Elongator protein 3/MiaB/NifB	-0.125618	0.0382564	-3.28358	0.00106792	0.00105191	1	0.00957954	-0.0605992	0.037332	-1.62325	0.104915	0.104462	1	0.370095	-0.078762	0.0360317	-2.18591	0.0291015	0.0288918	1	0.173558
Synpcc7942_0878	rne	ribonuclease, Rne/Rng family	-0.218065	0.0705083	-3.09276	0.00234282	0.00218753	1	0.017463	-0.292423	0.0608278	-4.80739	3.51764e-06	3.02697e-06	0.0054213	6.60301e-05	-0.184804	0.0711475	-2.59748	0.0102727	0.00976846	1	0.0816517
Synpcc7942_0879	rhnB	RNase HII	-0.0877195	0.084287	-1.04072	0.29981	0.296053	1	0.541451	-0.0706758	0.0909595	-0.777003	0.438477	0.434909	1	0.741932	-0.0953574	0.0792766	-1.20284	0.231082	0.227462	1	0.57201
Synpcc7942_0880		hypothetical protein	-0.157404	0.0546316	-2.8812	0.00459061	0.00428507	1	0.0286078	-0.158931	0.0634638	-2.50427	0.0134261	0.0127226	1	0.0947128	-0.248978	0.0622256	-4.00122	0.000102014	9.01922e-05	0.159821	0.00161143
Synpcc7942_0882	lon	Peptidase S16, lon-like	-0.0934049	0.0793008	-1.17786	0.241542	0.236666	1	0.474851	-0.111376	0.07901	-1.40965	0.161627	0.157301	1	0.470071	-0.0895137	0.0761412	-1.17563	0.242428	0.237548	1	0.590252
Synpcc7942_0888		mannose-1-phosphate guanylyltransferase-like	-0.0935627	0.121111	-0.772535	0.441966	0.43608	1	0.668411	0.0178928	0.112242	0.159413	0.873726	0.872103	1	0.961883	-0.0455492	0.121323	-0.375438	0.708281	0.704677	1	0.896078
Synpcc7942_0891		hypothetical protein	0.00674465	0.0853846	0.0789914	0.937307	0.93615	1	0.968664	-0.0999008	0.11319	-0.882597	0.381036	0.372313	1	0.702047	-0.106406	0.118574	-0.89738	0.373164	0.364411	1	0.713607
Synpcc7942_0892	cofG	FO synthase subunit 1	0.0235971	0.0537019	0.439409	0.660688	0.659515	1	0.829851	0.0372374	0.0531301	0.700872	0.483937	0.482326	1	0.767061	-0.0592242	0.0526796	-1.12424	0.26183	0.260075	1	0.61526
Synpcc7942_0896	minD	septum site-determining protein MinD	-0.208622	0.0954367	-2.18597	0.0305548	0.0292385	1	0.122164	-0.165388	0.0955169	-1.73151	0.0856626	0.0831633	1	0.330638	-0.0356683	0.0973975	-0.366214	0.714783	0.712573	1	0.900253
Synpcc7942_0898		ferredoxin like protein	0.0599009	0.101765	0.588622	0.557694	0.552604	1	0.760591	0.0948503	0.114484	0.828501	0.409735	0.403701	1	0.718617	0.00873585	0.10267	0.085087	0.932395	0.931521	1	0.977473
Synpcc7942_0899		hypothetical protein	-0.118713	0.076438	-1.55306	0.122128	0.119945	1	0.310367	-0.0673812	0.0744856	-0.90462	0.36685	0.364031	1	0.700194	-0.181315	0.0756805	-2.39579	0.0175872	0.0169343	1	0.116797
Synpcc7942_0900	gifA	hypothetical protein	0.0142327	0.141926	0.100283	0.920433	0.919082	1	0.961508	0.0431264	0.156934	0.274807	0.78435	0.78077	1	0.913473	0.0624385	0.141659	0.440766	0.660868	0.655463	1	0.874572
Synpcc7942_0901		Haloalkane dehalogenase	-0.0520437	0.0473521	-1.09908	0.272441	0.271053	1	0.514672	0.0143642	0.0469174	0.306158	0.759654	0.758979	1	0.908992	-0.0535419	0.048648	-1.1006	0.271779	0.270393	1	0.627793
Synpcc7942_0902		hypothetical protein	-0.0470045	0.0837108	-0.56151	0.575266	0.572575	1	0.773326	-0.163968	0.0886601	-1.8494	0.0663175	0.0644326	1	0.285545	-0.039314	0.0817903	-0.480669	0.631434	0.62903	1	0.867054
Synpcc7942_0904		hypothetical protein	-0.0480596	0.0888889	-0.54067	0.590014	0.585719	1	0.782955	-0.0584917	0.0909098	-0.643404	0.521529	0.516723	1	0.787995	-0.0055088	0.107227	-0.0513752	0.959136	0.958663	1	0.982066
Synpcc7942_0905		hypothetical protein	0.0864002	0.132107	0.654015	0.51616	0.506862	1	0.723648	0.095597	0.124136	0.770097	0.44494	0.434876	1	0.741932	0.0114048	0.101519	0.112342	0.911012	0.909036	1	0.971151
Synpcc7942_0906		hypothetical protein	0.149237	0.359818	0.414757	0.684605	0.660849	1	0.830377	0.00045669	0.381065	0.00119846	0.999061	0.998986	1	0.998986	0.231923	0.450587	0.514714	0.614782	0.58665	1	0.843744
Synpcc7942_0907		hypothetical protein	0.0103466	0.110471	0.0936589	0.925617	0.924595	1	0.961508	0.125759	0.1254	1.00286	0.318989	0.312378	1	0.658802	-0.0350621	0.115077	-0.304683	0.761408	0.758222	1	0.921526
Synpcc7942_0908		hypothetical protein	0.192491	0.0913054	2.10821	0.0364453	0.035298	1	0.138244	0.338977	0.084191	4.02628	8.44721e-05	7.63721e-05	0.134873	0.00129076	0.211557	0.0871751	2.42681	0.0162525	0.0156015	1	0.111711
Synpcc7942_0909	ycf57	HesB/YadR/YfhF	-0.141728	0.0652637	-2.17162	0.0312382	0.0302039	1	0.123497	-0.201878	0.059625	-3.38579	0.00087732	0.000814821	1	0.0101907	-0.346955	0.0649034	-5.34572	2.79838e-07	2.36882e-07	0.000431599	8.07983e-06
Synpcc7942_0910		hypothetical protein	-0.0621569	0.0758573	-0.819393	0.413789	0.410609	1	0.645027	-0.162891	0.0671564	-2.42554	0.016405	0.0156891	1	0.110235	-0.00778043	0.0749699	-0.103781	0.917474	0.916912	1	0.971824
Synpcc7942_0911		hypothetical protein	-0.0729013	0.0951883	-0.765864	0.445011	0.441586	1	0.671832	0.0137503	0.0930367	0.147794	0.882712	0.881833	1	0.96716	-0.00616351	0.0860393	-0.0716359	0.942991	0.942562	1	0.980321
Synpcc7942_0913		N-acetyltransferase-like	0.0841803	0.122954	0.684648	0.495251	0.490277	1	0.715209	0.0107591	0.106071	0.101433	0.919423	0.918493	1	0.981313	0.00695225	0.125022	0.0556082	0.955772	0.955261	1	0.981245
Synpcc7942_0914		tRNA-(MS(2)IO(6)A)-hydroxylase-like	0.0152009	0.0693327	0.219246	0.826625	0.825937	1	0.919014	0.104124	0.0665241	1.56521	0.118709	0.117232	1	0.397697	0.0108444	0.0649193	0.167044	0.867461	0.866932	1	0.959817
Synpcc7942_0916		hypothetical protein	0.0398045	0.299406	0.132945	0.896129	0.887894	1	0.949483	-0.0425727	0.280483	-0.151783	0.881523	0.872155	1	0.961883	0.141007	0.33063	0.426481	0.676242	0.652119	1	0.873216
Synpcc7942_0917		hypothetical protein	0.0793069	0.159143	0.498338	0.620098	0.61365	1	0.79834	0.127488	0.168373	0.757177	0.451957	0.443652	1	0.745439	0.173756	0.141316	1.22955	0.223746	0.215337	1	0.555669
Synpcc7942_0918	aas	long-chain-fatty-acid CoA ligase	-0.0183403	0.0391015	-0.469043	0.639185	0.638665	1	0.818399	0.0797493	0.0407207	1.95845	0.0505747	0.0502183	1	0.246622	0.0753339	0.0394984	1.90727	0.0568957	0.0565127	1	0.265044
Synpcc7942_0919		hypothetical protein	-0.105257	0.184039	-0.57193	0.572688	0.555228	1	0.761966	0.0412812	0.248818	0.165909	0.869618	0.863688	1	0.958649	-0.0391804	0.266599	-0.146964	0.884388	0.879114	1	0.963924
Synpcc7942_0920	psaK1	photosystem I reaction center	0.0849505	0.184521	0.460384	0.648674	0.636321	1	0.817069	0.168871	0.200806	0.840968	0.407247	0.389778	1	0.709617	0.191094	0.212563	0.899001	0.376056	0.358322	1	0.710478
Synpcc7942_0921		hypothetical protein	0.11745	0.178896	0.656525	0.514906	0.504532	1	0.723072	0.133762	0.169664	0.78839	0.434696	0.423392	1	0.733679	0.278877	0.155963	1.7881	0.080648	0.0734816	1	0.321332
Synpcc7942_0922	gltX	Glutamate--tRNA ligase	0.00991713	0.0521339	0.190224	0.849219	0.84886	1	0.932709	0.0930716	0.0483406	1.92533	0.0548196	0.0542376	1	0.257882	0.0168989	0.052937	0.319227	0.749703	0.749119	1	0.917927
Synpcc7942_0923	mtaP	5'-methylthioadenosine phosphorylase	-0.166586	0.0769166	-2.1658	0.0313826	0.0305737	1	0.12375	-0.0246252	0.078491	-0.313732	0.754016	0.752863	1	0.906116	-0.0920961	0.073315	-1.25617	0.210363	0.208164	1	0.544308
Synpcc7942_0934		hypothetical protein	0.0354565	0.0589867	0.601092	0.548294	0.546652	1	0.756841	0.00886525	0.0618427	0.143351	0.886122	0.885657	1	0.96716	-0.00661292	0.0621798	-0.106352	0.915384	0.915038	1	0.971824
Synpcc7942_0935		hypothetical protein	0.044995	0.0605508	0.743095	0.45798	0.456429	1	0.682279	0.0775637	0.0572243	1.35543	0.176253	0.174766	1	0.499788	0.0501892	0.0613377	0.818244	0.413838	0.412228	1	0.73933
Synpcc7942_0936		Rhodanese-like	-0.0260792	0.0663665	-0.392957	0.694806	0.693096	1	0.850948	-0.0844313	0.0616382	-1.36979	0.172422	0.169908	1	0.492149	-0.0695454	0.071729	-0.969558	0.33354	0.330698	1	0.683061
Synpcc7942_0937		hypothetical protein	-0.0589661	0.069106	-0.85327	0.39459	0.391881	1	0.630011	0.1111	0.0714564	1.55479	0.121668	0.119546	1	0.400302	0.0507613	0.0755314	0.672056	0.502369	0.499918	1	0.787514
Synpcc7942_0938		transcriptional regulator, ArsR family	0.0952438	0.0885585	1.07549	0.284019	0.280277	1	0.526099	0.0778356	0.0767662	1.01393	0.312378	0.308615	1	0.65642	-0.0361821	0.0831794	-0.434988	0.664245	0.661784	1	0.879254
Synpcc7942_0940		transcriptional regulator, XRE family	-0.290994	0.14083	-2.06628	0.0447199	0.0397468	1	0.150941	-0.191175	0.150644	-1.26905	0.211096	0.200038	1	0.535338	-0.258869	0.139834	-1.85126	0.0708506	0.064206	1	0.292356
Synpcc7942_0941		ATPase	0.101642	0.0699948	1.45214	0.148374	0.145711	1	0.34911	0.194134	0.0682807	2.84318	0.00503502	0.00475461	1	0.0465103	0.0580183	0.0653663	0.887588	0.376062	0.372912	1	0.719736
Synpcc7942_0945		hypothetical protein	-0.0838477	0.104097	-0.805477	0.423779	0.415275	1	0.648134	-0.0558301	0.114137	-0.489151	0.626548	0.620189	1	0.837635	-0.0327896	0.106697	-0.307315	0.759686	0.755384	1	0.921391
Synpcc7942_0946	aoxA	UDP-galactopyranose mutase	-0.0537546	0.0426724	-1.25971	0.208292	0.207427	1	0.441695	0.0141932	0.0402838	0.352329	0.724722	0.724219	1	0.890397	-0.0448358	0.0411649	-1.08917	0.276538	0.275624	1	0.633857
Synpcc7942_0947	ggtA	ATPase	-0.0683675	0.0557218	-1.22694	0.220748	0.219184	1	0.455864	-0.107803	0.0553107	-1.94904	0.0521668	0.0513739	1	0.249037	-0.0329548	0.052973	-0.622106	0.534317	0.532928	1	0.805166
Synpcc7942_0948		permease protein of sugar ABC transporter	0.0534282	0.0539238	0.990809	0.322428	0.321009	1	0.56528	0.0861572	0.0544879	1.58122	0.114685	0.113624	1	0.388267	0.117213	0.058429	2.00607	0.0455783	0.0449477	1	0.230388
Synpcc7942_0949		permease protein of sugar ABC transporter	0.119867	0.0457224	2.62162	0.00903576	0.00887794	1	0.0492828	0.0712925	0.0449285	1.5868	0.113232	0.112402	1	0.386758	0.0615618	0.04871	1.26384	0.206914	0.205867	1	0.544308
Synpcc7942_0950		putative multiple sugar transport system substrate-binding protein	0.0515135	0.0494379	1.04198	0.29815	0.29663	1	0.541849	0.115849	0.0495327	2.33884	0.0199156	0.0195301	1	0.127825	0.0752079	0.055077	1.36551	0.172986	0.171637	1	0.505536
Synpcc7942_0951	nadC	nicotinate-nucleotide pyrophosphorylase	-0.152606	0.0494871	-3.08376	0.00241067	0.00225168	1	0.017836	0.0289986	0.0488792	0.593272	0.553842	0.551139	1	0.803326	-0.00945861	0.0657193	-0.143924	0.885743	0.884967	1	0.964729
Synpcc7942_0952		hypothetical protein	0.0917142	0.0803659	1.14121	0.255898	0.251921	1	0.489995	0.160854	0.092181	1.74498	0.0833704	0.0808136	1	0.328559	0.127943	0.0818403	1.56332	0.120426	0.117342	1	0.420102
Synpcc7942_0953		hypothetical protein	0.0221051	0.0747508	0.295717	0.767941	0.765966	1	0.887288	0.0286454	0.081968	0.349471	0.727329	0.725035	1	0.890566	0.0488686	0.0748485	0.652901	0.515029	0.511354	1	0.790648
Synpcc7942_0954		glycine cleavage T-protein-like	-0.102836	0.0559519	-1.83794	0.0669096	0.0660793	1	0.215217	-0.0692152	0.0557796	-1.24087	0.215476	0.214075	1	0.557009	-0.139989	0.0578307	-2.42067	0.0159946	0.0156749	1	0.11181
Synpcc7942_0955		hypothetical protein	0.147751	0.0634328	2.32926	0.0206796	0.0201121	1	0.0918408	0.152844	0.0638732	2.39293	0.0174874	0.0169846	1	0.116289	0.0620241	0.0654856	0.947141	0.344524	0.342339	1	0.691985
Synpcc7942_0956		hypothetical protein	0.0834185	0.0891556	0.935652	0.351136	0.347248	1	0.59114	0.124048	0.0891614	1.39127	0.166449	0.163046	1	0.481692	0.131916	0.0920669	1.43283	0.154237	0.150932	1	0.476679
Synpcc7942_0958	purN	phosphoribosylglycinamide formyltransferase	-0.10858	0.0862681	-1.25863	0.209952	0.206954	1	0.441189	-0.108145	0.0815897	-1.32548	0.186856	0.18396	1	0.513554	-0.0879404	0.0846539	-1.03882	0.300416	0.29723	1	0.650653
Synpcc7942_0961		cell envelope-related function transcriptional attenuator common domain	-0.0251117	0.0619554	-0.405319	0.685502	0.684536	1	0.84821	-0.0172624	0.0574033	-0.300721	0.763814	0.76307	1	0.908992	0.0218735	0.0632517	0.345817	0.729698	0.728855	1	0.906719
Synpcc7942_0962	sun	sun protein	-0.200526	0.044024	-4.55492	6.64081e-06	6.33446e-06	0.011098	9.50675e-05	-0.112525	0.0463325	-2.42863	0.0155192	0.0152898	1	0.10824	-0.119739	0.0454525	-2.63437	0.00869944	0.00855085	1	0.0746112
Synpcc7942_0963		probable methyltransferase	-0.0109492	0.0705373	-0.155225	0.876887	0.875858	1	0.943869	0.016503	0.073463	0.224644	0.822612	0.821142	1	0.93192	0.113347	0.0868289	1.3054	0.19408	0.190358	1	0.529055
Synpcc7942_0964		hypothetical protein	0.202406	0.0624942	3.2388	0.00135712	0.00129561	1	0.0112008	0.177958	0.0615944	2.88918	0.00418932	0.00403421	1	0.0402563	0.054994	0.0624861	0.8801	0.379621	0.377629	1	0.719955
Synpcc7942_0965	amt1	ammonium transporter protein Amt1-like	0.0221273	0.0679767	0.325513	0.74501	0.74416	1	0.875811	0.00278746	0.0667633	0.0417514	0.966723	0.966609	1	0.987855	0.0160711	0.0681713	0.235746	0.813784	0.813152	1	0.939901
Synpcc7942_0966		hypothetical protein	-0.0790936	0.064654	-1.22334	0.222382	0.220335	1	0.457243	-0.018534	0.0601018	-0.308376	0.758059	0.757017	1	0.908582	-0.027999	0.0622504	-0.44978	0.653268	0.651828	1	0.873216
Synpcc7942_0969		Carboxymethylenebutenolidase	0.0787503	0.0633672	1.24276	0.215149	0.213118	1	0.449523	0.110884	0.0604549	1.83417	0.0678471	0.0666357	1	0.292461	0.0190521	0.0672843	0.283158	0.777296	0.776332	1	0.929418
Synpcc7942_0970	crtD	phytoene dehydrogenase-like	-0.0792363	0.0507906	-1.56006	0.119338	0.11859	1	0.309424	0.0146713	0.049758	0.294853	0.76822	0.767763	1	0.909439	0.0182024	0.0494487	0.368107	0.712939	0.712382	1	0.900253
Synpcc7942_0971		hypothetical protein	0.256414	0.0689353	3.71964	0.00023342	0.000222944	0.380566	0.00246026	0.342758	0.0636226	5.38735	1.34037e-07	1.224e-07	0.000221421	3.37679e-06	0.252563	0.0666081	3.79177	0.000177041	0.000168817	0.297962	0.00282768
Synpcc7942_0972		YjgF-like protein	-0.0599965	0.0908119	-0.660668	0.510051	0.506352	1	0.72347	0.0313312	0.0858474	0.364964	0.71576	0.713378	1	0.883948	-0.0507592	0.0876062	-0.579402	0.563369	0.559956	1	0.827799
Synpcc7942_0973	ugd	UDP-glucose 6-dehydrogenase	-0.0712507	0.0519066	-1.37267	0.170645	0.169457	1	0.384868	0.0133113	0.0526428	0.252862	0.800509	0.799964	1	0.923482	0.0065061	0.0537856	0.120964	0.903782	0.903515	1	0.969122
Synpcc7942_0974		UDP-glucose dehydrogenase	0.273325	0.305731	0.894007	0.382503	0.354736	1	0.598458	0.406516	0.315484	1.28854	0.213027	0.187913	1	0.519183	-0.297702	0.287886	-1.0341	0.314075	0.286963	1	0.640884
Synpcc7942_0975	mraW	S-adenosyl-methyltransferase MraW	-0.128987	0.0625607	-2.06179	0.0401216	0.0393814	1	0.150667	-0.0683107	0.0647999	-1.05418	0.292682	0.290875	1	0.638224	-0.107298	0.0682505	-1.57211	0.117018	0.115652	1	0.415919
Synpcc7942_0976		CBS	-0.0493989	0.149912	-0.329519	0.744132	0.734759	1	0.872962	0.293661	0.16296	1.80205	0.0819428	0.0711967	1	0.302183	0.110962	0.213814	0.518964	0.607724	0.594063	1	0.846116
Synpcc7942_0979		hypothetical protein	-0.147542	0.104866	-1.40696	0.163128	0.157765	1	0.368118	-0.2781	0.126452	-2.19926	0.0306077	0.0285324	1	0.167796	-0.0135769	0.117893	-0.115163	0.90859	0.907411	1	0.970275
Synpcc7942_0980		hypothetical protein	-0.0398123	0.0632914	-0.629032	0.529905	0.528114	1	0.743242	-0.0530632	0.0611376	-0.86793	0.386268	0.384203	1	0.708562	-0.119676	0.0647625	-1.84792	0.0657998	0.0646336	1	0.29359
Synpcc7942_0981		hypothetical protein	0.0672015	0.0419926	1.60032	0.10998	0.10943	1	0.295382	0.140222	0.0403838	3.47222	0.000547946	0.000537182	0.930937	0.00699829	0.100895	0.0407224	2.47764	0.0134607	0.0133173	1	0.0997922
Synpcc7942_0982		hypothetical protein	0.0269538	0.0750843	0.35898	0.720136	0.718114	1	0.866842	0.0686014	0.0677024	1.01328	0.312627	0.308994	1	0.656482	0.00470893	0.075085	0.0627147	0.950081	0.949705	1	0.981096
Synpcc7942_0983	deoC	deoxyribose-phosphate aldolase	0.0090282	0.0562969	0.160368	0.872727	0.872154	1	0.943381	-0.0413597	0.0617934	-0.669321	0.503937	0.502002	1	0.780893	-0.0212717	0.058408	-0.364192	0.716037	0.714804	1	0.90119
Synpcc7942_0989		hypothetical protein	0.148434	0.0658766	2.25321	0.0252598	0.0245311	1	0.106776	0.155992	0.065648	2.37619	0.0183744	0.0177933	1	0.120073	-0.0785198	0.0823899	-0.953028	0.341651	0.33921	1	0.690943
Synpcc7942_0991	pxcA	proton extrusion protein PcxA	-0.083431	0.0670875	-1.24361	0.214788	0.212838	1	0.449523	0.00926029	0.0645314	0.1435	0.886009	0.885525	1	0.96716	-0.094566	0.0643482	-1.4696	0.142909	0.141211	1	0.46152
Synpcc7942_0992		hypothetical protein	0.00586148	0.0316045	0.185463	0.852909	0.852728	1	0.933324	0.0296259	0.033903	0.873842	0.382445	0.381855	1	0.708562	-0.00399115	0.03259	-0.122465	0.902559	0.902438	1	0.969122
Synpcc7942_0993		hypothetical protein	-0.0752052	0.0473174	-1.58938	0.113961	0.111519	1	0.296973	0.0179633	0.047419	0.37882	0.705327	0.703409	1	0.877554	-0.0624406	0.0586492	-1.06464	0.288651	0.285231	1	0.639967
Synpcc7942_0994		hypothetical protein	0.0306187	0.08773	0.349011	0.727574	0.725668	1	0.869874	0.164653	0.0811642	2.02865	0.0442754	0.0427576	1	0.225953	0.0697245	0.0859352	0.811361	0.418453	0.415071	1	0.741231
Synpcc7942_0996		glycerate kinase	0.0397892	0.0538509	0.738877	0.460508	0.459031	1	0.685078	-0.0916588	0.0597119	-1.53502	0.125741	0.124499	1	0.410476	-0.0039012	0.0541229	-0.0720804	0.942582	0.942393	1	0.980321
Synpcc7942_0997	rpmF	50S ribosomal protein L32	-0.414854	0.203637	-2.03722	0.0609931	0.0429171	1	0.160383	-0.0723602	0.149091	-0.485341	0.634942	0.60802	1	0.832588	-0.221876	0.262071	-0.846625	0.411443	0.374454	1	0.719955
Synpcc7942_0999		hypothetical protein	-0.0296414	0.0962811	-0.307863	0.759271	0.754962	1	0.881379	-0.146079	0.115339	-1.26652	0.210304	0.202031	1	0.53765	-0.0853693	0.0944905	-0.903469	0.369951	0.361188	1	0.711006
Synpcc7942_1000		hypothetical protein	-0.0788962	0.0278612	-2.83175	0.00470159	0.00466672	1	0.0301888	-0.0317903	0.0292749	-1.08592	0.277717	0.277311	1	0.628501	-0.0627812	0.0290251	-2.163	0.0307254	0.0305848	1	0.178189
Synpcc7942_1004		hypothetical protein	0.0519411	0.087801	0.591578	0.55513	0.551928	1	0.760571	0.0467337	0.0953474	0.490141	0.624835	0.622031	1	0.837924	-0.0218988	0.0879285	-0.249052	0.803702	0.802143	1	0.939257
Synpcc7942_1005		HAD-superfamily hydrolase subfamily IA, variant 3	-0.0936615	0.0929803	-1.00733	0.315911	0.311325	1	0.557296	0.028281	0.0996199	0.283889	0.77701	0.774941	1	0.911999	-0.118835	0.0987953	-1.20284	0.231531	0.22712	1	0.57201
Synpcc7942_1006		TPR repeat	-0.0951771	0.0774652	-1.22864	0.220495	0.21827	1	0.455477	-0.0177597	0.0764566	-0.232285	0.816529	0.815656	1	0.931685	-0.0903556	0.0700675	-1.28955	0.198536	0.196373	1	0.53702
Synpcc7942_1007	fumC	fumarate hydratase	-0.295863	0.107623	-2.74908	0.00690853	0.00641775	1	0.0384987	-0.115463	0.092389	-1.24975	0.213843	0.209697	1	0.551742	-0.202862	0.092685	-2.18872	0.0305695	0.0290908	1	0.173558
Synpcc7942_1008	purU	formyltetrahydrofolate deformylase	-0.268864	0.10365	-2.59396	0.011431	0.0102903	1	0.0546873	-0.183956	0.118079	-1.55791	0.12352	0.118121	1	0.39999	-0.0500393	0.11749	-0.425902	0.671415	0.666869	1	0.880224
Synpcc7942_1009		transcriptional regulator, XRE family	-0.0595357	0.0881908	-0.675079	0.507759	0.483445	1	0.711886	0.0708948	0.0810978	0.874189	0.392931	0.366125	1	0.700757	0.109585	0.132614	0.826342	0.418866	0.391721	1	0.726156
Synpcc7942_1010		ribosomal large subunit pseudouridine synthase B	0.0801217	0.0845175	0.94799	0.344314	0.341623	1	0.584215	0.112064	0.0803074	1.39544	0.164478	0.162133	1	0.479749	0.0699609	0.0850351	0.82273	0.411672	0.409061	1	0.735057
Synpcc7942_1011	sphS	PAS/PAC sensor signal transduction histidine kinase	0.0389122	0.050074	0.777094	0.437532	0.436375	1	0.668411	0.0899465	0.0467258	1.92498	0.0548922	0.0542827	1	0.257882	0.0494439	0.046848	1.05541	0.291832	0.290614	1	0.644982
Synpcc7942_1012	sphR	two component transcriptional regulator, winged helix family	-0.146667	0.0587162	-2.4979	0.0132643	0.0127962	1	0.0653537	-0.0676535	0.0630546	-1.07294	0.284537	0.282046	1	0.633254	-0.120918	0.0604823	-1.99923	0.046879	0.0457514	1	0.2326
Synpcc7942_1014		CheA signal transduction histidine kinase	-0.193302	0.0357957	-5.40014	8.93107e-08	8.56201e-08	0.00015326	1.84625e-06	-0.121487	0.0372323	-3.26294	0.00115231	0.00113356	1	0.0137197	-0.0983749	0.0363411	-2.70699	0.00694336	0.00686295	1	0.0624995
Synpcc7942_1015		methyl-accepting chemotaxis sensory transducer	-0.0541993	0.03881	-1.39653	0.163022	0.162337	1	0.375055	-0.0237651	0.0348103	-0.682704	0.495032	0.494328	1	0.776033	0.00853719	0.0359301	0.237606	0.81226	0.811959	1	0.939901
Synpcc7942_1016	cheW	CheW protein	0.00976765	0.103458	0.0944121	0.925021	0.92399	1	0.961508	-0.074534	0.0987609	-0.754691	0.452678	0.44648	1	0.747187	-0.0396228	0.105158	-0.376793	0.707337	0.703494	1	0.896078
Synpcc7942_1017		hypothetical protein	-0.0262337	0.083247	-0.315131	0.752992	0.751689	1	0.881014	0.0441361	0.0788585	0.559688	0.576322	0.574243	1	0.813836	0.0505197	0.0813561	0.620969	0.53533	0.533107	1	0.805166
Synpcc7942_1018		hypothetical protein	0.0450424	0.0589088	0.764613	0.445226	0.443246	1	0.672214	0.151797	0.0613061	2.47605	0.0139502	0.0135411	1	0.0984616	-0.0355686	0.06809	-0.522377	0.601872	0.60029	1	0.849921
Synpcc7942_1019	malQ	4-alpha-glucanotransferase	-0.152119	0.0325809	-4.66897	3.52971e-06	3.4281e-06	0.00602659	5.40429e-05	-0.136068	0.0313788	-4.3363	1.62734e-05	1.58651e-05	0.0282241	0.000303704	-0.091273	0.0316952	-2.87971	0.00408288	0.00403472	1	0.0416406
Synpcc7942_1022		hypothetical protein	-0.124348	0.0404438	-3.07459	0.00242014	0.00228515	1	0.017937	0.0742245	0.0359636	2.06388	0.0403957	0.039264	1	0.210533	-0.0112112	0.0516506	-0.217059	0.828397	0.827426	1	0.947073
Synpcc7942_1023		hypothetical protein	0.183662	0.102317	1.79502	0.0770299	0.0725116	1	0.227478	0.209702	0.0948775	2.21023	0.030408	0.0279119	1	0.164662	0.0950218	0.0970657	0.978943	0.331028	0.323465	1	0.681286
Synpcc7942_1024		hypothetical protein	-0.0344423	0.0373948	-0.921045	0.357392	0.356537	1	0.599877	0.0166103	0.0378598	0.438733	0.661011	0.660445	1	0.855659	-0.057042	0.0417559	-1.36608	0.172418	0.171656	1	0.505536
Synpcc7942_1025		TPR repeat	-0.167767	0.114674	-1.46299	0.146107	0.14247	1	0.344424	-0.0783929	0.110442	-0.709811	0.47921	0.475207	1	0.762216	-0.0901687	0.106645	-0.845507	0.399525	0.395237	1	0.728078
Synpcc7942_1026		fibronectin binding protein-like	-0.0780908	0.0385342	-2.02653	0.0430298	0.0427583	1	0.160109	0.0135701	0.0368956	0.367798	0.713118	0.712759	1	0.883812	0.00462176	0.0369581	0.125054	0.900511	0.900382	1	0.969122
Synpcc7942_1027		hypothetical protein	-0.0494631	0.0941505	-0.525362	0.60045	0.596647	1	0.788246	-0.0161194	0.0950722	-0.169549	0.865694	0.864303	1	0.958649	-0.0812503	0.103057	-0.788399	0.432257	0.427463	1	0.749129
Synpcc7942_1028		hypothetical protein	0.0129512	0.0559158	0.231619	0.817001	0.816314	1	0.912094	0.0726013	0.052321	1.38761	0.166343	0.164732	1	0.484928	0.0743877	0.0527418	1.41041	0.159512	0.157926	1	0.488087
Synpcc7942_1029	ilvE	branched-chain amino acid aminotransferase	-0.0454864	0.101932	-0.446244	0.656569	0.652411	1	0.823636	0.0414981	0.117848	0.352133	0.72562	0.722211	1	0.88904	-0.00432211	0.11232	-0.0384804	0.969396	0.969	1	0.984427
Synpcc7942_1031		hypothetical protein	0.205567	0.163964	1.25373	0.217403	0.204851	1	0.438209	0.387293	0.166963	2.31964	0.0256867	0.0218966	1	0.137385	0.245369	0.175604	1.39728	0.170227	0.158644	1	0.489502
Synpcc7942_1032		hypothetical protein	-0.0387236	0.0834163	-0.464221	0.643145	0.640805	1	0.819462	0.056009	0.0721516	0.776268	0.438781	0.435561	1	0.741932	0.0604684	0.0816695	0.740404	0.460182	0.457026	1	0.763374
Synpcc7942_1033		hypothetical protein	0.136764	0.106857	1.27987	0.203917	0.198457	1	0.427938	0.0258522	0.110905	0.233102	0.816218	0.814011	1	0.930582	-0.0652599	0.109295	-0.5971	0.551957	0.547108	1	0.813937
Synpcc7942_1034		Transglutaminase-like	-0.0601282	0.0601259	-1.00004	0.318347	0.316061	1	0.561487	0.0800871	0.0602233	1.32984	0.184896	0.182826	1	0.513444	-0.0651056	0.0648864	-1.00338	0.316738	0.314451	1	0.673183
Synpcc7942_1035		putative proteasome-type protease	-0.0517623	0.0777131	-0.666069	0.506201	0.503696	1	0.722427	-0.0194816	0.0759613	-0.256468	0.797876	0.796709	1	0.923482	0.0270669	0.0812949	0.332947	0.739554	0.738073	1	0.909801
Synpcc7942_1036		hypothetical protein	-0.317573	0.0874197	-3.63274	0.000377956	0.00034495	0.586415	0.00365608	-0.215344	0.0867173	-2.48328	0.0140554	0.0134167	1	0.0983196	-0.0724317	0.0914658	-0.7919	0.429599	0.426456	1	0.749129
Synpcc7942_1038		photosystem II oxygen-evolving complex 23K protein	-0.145625	0.105166	-1.38471	0.169103	0.164703	1	0.378193	0.111396	0.114897	0.96953	0.33453	0.329508	1	0.666836	0.0266848	0.0974573	0.27381	0.784774	0.78258	1	0.933296
Synpcc7942_1039		hypothetical protein	-0.210206	0.177339	-1.18533	0.245508	0.227894	1	0.466227	-0.120233	0.186841	-0.643503	0.524955	0.509409	1	0.786233	-0.205242	0.137595	-1.49165	0.146591	0.132074	1	0.44563
Synpcc7942_1040		hypothetical protein	-0.102928	0.0842229	-1.22209	0.22382	0.220094	1	0.457243	0.0733276	0.080843	0.907037	0.366015	0.362145	1	0.699674	0.0307026	0.0878889	0.349334	0.727387	0.725266	1	0.905601
Synpcc7942_1041		hypothetical protein	-0.10221	0.106247	-0.962012	0.33808	0.333499	1	0.576099	0.0937988	0.108739	0.862606	0.390165	0.385666	1	0.708562	0.0377695	0.106033	0.356207	0.722344	0.719808	1	0.904185
Synpcc7942_1042		hypothetical protein	-0.119123	0.0908686	-1.31094	0.194226	0.187304	1	0.410551	-0.0113833	0.116702	-0.0975411	0.922579	0.921361	1	0.981313	0.00751886	0.116515	0.0645314	0.948734	0.947925	1	0.981096
Synpcc7942_1043	vte5	hypothetical protein	-0.0860042	0.0548329	-1.56848	0.119668	0.116036	1	0.304452	-0.0425194	0.0571215	-0.744369	0.458255	0.453787	1	0.753367	-0.0435546	0.0506428	-0.860035	0.391657	0.386955	1	0.722335
Synpcc7942_1045		amidase enhancer-like	-0.0698996	0.0369227	-1.89313	0.0587498	0.0583621	1	0.19943	-0.00371237	0.0356615	-0.1041	0.917119	0.916992	1	0.981313	-0.117612	0.0358762	-3.27827	0.00109579	0.00107656	1	0.013867
Synpcc7942_1046		hypothetical protein	0.149967	0.0885117	1.69432	0.0924444	0.0899335	1	0.259163	0.196046	0.0802557	2.44277	0.0158298	0.0150348	1	0.106838	0.254657	0.0855425	2.97696	0.00343526	0.00319351	1	0.0354499
Synpcc7942_1050	cpcI	phycobilisome rod linker polypeptide	-0.121485	0.0772264	-1.5731	0.117682	0.115202	1	0.303112	0.190927	0.0790272	2.41597	0.0168266	0.0160973	1	0.111846	0.118038	0.086476	1.36498	0.174189	0.171271	1	0.505536
Synpcc7942_1051	cpcD	phycocyanin linker protein 9K	-0.0543732	0.230684	-0.235704	0.815077	0.809227	1	0.91123	-0.136458	0.223048	-0.611788	0.544748	0.531875	1	0.791349	-0.230017	0.204638	-1.12402	0.268879	0.253837	1	0.604571
Synpcc7942_1055	cpcF	phycocyanin alpha-subunit phycocyanobilin lyase	-0.0512507	0.107874	-0.475097	0.637368	0.627874	1	0.811773	0.0875765	0.104293	0.839718	0.406185	0.392818	1	0.710633	0.0874864	0.106133	0.824306	0.414779	0.401497	1	0.729147
Synpcc7942_1056		transcriptional regulator, XRE family	0.262191	0.0696545	3.76416	0.000215859	0.000200605	0.343636	0.00229472	0.406122	0.0686586	5.91508	1.30005e-08	1.1024e-08	2.00746e-05	3.69303e-07	0.219531	0.0665807	3.29721	0.00114329	0.0010792	1	0.013867
Synpcc7942_1059		hypothetical protein	0.197174	0.0956558	2.06129	0.0414539	0.0396406	1	0.150843	0.358119	0.093662	3.82353	0.000210888	0.000184906	0.324141	0.00279745	0.189604	0.0893331	2.12244	0.0358736	0.0342256	1	0.190526
Synpcc7942_1060		type I restriction-modification	-0.047082	0.0494783	-0.951569	0.341858	0.340625	1	0.583559	0.0989714	0.0486442	2.0346	0.042513	0.0419877	1	0.222511	0.0581246	0.0461972	1.25818	0.209017	0.207856	1	0.544308
Synpcc7942_1061		hypothetical protein	-0.220936	0.0619845	-3.56437	0.000443838	0.000417075	0.706941	0.00429908	-0.137321	0.0623428	-2.20267	0.0286153	0.0278721	1	0.164662	-0.186536	0.0664897	-2.80548	0.00545619	0.00524024	1	0.0514696
Synpcc7942_1062		hypothetical protein	0.0408938	0.117054	0.349359	0.7287	0.7214	1	0.866842	0.30056	0.169672	1.77141	0.0843061	0.0760566	1	0.316368	-0.0279553	0.139593	-0.200262	0.842316	0.837951	1	0.951018
Synpcc7942_1063		hypothetical protein	0.00775999	0.159297	0.0487141	0.961345	0.960484	1	0.98211	-0.0478895	0.141571	-0.338271	0.736604	0.730959	1	0.893924	-0.109323	0.178486	-0.612505	0.543036	0.534092	1	0.805431
Synpcc7942_1064		type I restriction-modification	0.0356339	0.0815895	0.436746	0.66295	0.660566	1	0.830377	0.0898891	0.0937059	0.959268	0.339032	0.335404	1	0.672961	0.0412429	0.082347	0.500842	0.617247	0.614595	1	0.857911
Synpcc7942_1065		DEAD/DEAH box helicase-like	-0.0124978	0.0315917	-0.395604	0.692484	0.692159	1	0.850948	0.0494071	0.0308682	1.60058	0.109794	0.1094	1	0.380063	0.022121	0.0321402	0.688267	0.491449	0.490967	1	0.78438
Synpcc7942_1066		hypothetical protein	-0.102867	0.112121	-0.917463	0.362635	0.35385	1	0.597501	-0.0701209	0.116454	-0.602135	0.549392	0.54204	1	0.800053	-0.0935122	0.122277	-0.764757	0.447464	0.439125	1	0.753702
Synpcc7942_1067		hypothetical protein	-0.12954	0.0858595	-1.50874	0.133179	0.13078	1	0.328878	0.00447777	0.0859914	0.0520722	0.958531	0.958272	1	0.987741	-0.162203	0.0911195	-1.78011	0.0768029	0.0749854	1	0.324978
Synpcc7942_1069		hypothetical protein	0.0805718	0.0478957	1.68223	0.093296	0.0924213	1	0.264779	0.0842066	0.050604	1.66403	0.0968817	0.0959898	1	0.351713	0.112391	0.0513791	2.18749	0.0292796	0.0288492	1	0.173558
Synpcc7942_1071		hypothetical protein	0.0159543	0.0858621	0.185812	0.852884	0.851659	1	0.933103	-0.0389075	0.09125	-0.426383	0.670539	0.66793	1	0.858697	0.16325	0.0891979	1.83021	0.0695277	0.0672202	1	0.299537
Synpcc7942_1073	rph	ribonuclease PH	0.0485145	0.0650656	0.745625	0.456612	0.454613	1	0.681149	0.0147893	0.0656141	0.225398	0.821858	0.821079	1	0.93192	0.0785189	0.0662434	1.18531	0.237049	0.234972	1	0.584625
Synpcc7942_1074		hypothetical protein	-0.117271	0.0875017	-1.34022	0.182215	0.179055	1	0.396879	-0.0742514	0.0795941	-0.932875	0.352394	0.348897	1	0.692476	-0.0540662	0.0732495	-0.738111	0.461608	0.45835	1	0.763646
Synpcc7942_1075		hypothetical protein	-0.0644717	0.0462249	-1.39474	0.163709	0.162805	1	0.375674	0.0019421	0.0467262	0.0415634	0.966863	0.966792	1	0.987855	-0.0505731	0.04441	-1.13878	0.255337	0.254317	1	0.604571
Synpcc7942_1076		osmotic signal transduction related protein	-0.294267	0.157007	-1.87423	0.0663125	0.0610653	1	0.205302	-0.258803	0.143975	-1.79756	0.0778387	0.0720733	1	0.304526	-0.195801	0.150582	-1.3003	0.199021	0.190138	1	0.529055
Synpcc7942_1077		hypothetical protein	-0.131756	0.112058	-1.17579	0.24213	0.237678	1	0.475008	-0.0399846	0.111435	-0.358814	0.720398	0.717845	1	0.885972	-0.120115	0.103096	-1.16507	0.246421	0.241953	1	0.597242
Synpcc7942_1078		hypothetical protein	-0.131578	0.0615544	-2.13758	0.0333351	0.0327221	1	0.129782	-0.19016	0.0590593	-3.21982	0.0014192	0.00136545	1	0.0159723	-0.231674	0.0612188	-3.78437	0.000185068	0.000175713	0.309958	0.00291715
Synpcc7942_1080		K+ transporter Trk	-0.196236	0.100051	-1.96137	0.05456	0.0502863	1	0.180377	0.118317	0.108629	1.08919	0.280498	0.27173	1	0.625156	6.68721e-06	0.0938232	7.12746e-05	0.999943	0.999942	1	0.999942
Synpcc7942_1081		hypothetical protein	0.308179	0.177065	1.74049	0.0896594	0.08112	1	0.244905	0.292094	0.20021	1.45893	0.152591	0.141501	1	0.441329	0.0274043	0.20599	0.133037	0.894848	0.891914	1	0.964729
Synpcc7942_1082	pacL	ATPase, E1-E2 type	0.112243	0.0311255	3.60616	0.000323925	0.000319793	0.543968	0.0034087	0.185533	0.0299291	6.19907	7.87236e-10	7.59486e-10	1.39138e-06	3.16621e-08	0.136452	0.0297171	4.59169	4.87455e-06	4.77683e-06	0.00860308	0.000117912
Synpcc7942_1084		hypothetical protein	0.0338018	0.0908607	0.372018	0.710602	0.707847	1	0.860233	0.0313852	0.0940505	0.333706	0.739243	0.736738	1	0.89569	0.188259	0.0892028	2.11046	0.0371063	0.0352699	1	0.195181
Synpcc7942_1085	glgB	glycogen branching enzyme	-0.0304205	0.0393387	-0.773297	0.439599	0.438915	1	0.669979	0.100606	0.0400194	2.51392	0.0121555	0.0120272	1	0.0910223	0.101648	0.04251	2.39116	0.0170495	0.0168849	1	0.116797
Synpcc7942_1088	petE	plastocyanin	-0.11071	0.144092	-0.768328	0.445357	0.437002	1	0.668691	-0.0982209	0.147637	-0.665286	0.50846	0.500662	1	0.780102	-0.040529	0.133777	-0.30296	0.762986	0.758739	1	0.921526
Synpcc7942_1089	clpB	ATPase	0.122803	0.0706761	1.73755	0.0834354	0.0822001	1	0.24596	0.282093	0.0676703	4.16864	4.13544e-05	3.85272e-05	0.0682702	0.000688352	0.323118	0.0710678	4.54661	8.24948e-06	7.59257e-06	0.0136363	0.000175848
Synpcc7942_1090		hypothetical protein	-0.369134	0.0696145	-5.30254	2.35468e-07	2.11385e-07	0.000377745	4.40621e-06	-0.29924	0.0701959	-4.26293	2.77888e-05	2.58461e-05	0.0458509	0.000470749	-0.284934	0.0690066	-4.12908	4.83967e-05	4.51994e-05	0.0805453	0.000892569
Synpcc7942_1091		hypothetical protein	-0.163443	0.0538063	-3.03762	0.00257527	0.00249255	1	0.0190858	0.00501927	0.0538769	0.0931619	0.925832	0.925588	1	0.981313	-0.0184323	0.0528496	-0.348769	0.727486	0.726623	1	0.905601
Synpcc7942_1092		hypothetical protein	-0.251149	0.109377	-2.29618	0.0247075	0.0225502	1	0.100247	-0.0841773	0.112266	-0.749803	0.455922	0.448847	1	0.747958	-0.21827	0.113756	-1.91876	0.0591517	0.0552886	1	0.260607
Synpcc7942_1093	anmK	anhydro-N-acetylmuramic acid kinase	-0.212437	0.0568887	-3.73425	0.000226768	0.000214842	0.36738	0.00239983	-0.26231	0.0642118	-4.08508	5.71157e-05	5.3592e-05	0.0947506	0.000922372	-0.204744	0.0598823	-3.41912	0.000718659	0.00068636	1	0.00968129
Synpcc7942_1094		putative transcriptional activator, TenA family	-0.146832	0.049434	-2.97026	0.00318154	0.00308881	1	0.022373	-0.004293	0.0463204	-0.0926805	0.926211	0.925982	1	0.981313	-0.0181596	0.0478976	-0.379135	0.704818	0.703944	1	0.896078
Synpcc7942_1095		hypothetical protein	0.0406152	0.136446	0.297665	0.767217	0.762165	1	0.886437	-0.0641798	0.121186	-0.529596	0.598783	0.590666	1	0.825086	-0.0873399	0.126462	-0.690642	0.493049	0.483296	1	0.778921
Synpcc7942_1098		hypothetical protein	-0.00384317	0.0426154	-0.0901827	0.928178	0.928023	1	0.963032	0.0278956	0.0384537	0.725434	0.468526	0.46756	1	0.76049	0.0727967	0.0412641	1.76416	0.0783161	0.077671	1	0.330807
Synpcc7942_1099	ubiE	ubiquinone/menaquinone biosynthesis methyltransferase	-0.0815911	0.058701	-1.38994	0.165597	0.164043	1	0.377139	-0.0346152	0.0540033	-0.640983	0.522033	0.520499	1	0.790013	0.058124	0.0593555	0.979252	0.32826	0.32648	1	0.681286
Synpcc7942_1101		PDZ/DHR/GLGF	-0.183451	0.064469	-2.84557	0.00474483	0.00459353	1	0.0298643	-0.109172	0.0579036	-1.88541	0.0603604	0.0594207	1	0.271886	-0.17574	0.059553	-2.95098	0.00342262	0.0033062	1	0.0364849
Synpcc7942_1102		hypothetical protein	-0.118021	0.180751	-0.652952	0.517618	0.505954	1	0.72347	0.0427725	0.156968	0.272492	0.786681	0.780845	1	0.913473	-0.270396	0.178566	-1.51426	0.138022	0.127403	1	0.439354
Synpcc7942_1103		glucosamine-6-phosphate isomerase 2	-0.0108926	0.057944	-0.187984	0.851017	0.850482	1	0.933103	0.0600243	0.0614533	0.976748	0.329484	0.327733	1	0.666836	-0.0459044	0.0623149	-0.736651	0.461912	0.460289	1	0.764839
Synpcc7942_1106		hypothetical protein	0.0202893	0.0806707	0.251508	0.801718	0.800507	1	0.907297	-0.0113321	0.0839427	-0.134998	0.89277	0.892105	1	0.969658	-0.0567261	0.0784004	-0.723543	0.470318	0.467553	1	0.768709
Synpcc7942_1107		TPR repeat	-0.00134112	0.0456987	-0.0293471	0.976599	0.976549	1	0.990273	0.0290384	0.0463035	0.627132	0.53086	0.529967	1	0.790946	0.0409448	0.0471981	0.86751	0.38608	0.385049	1	0.721986
Synpcc7942_1108	Hbs or HU-like	bacterial nucleoid protein Hbs	0.109151	0.220549	0.494904	0.624397	0.611216	1	0.796832	-0.0459479	0.205319	-0.223788	0.824491	0.817956	1	0.931685	0.160501	0.215406	0.74511	0.462202	0.445466	1	0.759032
Synpcc7942_1110		response regulator receiver domain protein (CheY-like)	-0.0623308	0.0621102	-1.00355	0.316449	0.314605	1	0.559961	0.0454861	0.058041	0.78369	0.433875	0.432122	1	0.741932	-0.0792872	0.0646272	-1.22684	0.220899	0.219142	1	0.56086
Synpcc7942_1111		serine/threonine protein kinase	-0.0761616	0.0425826	-1.78856	0.074138	0.0736709	1	0.229414	-0.0151648	0.0387236	-0.391615	0.695467	0.694998	1	0.874567	-0.0476599	0.0418362	-1.1392	0.255026	0.254257	1	0.604571
Synpcc7942_1112		ribosomal large subunit pseudouridine synthase D	0.142489	0.0333393	4.27389	2.49946e-05	2.35555e-05	0.0409865	0.000322555	0.148668	0.0310508	4.7879	2.522e-06	2.34418e-06	0.00420312	5.23534e-05	0.0946512	0.033931	2.78952	0.00557698	0.0054275	1	0.0530312
Synpcc7942_1113		hypothetical protein	-0.0140271	0.0423922	-0.330887	0.740861	0.740349	1	0.873713	0.01309	0.0406994	0.321627	0.747863	0.747363	1	0.901063	-0.0296855	0.0405285	-0.73246	0.464212	0.463297	1	0.766442
Synpcc7942_1115		hypothetical protein	0.122527	0.0764158	1.60343	0.110654	0.108452	1	0.293164	0.197359	0.0832191	2.37156	0.0188062	0.0180821	1	0.12115	0.230194	0.0784104	2.93576	0.00377706	0.00356682	1	0.0389032
Synpcc7942_1117		hypothetical protein	-0.158926	0.11707	-1.35752	0.178047	0.172818	1	0.387369	-0.0568962	0.0899916	-0.632239	0.528852	0.523828	1	0.790946	0.0202612	0.0979061	0.206945	0.836525	0.834555	1	0.951018
Synpcc7942_1118		mercuric reductase	-0.0607254	0.0694559	-0.874302	0.382934	0.380527	1	0.620755	-0.11285	0.0761425	-1.48209	0.139786	0.137792	1	0.434083	-0.12851	0.068527	-1.87532	0.0621111	0.0608014	1	0.280944
Synpcc7942_1119		hypothetical protein	-0.137377	0.0737807	-1.86196	0.0651839	0.062675	1	0.208842	-0.058111	0.0818804	-0.709705	0.479336	0.475158	1	0.762216	-0.0929072	0.0837417	-1.10945	0.269571	0.265039	1	0.621824
Synpcc7942_1120		hypothetical protein	0.145005	0.098186	1.47684	0.148922	0.136384	1	0.33726	0.0551637	0.0964468	0.57196	0.571112	0.558781	1	0.809075	0.0256903	0.102114	0.251585	0.802876	0.796657	1	0.938044
Synpcc7942_1121		serine/threonine protein kinase	0.0654062	0.0393441	1.66241	0.0968349	0.0963687	1	0.270236	0.204061	0.0377704	5.40268	8.74522e-08	8.39241e-08	0.000151903	2.34988e-06	0.161429	0.0401352	4.02214	6.33253e-05	6.18483e-05	0.109966	0.00117199
Synpcc7942_1124	rnb	Exoribonuclease II	-0.0497674	0.0503706	-0.988024	0.32412	0.321974	1	0.56528	0.0691602	0.0478121	1.4465	0.149321	0.147522	1	0.452236	0.0387606	0.058142	0.666653	0.505624	0.503733	1	0.787514
Synpcc7942_1125		putative CheA signal transduction histidine kinase, no good domain identification	-0.0643108	0.0607294	-1.05897	0.290496	0.28869	1	0.535426	-0.0142826	0.0584358	-0.244415	0.807083	0.806373	1	0.926181	-0.0378449	0.0537764	-0.703745	0.482158	0.480516	1	0.777504
Synpcc7942_1126		ABC transporter permease protein	-0.1105	0.0947529	-1.16619	0.246837	0.240782	1	0.479011	-0.0855365	0.0946726	-0.903498	0.368845	0.362683	1	0.699992	-0.122422	0.0974972	-1.25564	0.212726	0.206876	1	0.544308
Synpcc7942_1127	tldD	microcin-processing peptidase 2. Unknown type peptidase. MEROPS family U62	-0.380948	0.0497507	-7.65713	1.07689e-13	9.49253e-14	1.73049e-10	3.29777e-12	-0.230581	0.0459278	-5.02051	7.30681e-07	6.89649e-07	0.00124137	1.68024e-05	-0.224061	0.0491143	-4.56202	6.46048e-06	6.15562e-06	0.011074	0.00014805
Synpcc7942_1128		hypothetical protein	-0.120663	0.102412	-1.17822	0.240723	0.237072	1	0.475008	0.00503192	0.0985209	0.0510747	0.959339	0.959022	1	0.987741	-0.0101312	0.09049	-0.11196	0.911017	0.910324	1	0.971151
Synpcc7942_1129		hypothetical protein	-0.126861	0.0546405	-2.32174	0.0208573	0.0204409	1	0.0930756	-0.0299057	0.0542873	-0.550878	0.582091	0.580848	1	0.816233	-0.0941227	0.0549884	-1.71168	0.0878978	0.0868579	1	0.349419
Synpcc7942_1130		protein serine/threonine phosphatase	-0.0723248	0.0383212	-1.88733	0.0594506	0.0591322	1	0.200964	-0.109843	0.038542	-2.84995	0.0044766	0.00442685	1	0.0439406	-0.162098	0.0405203	-4.00041	6.86504e-05	6.72267e-05	0.119395	0.00124869
Synpcc7942_1132		hypothetical protein	-0.0323613	0.0838318	-0.386026	0.699963	0.69813	1	0.854332	-0.0262433	0.087757	-0.299045	0.765273	0.763809	1	0.908992	-0.0341103	0.0810632	-0.420787	0.674445	0.672475	1	0.882212
Synpcc7942_1133		bacteriocin-processing peptidase. Cysteine peptidase. MEROPS family C39	-0.0971184	0.107397	-0.904292	0.368153	0.362643	1	0.605547	-0.134453	0.111615	-1.20461	0.231378	0.226035	1	0.568923	0.0788932	0.111868	0.705236	0.482407	0.477357	1	0.776315
Synpcc7942_1134		hypothetical protein	-0.237242	0.277137	-0.856045	0.406387	0.37033	1	0.611028	-0.0143507	0.220102	-0.0652004	0.948936	0.94487	1	0.986653	-0.491484	0.253866	-1.936	0.0733239	0.0538979	1	0.25663
Synpcc7942_1135		cation transporter	-0.114837	0.0641011	-1.7915	0.074241	0.0731811	1	0.228432	-0.0619569	0.0605762	-1.02279	0.307247	0.305466	1	0.652945	-0.067282	0.0606411	-1.10951	0.268116	0.266355	1	0.622269
Synpcc7942_1136	pepN	PBS lyase HEAT-like repeat	-0.108197	0.033077	-3.27105	0.00110476	0.00109231	1	0.00981713	-0.0326376	0.0335358	-0.973215	0.330661	0.330184	1	0.667484	-0.0194345	0.0347476	-0.559305	0.576068	0.575692	1	0.840465
Synpcc7942_1139		hypothetical protein	-0.0947698	0.0378051	-2.5068	0.012436	0.0122847	1	0.0636631	0.0481017	0.03946	1.219	0.223305	0.222502	1	0.567139	-0.20286	0.0397517	-5.10319	4.43901e-07	4.24103e-07	0.000771868	1.39582e-05
Synpcc7942_1140		hypothetical protein	-0.179073	0.0389416	-4.59849	5.12434e-06	4.94131e-06	0.00867695	7.66108e-05	-0.107473	0.0400382	-2.68427	0.00745586	0.00735646	1	0.0635978	-0.029653	0.0419037	-0.707646	0.479421	0.478682	1	0.776393
Synpcc7942_1141		hypothetical protein	-0.129878	0.0501989	-2.58728	0.0100608	0.00984074	1	0.0528367	-0.0889713	0.0506059	-1.75812	0.0795674	0.0786764	1	0.323678	-0.0665527	0.0479296	-1.38855	0.165818	0.164562	1	0.497139
Synpcc7942_1143	lalA	hypothetical protein	-0.114712	0.122173	-0.938929	0.350174	0.344634	1	0.588292	0.052893	0.132616	0.398842	0.690914	0.687525	1	0.871484	-0.181015	0.131849	-1.3729	0.173051	0.168147	1	0.49991
Synpcc7942_1145		Glutaredoxin-related protein	-0.083855	0.139959	-0.59914	0.551373	0.544045	1	0.756021	-0.195814	0.162272	-1.20671	0.232361	0.223875	1	0.568398	-0.15127	0.142401	-1.06229	0.292434	0.283631	1	0.637926
Synpcc7942_1146		hypothetical protein	-0.287478	0.111054	-2.58863	0.0117419	0.0104981	1	0.0553213	-0.3609	0.120237	-3.00158	0.00373685	0.00323577	1	0.032636	-0.148605	0.130881	-1.13542	0.260126	0.252697	1	0.604571
Synpcc7942_1147		hypothetical protein	-0.108744	0.0674811	-1.61148	0.108516	0.10678	1	0.289899	-0.00556181	0.0661715	-0.0840514	0.933092	0.932762	1	0.98362	-0.147548	0.070194	-2.10201	0.0366953	0.0357767	1	0.197403
Synpcc7942_1148		metal dependent phosphohydrolase	-0.114647	0.0483425	-2.37155	0.0182126	0.0178842	1	0.0842983	0.0273786	0.0494797	0.553329	0.580365	0.579282	1	0.816233	-0.0822139	0.0517497	-1.58868	0.112966	0.11194	1	0.410156
Synpcc7942_1149	rfbB	dTDP-glucose 46-dehydratase	-0.0503352	0.054633	-0.921333	0.357463	0.356089	1	0.599662	-0.0388145	0.0513545	-0.755815	0.450229	0.448935	1	0.747958	-0.0737048	0.0581665	-1.26714	0.205885	0.204591	1	0.544308
Synpcc7942_1150		hypothetical protein	0.0179725	0.0761026	0.236162	0.81355	0.812552	1	0.912094	0.0944386	0.0771322	1.22437	0.222259	0.21975	1	0.562416	0.115716	0.0745617	1.55194	0.122264	0.120244	1	0.424205
Synpcc7942_1152		rare lipoprotein A	-0.202637	0.0701036	-2.89053	0.0041375	0.00399959	1	0.0270875	-0.0307596	0.0664891	-0.462626	0.643981	0.642737	1	0.84854	-0.123857	0.0691627	-1.79081	0.0743699	0.0732908	1	0.321247
Synpcc7942_1153	digE	hypothetical protein	-0.00164937	0.0377254	-0.0437205	0.965137	0.965094	1	0.984953	0.0560659	0.036754	1.52544	0.127512	0.127041	1	0.415932	-0.00335323	0.0366607	-0.0914666	0.927143	0.927053	1	0.976312
Synpcc7942_1154		hypothetical protein	-0.0690268	0.0381716	-1.80833	0.0709758	0.0705487	1	0.22371	-0.0320757	0.0374067	-0.857484	0.391465	0.390747	1	0.709617	-0.0546063	0.0401933	-1.35859	0.174705	0.174051	1	0.507019
Synpcc7942_1155		hypothetical protein	-0.171449	0.0677978	-2.52883	0.0120756	0.0117008	1	0.0608053	0.0699188	0.070273	0.99496	0.320741	0.318596	1	0.660231	-0.0981674	0.0722738	-1.35827	0.175632	0.173722	1	0.507019
Synpcc7942_1156		hypothetical protein	-0.0219973	0.030104	-0.730709	0.465107	0.464682	1	0.690409	0.00978725	0.0286496	0.341619	0.732701	0.732456	1	0.894989	-0.0399298	0.0299535	-1.33306	0.182779	0.182363	1	0.515168
Synpcc7942_1157		hypothetical protein	-0.0053415	0.0292571	-0.182571	0.855166	0.855035	1	0.935303	0.026353	0.0284466	0.926401	0.354426	0.353986	1	0.697583	-0.00290721	0.0300476	-0.0967533	0.922939	0.922868	1	0.974832
Synpcc7942_1158		diguanylate cyclase/phosphodiesterase with PAS/PAC and GAF sensor(s)	-0.152165	0.0835132	-1.82205	0.0705219	0.0684346	1	0.220212	-0.100169	0.0744847	-1.34483	0.180796	0.177535	1	0.504629	-0.0882046	0.0754062	-1.16973	0.244044	0.24051	1	0.594462
Synpcc7942_1159		transcriptional regulator, MarR family	0.0915626	0.0598662	1.52945	0.127701	0.12569	1	0.319506	0.145187	0.0569487	2.54944	0.0115244	0.0110931	1	0.0856406	0.0645617	0.0632534	1.02068	0.308613	0.306048	1	0.66146
Synpcc7942_1160		hypothetical protein	-0.137119	0.0485295	-2.82548	0.00492917	0.00482754	1	0.0311219	-0.0445666	0.0445702	-0.999919	0.317882	0.316728	1	0.660231	-0.142209	0.0501219	-2.83726	0.00475398	0.00465524	1	0.0464533
Synpcc7942_1161		hypothetical protein	-0.0884727	0.0633426	-1.39673	0.163408	0.162066	1	0.374891	-0.071925	0.0608314	-1.18237	0.237889	0.236392	1	0.583878	-0.0145858	0.0609296	-0.239387	0.81095	0.810357	1	0.939901
Synpcc7942_1162		hypothetical protein	-0.0831805	0.0688937	-1.20737	0.228276	0.226535	1	0.465477	-0.00475728	0.0625096	-0.0761048	0.939388	0.939161	1	0.986055	-0.0255879	0.0656164	-0.389962	0.696852	0.69577	1	0.891623
Synpcc7942_1163		hypothetical protein	-0.0997159	0.0461028	-2.1629	0.0310183	0.030659	1	0.12375	-0.0718387	0.0484482	-1.4828	0.138754	0.137907	1	0.434083	-0.0612982	0.0437454	-1.40125	0.161755	0.160855	1	0.491473
Synpcc7942_1164		hypothetical protein	-0.2493	0.112186	-2.2222	0.0286682	0.0268891	1	0.114907	0.12411	0.097113	1.27799	0.204399	0.199224	1	0.53392	-0.0741774	0.0932941	-0.795092	0.428563	0.423244	1	0.746834
Synpcc7942_1165		hypothetical protein	-0.221005	0.163164	-1.3545	0.182493	0.171935	1	0.387369	-0.226535	0.175015	-1.29437	0.202288	0.191368	1	0.522066	-0.139706	0.168865	-0.827323	0.412519	0.401031	1	0.729147
Synpcc7942_1166		hypothetical protein	-0.0878981	0.0634067	-1.38626	0.166987	0.16503	1	0.37848	-0.107863	0.0651693	-1.65512	0.0992401	0.0976855	1	0.356533	-0.0688693	0.0638426	-1.07874	0.281816	0.279593	1	0.634239
Synpcc7942_1167		hypothetical protein	0.0349326	0.0736018	0.474616	0.635733	0.633352	1	0.81605	0.0270434	0.0683886	0.395437	0.693068	0.691014	1	0.873546	-0.00651926	0.0707457	-0.0921506	0.926698	0.926183	1	0.976312
Synpcc7942_1168	cpmA	circadian phase modifier CpmA	-0.0697759	0.0686161	-1.0169	0.311559	0.306535	1	0.552941	0.0816862	0.0597532	1.36706	0.174554	0.170104	1	0.492149	0.0546582	0.0698728	0.782253	0.435843	0.431064	1	0.750111
Synpcc7942_1169		oligopeptide-binding protein of oligopeptide ABC transporter	-0.079514	0.0536809	-1.48123	0.139386	0.138244	1	0.339458	0.0253627	0.0482546	0.525602	0.599476	0.598418	1	0.829123	-0.00672242	0.0533551	-0.125994	0.899805	0.899516	1	0.969122
Synpcc7942_1171		hypothetical protein	-0.187094	0.0690473	-2.70965	0.00733862	0.00701815	1	0.0412729	-0.118981	0.0652167	-1.82439	0.0696307	0.0680873	1	0.294993	-0.0497861	0.0594148	-0.837942	0.403095	0.40047	1	0.729147
Synpcc7942_1172	lnt	apolipoprotein N-acyltransferase	0.0815116	0.0385346	2.11528	0.0347514	0.0344773	1	0.135596	0.0973958	0.0372634	2.61371	0.00914512	0.00904016	1	0.0735368	0.0937472	0.0409008	2.29206	0.0221922	0.0219906	1	0.141406
Synpcc7942_1173		hypothetical protein	-0.0589989	0.059175	-0.997025	0.319453	0.317931	1	0.563741	0.00876143	0.0571929	0.153191	0.878338	0.877957	1	0.96629	-0.0836727	0.0523573	-1.59811	0.110937	0.109817	1	0.406075
Synpcc7942_1174	psbJ	photosystem II reaction center protein PsbJ	-0.7298	0.251545	-2.90127	0.0116128	0.00674107	1	0.0400198	-0.333371	0.298786	-1.11575	0.283315	0.247222	1	0.59526	-0.173391	0.25152	-0.68937	0.501858	0.468578	1	0.768709
Synpcc7942_1178		photosystem II stability/assembly factor	-0.130625	0.0541402	-2.41272	0.0169717	0.0160793	1	0.0771478	0.0418792	0.0493106	0.849295	0.396994	0.39369	1	0.711234	-0.00733238	0.0547672	-0.133883	0.893665	0.892942	1	0.964729
Synpcc7942_1183		hypothetical protein	0.20624	0.100475	2.05265	0.0417992	0.0403836	1	0.152128	0.337987	0.0921442	3.66802	0.00033617	0.000305448	0.533617	0.00440784	0.170883	0.0962336	1.77571	0.0777553	0.0756902	1	0.325676
Synpcc7942_1184		6-pyruvoyl-tetrahydropterin synthase-like protein	-0.421255	0.112292	-3.75141	0.000248502	0.00022491	0.383696	0.00246743	0.0727502	0.101682	0.715465	0.475405	0.472299	1	0.76049	0.319715	0.0997301	3.20581	0.00163784	0.00151889	1	0.0189963
Synpcc7942_1185		hypothetical protein	0.0479113	0.145806	0.328597	0.743624	0.739056	1	0.873713	0.0158648	0.123454	0.128508	0.898184	0.896312	1	0.969866	0.0729635	0.129114	0.565109	0.574142	0.567089	1	0.835055
Synpcc7942_1187		hypothetical protein	-0.0957452	0.0569649	-1.68078	0.0939058	0.0926594	1	0.264983	-0.0831952	0.057125	-1.45637	0.146394	0.144861	1	0.448447	-0.151643	0.0588599	-2.57634	0.0104905	0.0102003	1	0.0841034
Synpcc7942_1190	lap	leucyl aminopeptidase	-2.10448	0.0663264	-31.7291	2.33175e-109	7.19714e-110	1.35018e-106	1.35018e-106	-1.65221	0.0597896	-27.6338	2.55394e-93	9.19786e-94	1.72552e-90	1.72552e-90	-0.930722	0.0493436	-18.8621	1.23446e-56	6.46888e-57	1.21291e-53	6.06781e-54
Synpcc7942_1192		hypothetical protein	-0.0423071	0.0727065	-0.581889	0.56144	0.558852	1	0.763588	0.0844924	0.0730494	1.15665	0.249098	0.245982	1	0.59526	0.0342135	0.0754012	0.453753	0.650607	0.648449	1	0.871247
Synpcc7942_1195		hypothetical protein	0.0246381	0.072929	0.337838	0.735851	0.734429	1	0.872962	0.189952	0.0728202	2.60851	0.00980185	0.0094012	1	0.0753313	-0.0348607	0.069514	-0.501492	0.616594	0.614623	1	0.857911
Synpcc7942_1196	sipA	hypothetical protein	-0.260107	0.173298	-1.50092	0.142605	0.130301	1	0.328114	-0.0722359	0.225224	-0.320729	0.750379	0.742612	1	0.898221	-0.248402	0.221353	-1.1222	0.269639	0.25459	1	0.604571
Synpcc7942_1199		probable tRNA/rRNA methyltransferase	0.231598	0.0710309	3.26052	0.00127769	0.00121316	1	0.0105365	0.343567	0.0686899	5.0017	1.1155e-06	9.96725e-07	0.00179311	2.39725e-05	0.207445	0.0721834	2.87387	0.00442794	0.00424887	1	0.04332
Synpcc7942_1200		hypothetical protein	0.0437159	0.0640147	0.682903	0.495215	0.493598	1	0.716809	0.101377	0.0639226	1.58594	0.113847	0.112499	1	0.386758	0.0402723	0.062014	0.649407	0.516591	0.515019	1	0.791298
Synpcc7942_1201		probable glycosyltransferase	-0.0973937	0.0616409	-1.58002	0.115094	0.113865	1	0.300861	0.105392	0.0584574	1.80288	0.0723504	0.0713872	1	0.302308	0.118604	0.0616157	1.9249	0.0551303	0.0543099	1	0.257286
Synpcc7942_1202		hypothetical protein	-0.0809138	0.0349982	-2.31194	0.021	0.02085	1	0.0944797	-0.0240685	0.0349296	-0.689059	0.490959	0.490451	1	0.773105	-0.0196084	0.0349174	-0.561564	0.574549	0.574101	1	0.840237
Synpcc7942_1203		hypothetical protein	-0.0611215	0.0672034	-0.9095	0.364463	0.361199	1	0.60393	-0.0770544	0.073647	-1.04627	0.297025	0.293742	1	0.641514	-0.0768345	0.0632663	-1.21446	0.226372	0.223221	1	0.567429
Synpcc7942_1204		Prevent-host-death protein	-0.047103	0.104585	-0.450382	0.653191	0.650464	1	0.822839	-0.0544328	0.09936	-0.547834	0.584752	0.581594	1	0.81635	0.0977603	0.091928	1.06344	0.289567	0.285529	1	0.639967
Synpcc7942_1205		phage_integrase-like	-0.0959117	0.0741348	-1.29375	0.197419	0.194719	1	0.421816	-0.163322	0.0747224	-2.18572	0.0301343	0.0291528	1	0.170376	-0.184678	0.0768243	-2.4039	0.0172418	0.0165806	1	0.115858
Synpcc7942_1206		hypothetical protein	-0.268727	0.226182	-1.1881	0.243028	0.228266	1	0.466478	0.042237	0.216825	0.194797	0.846711	0.841824	1	0.94803	-0.269539	0.18499	-1.45705	0.154278	0.140544	1	0.46152
Synpcc7942_1207		Addiction module toxin, Txe/YoeB	-0.0175059	0.136709	-0.128052	0.898632	0.896384	1	0.953838	0.0101075	0.123763	0.0816677	0.935244	0.933803	1	0.983959	0.303827	0.141343	2.14958	0.0365528	0.0326293	1	0.187769
Synpcc7942_1212		hypothetical protein	-0.0763895	0.0846598	-0.902311	0.368215	0.365055	1	0.60713	-0.0766942	0.0803136	-0.954935	0.341016	0.337831	1	0.676384	0.0299872	0.0790997	0.379106	0.705099	0.703239	1	0.896078
Synpcc7942_1213		virulence associated protein C	0.0119052	0.0810342	0.146916	0.88347	0.882316	1	0.947467	-0.0615516	0.094849	-0.648943	0.51774	0.513575	1	0.787789	-0.0248452	0.0809551	-0.3069	0.759505	0.757181	1	0.921526
Synpcc7942_1214	gpx1	Glutathione peroxidase	-0.049957	0.0489856	-1.01983	0.308419	0.307123	1	0.55347	-0.0645625	0.0465311	-1.38751	0.16605	0.164917	1	0.484928	-0.109875	0.050672	-2.16835	0.0307154	0.0302708	1	0.176909
Synpcc7942_1215		acyl-CoA dehydrogenase family protein-like	-0.0430541	0.0495722	-0.868514	0.385622	0.384364	1	0.623882	-0.0280158	0.0531652	-0.526957	0.598509	0.59754	1	0.828518	-0.0648432	0.0493998	-1.31262	0.190047	0.188876	1	0.527279
Synpcc7942_1216	kaiC	circadian clock protein KaiC	0.0412236	0.0995873	0.413945	0.679858	0.676362	1	0.844215	0.0696964	0.0867931	0.803018	0.42399	0.418652	1	0.732226	-0.0227936	0.0934408	-0.243936	0.807812	0.805632	1	0.939901
Synpcc7942_1218	kaiA	circadian clock protein KaiA	0.558804	0.0959047	5.82666	2.24687e-08	1.89266e-08	3.39922e-05	4.38349e-07	0.169662	0.0979967	1.7313	0.0849473	0.083265	1	0.330638	-0.0628992	0.0783468	-0.80283	0.423031	0.420507	1	0.746228
Synpcc7942_1221	cheY	response regulator receiver domain protein (CheY-like)	0.281597	0.14488	1.94366	0.0668984	0.0528955	1	0.186176	0.0847615	0.1563	0.5423	0.593916	0.572644	1	0.813143	0.278892	0.173935	1.60342	0.125335	0.105213	1	0.396346
Synpcc7942_1222	truB	tRNA pseudouridine synthase B	0.152935	0.074032	2.0658	0.0400805	0.039061	1	0.149854	0.198204	0.0729637	2.71647	0.00715098	0.00685895	1	0.061093	0.0995796	0.0790278	1.26006	0.209054	0.206702	1	0.544308
Synpcc7942_1223		DevC protein	-0.0256239	0.0644184	-0.397773	0.691055	0.69009	1	0.850948	-0.00676389	0.0589259	-0.114786	0.908684	0.908385	1	0.976579	-0.00149372	0.0648702	-0.0230264	0.981643	0.981583	1	0.991092
Synpcc7942_1224		ABC-transporter membrane fusion protein	-0.0247983	0.0728724	-0.340297	0.73392	0.732804	1	0.872962	0.00344126	0.0733562	0.0469117	0.962621	0.962458	1	0.987741	0.00705617	0.0725917	0.0972036	0.922643	0.922307	1	0.974787
Synpcc7942_1226		processing protease	-0.352792	0.0390553	-9.03314	2.63968e-18	2.28331e-18	4.2013e-15	1.1577e-16	-0.313343	0.0346133	-9.05267	2.25813e-18	1.95217e-18	3.62518e-15	1.83113e-16	-0.352188	0.0367341	-9.58751	2.86387e-20	2.43695e-20	4.54492e-17	3.80977e-18
Synpcc7942_1227	radC	DNA repair protein RadC	-0.0283015	0.0571863	-0.4949	0.621047	0.619737	1	0.804279	0.0348187	0.0600308	0.580015	0.562357	0.560891	1	0.809075	-0.000886109	0.063268	-0.0140056	0.988835	0.988793	1	0.995245
Synpcc7942_1228		hypothetical protein	-0.0565189	0.0742961	-0.760725	0.447769	0.445167	1	0.673494	-0.0488388	0.0817679	-0.597285	0.551032	0.548747	1	0.803217	-0.101192	0.0737212	-1.37263	0.171494	0.16905	1	0.501802
Synpcc7942_1233		hypothetical protein	0.0595013	0.149335	0.398442	0.691875	0.685978	1	0.848875	-0.038663	0.135909	-0.284477	0.777133	0.772751	1	0.911176	0.0370403	0.138263	0.267897	0.7898	0.785654	1	0.934211
Synpcc7942_1234		hypothetical protein	-0.224107	0.0861496	-2.60136	0.0106383	0.00985759	1	0.0528367	-0.0390059	0.0776934	-0.50205	0.616694	0.613015	1	0.834153	-0.233989	0.0907503	-2.57839	0.0113256	0.0105067	1	0.0856981
Synpcc7942_1236	nrtD	nitrate transport ATP-binding subunits C and D	-0.0892562	0.0686242	-1.30065	0.196397	0.191225	1	0.415687	0.0487859	0.0634487	0.768902	0.443782	0.438795	1	0.744959	0.0114069	0.0643877	0.17716	0.859745	0.858218	1	0.957572
Synpcc7942_1237	nrtC	nitrate transport ATP-binding subunits C and D	-0.099287	0.0378516	-2.62306	0.00940689	0.00901864	1	0.0494707	0.0612487	0.0363786	1.68365	0.0938583	0.0918426	1	0.344094	-0.00460444	0.0435604	-0.105702	0.915928	0.915459	1	0.971824
Synpcc7942_1241	nirB	nitrite reductase related protein	-0.118556	0.044866	-2.64245	0.0089814	0.00856474	1	0.0481061	0.100652	0.0446274	2.2554	0.0253543	0.0244587	1	0.149405	0.0266487	0.0559252	0.476506	0.634312	0.632199	1	0.868232
Synpcc7942_1242	ntcB	transcriptional regulator, LysR family	-0.126114	0.0480662	-2.62377	0.00928092	0.00895427	1	0.0492828	0.0574629	0.0398011	1.44375	0.150176	0.148256	1	0.452977	-0.0327867	0.0539257	-0.607998	0.543791	0.541884	1	0.810425
Synpcc7942_1243		cyclic nucleotide-binding domain (cNMP-BD) protein	-0.111757	0.0506732	-2.20544	0.0280653	0.0275887	1	0.116832	-0.0405878	0.0480268	-0.845108	0.398621	0.397178	1	0.715074	-0.0591215	0.0496783	-1.19009	0.234809	0.23338	1	0.582208
Synpcc7942_1244		ATPase	-0.0469347	0.0696806	-0.67357	0.501948	0.497882	1	0.718482	0.177503	0.0798255	2.22363	0.0281442	0.0266878	1	0.159447	-0.037506	0.0819199	-0.457838	0.647941	0.644814	1	0.869952
Synpcc7942_1245		hypothetical protein	-0.0174151	0.062394	-0.279115	0.780432	0.779321	1	0.893101	0.12575	0.0670329	1.87595	0.0620559	0.0607158	1	0.275794	0.0806457	0.0659176	1.22343	0.222544	0.220154	1	0.561521
Synpcc7942_1246	crtiso	carotene isomerase	0.344968	0.0515012	6.69826	1.16018e-10	9.87242e-11	1.79283e-07	3.03617e-09	0.413587	0.0520976	7.9387	5.01789e-14	4.03806e-14	7.45425e-11	2.44368e-12	0.449244	0.050778	8.84722	1.05027e-16	8.08832e-17	1.50281e-13	7.98615e-15
Synpcc7942_1247		hypothetical protein	0.0285173	0.0976718	0.291971	0.771074	0.768009	1	0.887712	0.134256	0.101742	1.31957	0.190789	0.184769	1	0.514283	0.0957981	0.121713	0.787079	0.43359	0.427287	1	0.749129
Synpcc7942_1248		hypothetical protein	-0.120904	0.0767921	-1.57444	0.116864	0.115023	1	0.303112	-0.0460347	0.0711028	-0.647439	0.518042	0.515922	1	0.787995	-0.0852882	0.0749344	-1.13817	0.256322	0.25392	1	0.604571
Synpcc7942_1250	psaF	photosystem I reaction center subunit III precursor	-0.00580029	0.233713	-0.0248179	0.980405	0.979506	1	0.992735	-0.0288833	0.310812	-0.0929284	0.926732	0.923377	1	0.981313	-0.142135	0.290613	-0.489088	0.62922	0.613584	1	0.857911
Synpcc7942_1252		DNA repair protein RAD32-like	0.0288533	0.0575902	0.501011	0.61662	0.61573	1	0.800369	-0.00060389	0.0522295	-0.0115622	0.99078	0.990757	1	0.996162	0.0177447	0.052527	0.33782	0.735664	0.735021	1	0.909629
Synpcc7942_1253		hypothetical protein	-0.137717	0.14516	-0.948725	0.345654	0.339058	1	0.58142	-0.100194	0.122991	-0.814643	0.417726	0.411345	1	0.728141	0.209109	0.121305	1.72383	0.0886502	0.0843688	1	0.344828
Synpcc7942_1254		cyclic nucleotide-binding domain (cNMP-BD) protein	0.145733	0.157948	0.922669	0.361853	0.348144	1	0.591152	0.0684266	0.14936	0.458132	0.6494	0.640252	1	0.847918	0.156883	0.167317	0.937635	0.354203	0.340906	1	0.691985
Synpcc7942_1255		L-cysteine/cystine lyase	-0.00559775	0.0480756	-0.116436	0.907362	0.907126	1	0.957708	0.0376878	0.0470718	0.800645	0.423786	0.422601	1	0.733679	0.00622527	0.0505989	0.123032	0.90214	0.901891	1	0.969122
Synpcc7942_1256	gst	glutathione S-transferase	-0.0979344	0.0726942	-1.34721	0.179664	0.176968	1	0.393665	-0.0517437	0.0797928	-0.648476	0.517532	0.514923	1	0.787995	-0.0786227	0.0745958	-1.05398	0.293352	0.290353	1	0.644982
Synpcc7942_1257		chloride channel-like	-0.198357	0.0443963	-4.46788	9.5982e-06	9.21923e-06	0.0161152	0.000134072	-0.0924022	0.0449129	-2.05737	0.0401228	0.0397314	1	0.212019	-0.124604	0.0457066	-2.72617	0.00661212	0.00650604	1	0.0605004
Synpcc7942_1258		hypothetical protein	-0.0101442	0.089241	-0.113672	0.90974	0.9087	1	0.957708	0.109596	0.0951353	1.152	0.252242	0.246806	1	0.59526	0.100324	0.0882716	1.13654	0.258621	0.253162	1	0.604571
Synpcc7942_1259		arsenite-activated ATPase (arsA)	-0.136978	0.0557116	-2.45871	0.0146853	0.0142239	1	0.0705925	0.00814366	0.0546699	0.148961	0.881716	0.881159	1	0.96716	-0.0353961	0.0656554	-0.53912	0.590328	0.588568	1	0.843744
Synpcc7942_1260		hypothetical protein	-0.0108465	0.0567414	-0.191157	0.848541	0.84796	1	0.932457	0.108449	0.0583206	1.85953	0.0640052	0.0629803	1	0.282819	0.00904577	0.0595332	0.151945	0.87934	0.878875	1	0.963924
Synpcc7942_1262		uncharacterized FAD-dependent dehydrogenase	-0.0611509	0.0458731	-1.33305	0.183113	0.182182	1	0.401143	-0.00207807	0.0453156	-0.0458578	0.963442	0.963364	1	0.987741	-0.0092888	0.0475923	-0.195174	0.845335	0.845009	1	0.951918
Synpcc7942_1263		N6-adenine-specific DNA methylase-like	-0.0565226	0.059169	-0.955274	0.340252	0.338411	1	0.580841	-0.0370822	0.0587741	-0.630927	0.528596	0.527023	1	0.790946	-0.0862889	0.0584223	-1.47699	0.140787	0.139278	1	0.459202
Synpcc7942_1264	nha2	Na+/H+ antiporter	-0.0464868	0.0458817	-1.01319	0.311429	0.310448	1	0.556257	-0.0692519	0.0460249	-1.50466	0.133002	0.132217	1	0.424724	-0.127193	0.0466612	-2.72588	0.00662359	0.00651443	1	0.0605004
Synpcc7942_1265		hypothetical protein	0.041955	0.0655343	0.6402	0.522744	0.520588	1	0.736518	0.0290597	0.0576251	0.504289	0.61459	0.612753	1	0.834153	0.0738809	0.0722228	1.02296	0.30751	0.305007	1	0.66146
Synpcc7942_1266	rdgB	Ham1-like protein	-0.125317	0.0678476	-1.84703	0.0662656	0.0647661	1	0.212466	-0.101722	0.0707385	-1.438	0.152046	0.14977	1	0.455379	-0.13746	0.0697896	-1.96964	0.0503033	0.0490345	1	0.244002
Synpcc7942_1267		hypothetical protein	-0.0294011	0.0697028	-0.421806	0.67353	0.67219	1	0.840126	-0.0881773	0.0714603	-1.23393	0.218391	0.216393	1	0.558395	-0.136803	0.07076	-1.93334	0.0543279	0.0532884	1	0.255675
Synpcc7942_1272		hypothetical protein	-0.101823	0.0572765	-1.77774	0.0768665	0.075385	1	0.232346	-0.0790759	0.0620801	-1.27377	0.204126	0.201843	1	0.53765	-0.0806499	0.0577282	-1.39706	0.163842	0.161718	1	0.492505
Synpcc7942_1273		hypothetical protein	-0.0751263	0.0408124	-1.84077	0.0661491	0.0656605	1	0.214598	-0.0530893	0.041052	-1.29322	0.196433	0.195625	1	0.530336	-0.0458008	0.0405606	-1.12919	0.259269	0.258408	1	0.612087
Synpcc7942_1275		hypothetical protein	-0.0110601	0.051996	-0.212711	0.831648	0.831252	1	0.921695	0.0256428	0.0473109	0.542005	0.588081	0.58719	1	0.82268	0.047118	0.0506047	0.931099	0.352297	0.351149	1	0.703922
Synpcc7942_1276	gtrC	extracellular solute-binding protein, family 3	-0.0354542	0.0659203	-0.537835	0.591136	0.58964	1	0.785145	-0.0198751	0.0687872	-0.288936	0.772853	0.771962	1	0.910868	-0.110338	0.0676803	-1.63028	0.104212	0.102824	1	0.393364
Synpcc7942_1279		hypothetical protein	-0.0927698	0.13935	-0.665734	0.50752	0.501692	1	0.720653	-0.116977	0.129331	-0.904481	0.368491	0.361938	1	0.699674	-0.179608	0.141082	-1.27308	0.206723	0.200555	1	0.542134
Synpcc7942_1280		hypothetical protein	-0.0147845	0.0375784	-0.393431	0.694136	0.693628	1	0.851044	-0.0152975	0.0380408	-0.402135	0.687724	0.687206	1	0.871484	-0.0578876	0.0377266	-1.5344	0.125443	0.124783	1	0.433504
Synpcc7942_1281		hypothetical protein	-0.0752532	0.0716941	-1.04964	0.295526	0.292137	1	0.537714	-0.0981204	0.0736388	-1.33246	0.184679	0.181607	1	0.511784	-0.046367	0.075891	-0.610968	0.542122	0.539278	1	0.810425
Synpcc7942_1282	moaA	molybdenum cofactor biosynthesis protein A	-0.0427149	0.114598	-0.372737	0.711363	0.703642	1	0.858203	0.0410791	0.114374	0.359164	0.72141	0.713932	1	0.88405	-0.0393825	0.110416	-0.356675	0.723257	0.715824	1	0.901871
Synpcc7942_1285	moaC	bifunctional molybdenum cofactor biosynthesis protein C/molybdopterin-binding protein	0.0503497	0.0784557	0.641759	0.524021	0.514823	1	0.731119	0.220034	0.0851874	2.58293	0.012833	0.0105909	1	0.0827855	0.103349	0.102146	1.01178	0.316614	0.305982	1	0.66146
Synpcc7942_1287		VCBS	-0.113338	0.0704811	-1.60806	0.109689	0.107432	1	0.291245	-0.089276	0.0756936	-1.17944	0.239881	0.236878	1	0.583946	-0.108974	0.0652496	-1.6701	0.0967497	0.0946306	1	0.369848
Synpcc7942_1288		hypothetical protein	-0.0462143	0.100419	-0.460216	0.646371	0.642755	1	0.820278	-0.0519017	0.098634	-0.526205	0.599923	0.595923	1	0.827499	-0.00886389	0.113958	-0.077782	0.938158	0.93748	1	0.979494
Synpcc7942_1289	pmbA	putative modulator of DNA gyrase	-0.332383	0.0608073	-5.46617	8.93078e-08	8.1354e-08	0.000145705	1.77465e-06	-0.173435	0.0586196	-2.95865	0.0033071	0.00320865	1	0.0325374	-0.185249	0.0598992	-3.09267	0.00214828	0.00207906	1	0.0247941
Synpcc7942_1290	smtA	SmtA metallothionein	-0.126167	0.143331	-0.880252	0.38302	0.372531	1	0.612556	-0.0328368	0.115215	-0.285004	0.776842	0.772004	1	0.910868	-0.0755323	0.149236	-0.506126	0.615038	0.607183	1	0.856173
Synpcc7942_1291	smtB	transcriptional regulator, ArsR family	-0.0310574	0.10847	-0.286322	0.775175	0.772993	1	0.889108	-0.00449974	0.115716	-0.038886	0.969052	0.968744	1	0.988235	0.14915	0.109266	1.36502	0.175057	0.170805	1	0.505411
Synpcc7942_1294		serine/threonine protein kinase	0.0556583	0.0396328	1.40435	0.160751	0.159969	1	0.371799	0.0645681	0.037319	1.73017	0.0841329	0.0835544	1	0.330638	-0.0515786	0.0382247	-1.34935	0.177751	0.176941	1	0.508394
Synpcc7942_1295		Phospholipid/glycerol acyltransferase	-0.0610325	0.0508427	-1.20042	0.230647	0.229458	1	0.467386	-0.00226814	0.0496897	-0.045646	0.963614	0.963521	1	0.987741	-0.00910442	0.052007	-0.175061	0.861115	0.860763	1	0.957756
Synpcc7942_1296		hypothetical protein	-0.0344431	0.056134	-0.613587	0.540016	0.538353	1	0.75145	0.000513901	0.061773	0.00831917	0.993369	0.993341	1	0.997062	0.0204199	0.0574816	0.355242	0.722692	0.721599	1	0.904289
Synpcc7942_1297		Malate dehydrogenase (oxaloacetate decarboxylating)	-0.197553	0.067088	-2.94469	0.0034955	0.0033751	1	0.0238932	-0.0571534	0.0654697	-0.872974	0.383402	0.38162	1	0.708562	-0.159092	0.0651549	-2.44175	0.0152161	0.0148394	1	0.109121
Synpcc7942_1298		diguanylate cyclase (GGDEF domain)	-0.108253	0.0921878	-1.17426	0.242162	0.238752	1	0.476487	0.129243	0.0951884	1.35776	0.176592	0.173465	1	0.498062	0.0543854	0.0913504	0.595349	0.552513	0.549621	1	0.817028
Synpcc7942_1299		hypothetical protein	-0.018198	0.0702397	-0.259085	0.795798	0.794872	1	0.902281	-0.0385019	0.0716986	-0.536996	0.59178	0.590063	1	0.824857	0.00641117	0.0763763	0.0839419	0.933174	0.932865	1	0.977473
Synpcc7942_1300		hypothetical protein	-0.370265	0.0931462	-3.97509	0.000114455	0.000100906	0.17376	0.00122129	-0.376387	0.101339	-3.71414	0.000298227	0.000266687	0.466703	0.00393941	-0.186657	0.105378	-1.77131	0.0787829	0.0763963	1	0.327962
Synpcc7942_1301	recQ	ATP-dependent DNA helicase RecQ	-0.0646921	0.0488736	-1.32366	0.186228	0.185264	1	0.406973	-0.0238557	0.0521514	-0.457433	0.647561	0.64684	1	0.851248	-0.126216	0.0480133	-2.62877	0.00883643	0.00868907	1	0.0754662
Synpcc7942_1302		hypothetical protein	0.28764	0.143015	2.01126	0.049301	0.0449388	1	0.164981	0.162706	0.126846	1.28271	0.205072	0.196109	1	0.530485	0.215289	0.143137	1.50407	0.138389	0.130646	1	0.443204
Synpcc7942_1303		hypothetical protein	0.000515314	0.0886906	0.00581024	0.995374	0.99533	1	0.997477	-0.0201471	0.0796571	-0.252923	0.800783	0.798924	1	0.923482	-0.00132433	0.0908596	-0.0145755	0.988396	0.988286	1	0.995245
Synpcc7942_1304		hypothetical protein	-0.0483509	0.0823602	-0.587067	0.558111	0.55504	1	0.761966	-0.0914822	0.0845509	-1.08198	0.281136	0.277398	1	0.628501	-0.124606	0.0849391	-1.46701	0.144633	0.141528	1	0.46175
Synpcc7942_1305		ATPase	-0.0919474	0.0531172	-1.73103	0.0840651	0.0833945	1	0.24833	0.0591245	0.0546865	1.08115	0.280152	0.279108	1	0.630153	0.00104312	0.0564186	0.0184889	0.985256	0.985224	1	0.993165
Synpcc7942_1307		putative ABC-2 type transport system permease protein	0.0367023	0.0568284	0.645844	0.518921	0.517267	1	0.73348	0.0938791	0.0512606	1.83141	0.0681255	0.0670433	1	0.292461	0.0229625	0.0504124	0.455494	0.649115	0.647819	1	0.871247
Synpcc7942_1310	cmpR	ndhF3 operon transcriptional regulator	-0.0818346	0.0834685	-0.980425	0.32987	0.32326	1	0.566234	-0.0306873	0.0814627	-0.376703	0.707404	0.70354	1	0.877554	0.0582112	0.0908776	0.640545	0.523672	0.517969	1	0.79453
Synpcc7942_1311		hypothetical protein	0.0732422	0.0607976	1.20469	0.229655	0.227303	1	0.465525	0.0227134	0.0582569	0.389883	0.697011	0.695551	1	0.874567	0.00293191	0.0629128	0.0466027	0.962873	0.962685	1	0.982066
Synpcc7942_1314	ftsH	FtsH-2 peptidase. Metallo peptidase. MEROPS family M41	-0.00616161	0.0499757	-0.123292	0.901927	0.901708	1	0.955703	0.174594	0.04593	3.80131	0.000162305	0.000156922	0.275712	0.00245291	0.0661292	0.0457562	1.44525	0.149035	0.148127	1	0.472596
Synpcc7942_1315	gid	tRNA (uracil-5-)-methyltransferase Gid	0.026344	0.0482167	0.546366	0.585086	0.58418	1	0.782732	0.0375307	0.0438375	0.856133	0.392381	0.391239	1	0.709617	-0.0224151	0.0457572	-0.489871	0.624465	0.623628	1	0.864661
Synpcc7942_1316	mntC	Mn transporter MntC	-0.0132604	0.0482987	-0.274549	0.783775	0.783321	1	0.895548	-0.0412788	0.0457619	-0.902033	0.36747	0.366441	1	0.700757	-0.00542256	0.0466736	-0.11618	0.907556	0.907358	1	0.970275
Synpcc7942_1317	mntA	ATPase	-0.20564	0.0862749	-2.38355	0.0187287	0.017683	1	0.083983	-0.0252223	0.0956156	-0.263788	0.792399	0.790547	1	0.920587	-0.0156994	0.0814208	-0.192818	0.84743	0.846054	1	0.951918
Synpcc7942_1318	mntB	manganese transport system membrane protein MntB	-0.00494849	0.0873451	-0.0566544	0.954875	0.95464	1	0.979172	0.023612	0.0774355	0.304924	0.760727	0.759523	1	0.908992	-0.0156485	0.0768947	-0.203506	0.838938	0.838113	1	0.951018
Synpcc7942_1319		pyrimidine regulatory protein PyrR	0.166101	0.0588366	2.82309	0.0052159	0.00498807	1	0.0318286	0.0442816	0.0623064	0.710708	0.478058	0.475776	1	0.762216	0.123679	0.0621513	1.98997	0.0478978	0.0467548	1	0.235153
Synpcc7942_1320		hypothetical protein	-0.0904186	0.0582155	-1.55317	0.121389	0.12011	1	0.310367	-0.009614	0.058191	-0.165215	0.868881	0.868432	1	0.961439	-0.0146721	0.0573997	-0.255613	0.798417	0.797736	1	0.938215
Synpcc7942_1321		hypothetical protein	-0.101217	0.0530128	-1.9093	0.0570549	0.0562777	1	0.194792	-0.150215	0.0540464	-2.77937	0.00574569	0.00559484	1	0.0527433	-0.0887953	0.056932	-1.55967	0.119757	0.118596	1	0.422174
Synpcc7942_1322	psaE	photosystem I reaction center subunit IV	-0.160199	0.129896	-1.23329	0.227371	0.210391	1	0.446012	0.0494209	0.149602	0.33035	0.743511	0.734158	1	0.8955	-0.0773645	0.171793	-0.450336	0.655817	0.643675	1	0.869952
Synpcc7942_1323	fpg	DNA-(apurinic or apyrimidinic site) lyase / Formamidopyrimidine-DNA glycosylase	0.0705561	0.0712944	0.989645	0.323349	0.321158	1	0.56528	0.117178	0.0648323	1.80741	0.0719561	0.0706771	1	0.301182	0.0598387	0.0681635	0.877869	0.380896	0.378739	1	0.719955
Synpcc7942_1324		DEAD/DEAH box helicase-like	-0.156922	0.0322903	-4.85973	1.37038e-06	1.33385e-06	0.00235691	2.27481e-05	-0.110678	0.0326701	-3.38774	0.000733076	0.000723094	1	0.00916571	-0.100312	0.032545	-3.08227	0.00211238	0.0020882	1	0.0247941
Synpcc7942_1326	mfd	transcription-repair coupling factor	0.279214	0.0314072	8.89012	1.99626e-18	1.8722e-18	3.44671e-15	9.75622e-17	0.318336	0.0317948	10.0122	8.80159e-23	8.12207e-23	1.51314e-19	1.08836e-20	0.284335	0.031365	9.06536	4.45755e-19	4.17041e-19	7.76113e-16	4.8898e-17
Synpcc7942_1327		hypothetical protein	0.0565082	0.129653	0.435843	0.665082	0.65723	1	0.828605	0.0942528	0.093585	1.00714	0.319376	0.307543	1	0.655627	0.0272197	0.113912	0.238954	0.812251	0.807665	1	0.939901
Synpcc7942_1328		hypothetical protein	0.0624815	0.0837175	0.746337	0.456822	0.453041	1	0.679924	0.0522132	0.0946831	0.551452	0.582278	0.579105	1	0.816233	0.0373603	0.0888693	0.420396	0.674896	0.672316	1	0.882212
Synpcc7942_1329		hypothetical protein	-0.299183	0.10763	-2.77975	0.00689337	0.00612423	1	0.0373021	-0.105502	0.101927	-1.03507	0.304005	0.296959	1	0.644246	-0.200582	0.106587	-1.88186	0.0637877	0.0600088	1	0.279684
Synpcc7942_1330		hypothetical protein	0.00102107	0.0628705	0.0162409	0.987055	0.986999	1	0.995489	-0.0236846	0.056209	-0.421366	0.673851	0.672513	1	0.862361	0.0944821	0.0593559	1.59179	0.112701	0.111144	1	0.409007
Synpcc7942_1332		hypothetical protein	-0.149637	0.0441634	-3.38825	0.000875247	0.000811108	1	0.00759983	0.0571388	0.0471018	1.21309	0.226788	0.223821	1	0.568398	-0.0109401	0.056056	-0.195164	0.845499	0.844519	1	0.951918
Synpcc7942_1333		ExsB	-0.0847274	0.0440954	-1.92146	0.0572854	0.0548599	1	0.191183	0.0777875	0.039309	1.97887	0.0503524	0.0481137	1	0.241987	0.00820108	0.0556605	0.147341	0.883135	0.881978	1	0.964672
Synpcc7942_1336		hypothetical protein	-0.262168	0.0534942	-4.90087	1.48155e-06	1.37269e-06	0.00242416	2.31996e-05	-0.0488679	0.0546464	-0.894257	0.371819	0.370291	1	0.70199	-0.118883	0.0517551	-2.29702	0.0222267	0.0218039	1	0.141406
Synpcc7942_1337		Integrins alpha chain	-0.0948918	0.028583	-3.31986	0.000923549	0.000915212	1	0.00845782	-0.0695612	0.0279226	-2.49122	0.0128446	0.0127759	1	0.0947338	-0.0683158	0.0288621	-2.36697	0.0180683	0.0179802	1	0.122658
Synpcc7942_1338		hypothetical protein	0.00123182	0.111683	0.0110296	0.991223	0.991122	1	0.997477	0.171702	0.0897547	1.91302	0.0587892	0.0559407	1	0.26302	0.0465822	0.109961	0.423623	0.672809	0.669246	1	0.880224
Synpcc7942_1339		hypothetical protein	-0.0272957	0.115677	-0.235965	0.814159	0.811279	1	0.911592	0.0306458	0.112764	0.271769	0.786611	0.783325	1	0.915587	-0.0427065	0.103425	-0.412924	0.680942	0.676189	1	0.883378
Synpcc7942_1341		hypothetical protein	-0.051121	0.0489854	-1.0436	0.297183	0.296124	1	0.541451	0.0469827	0.0463707	1.0132	0.311461	0.310401	1	0.658228	-0.069092	0.0480005	-1.4394	0.15067	0.149777	1	0.475994
Synpcc7942_1344	ndhI	NADH dehydrogenase subunit I	0.00108466	0.264644	0.00409856	0.996773	0.996584	1	0.997477	0.22969	0.284786	0.806537	0.429914	0.403679	1	0.718617	-0.141224	0.420845	-0.335571	0.740871	0.726304	1	0.905601
Synpcc7942_1347	ldhA	2-hydroxyacid dehydrogenase-like	-0.0771226	0.0552054	-1.39701	0.163352	0.16197	1	0.374891	-0.0464028	0.0516986	-0.897564	0.370074	0.368499	1	0.701352	0.00851261	0.0534253	0.159337	0.873501	0.873088	1	0.962346
Synpcc7942_1348		hypothetical protein	-0.10125	0.121137	-0.835833	0.40594	0.399075	1	0.634462	-0.15676	0.109842	-1.42714	0.157746	0.151746	1	0.460047	0.00748968	0.099293	0.0754301	0.940076	0.939196	1	0.979806
Synpcc7942_1349		hypothetical protein	-0.122287	0.065267	-1.87365	0.0622811	0.0610272	1	0.205302	-0.040667	0.0530448	-0.766654	0.444095	0.441891	1	0.745439	-0.0390037	0.0596245	-0.654155	0.513683	0.511646	1	0.790648
Synpcc7942_1350		hypothetical protein	-0.0902772	0.104853	-0.86099	0.392025	0.385104	1	0.623882	-0.112907	0.11374	-0.992674	0.324104	0.317048	1	0.660231	-0.0814098	0.0988659	-0.823436	0.412906	0.406072	1	0.732492
Synpcc7942_1352	acsA	acetyl-CoA synthetase	-0.0590151	0.0397279	-1.48548	0.137858	0.137262	1	0.33793	0.0395868	0.0401508	0.985953	0.32449	0.323756	1	0.664337	-0.00788493	0.0390574	-0.20188	0.840068	0.839828	1	0.951918
Synpcc7942_1354		putative export protein	-0.150614	0.0577646	-2.60738	0.00957392	0.00932074	1	0.0506832	-0.124397	0.0570289	-2.18131	0.0299266	0.0293476	1	0.170608	-0.0646339	0.0595215	-1.08589	0.278387	0.276677	1	0.633857
Synpcc7942_1355		response regulator receiver modulated diguanylate cyclase/phosphodiesterase with PAS/PAC sensor(s)	-0.190031	0.0579813	-3.27745	0.00117094	0.0011237	1	0.00999079	-0.105731	0.0614135	-1.72162	0.0861719	0.0850404	1	0.330638	-0.0955814	0.060401	-1.58245	0.114604	0.113297	1	0.413511
Synpcc7942_1356		response regulator receiver domain protein (CheY-like)	-0.0747074	0.104637	-0.713969	0.477015	0.471934	1	0.698225	0.0253678	0.111906	0.226689	0.821158	0.819123	1	0.93192	-0.0956916	0.114814	-0.833451	0.406703	0.4013	1	0.729147
Synpcc7942_1357		multi-sensor signal transduction histidine kinase	-0.165721	0.0321299	-5.15785	2.98042e-07	2.89892e-07	0.000517456	5.91127e-06	-0.0325023	0.0303956	-1.06931	0.285173	0.284681	1	0.634276	-0.0810593	0.031194	-2.59855	0.00949178	0.00941883	1	0.0792364
Synpcc7942_1358		hypothetical protein	-0.140833	0.0577795	-2.43742	0.0154288	0.0150277	1	0.0733868	-0.0401573	0.0557196	-0.720704	0.471706	0.469954	1	0.76049	-0.112483	0.0619624	-1.81534	0.0705651	0.0694607	1	0.308058
Synpcc7942_1360		cell envelope-related transcriptional attenuator	-0.0860274	0.0613319	-1.40265	0.161991	0.160135	1	0.371799	0.0433428	0.0504771	0.858662	0.39137	0.389268	1	0.709617	-0.0585086	0.0587915	-0.995188	0.320631	0.318485	1	0.677412
Synpcc7942_1361		hypothetical protein	-0.0253791	0.0859419	-0.295306	0.768235	0.766339	1	0.887288	-0.0207046	0.0826039	-0.250649	0.802484	0.800855	1	0.923482	0.0127738	0.0890114	0.143507	0.886114	0.885161	1	0.964729
Synpcc7942_1362		hypothetical protein	-0.0185789	0.0696523	-0.266738	0.789962	0.788784	1	0.898457	0.0122424	0.0639615	0.191403	0.848416	0.847555	1	0.951534	-0.106634	0.0673194	-1.584	0.114867	0.112801	1	0.412504
Synpcc7942_1363		hypothetical protein	0.0134651	0.117439	0.114656	0.909076	0.907534	1	0.957708	-0.012293	0.122832	-0.100079	0.920594	0.919246	1	0.981313	-0.0687384	0.12921	-0.531991	0.596574	0.590339	1	0.843744
Synpcc7942_1364		hypothetical protein	0.0514214	0.0952753	0.539713	0.590671	0.586382	1	0.782955	0.0807455	0.103333	0.78141	0.436525	0.43124	1	0.741527	0.0564809	0.102504	0.551013	0.582932	0.578581	1	0.840713
Synpcc7942_1365		Multiple antibiotic resistance (MarC)-related proteins	-0.12744	0.0947814	-1.34457	0.181434	0.177317	1	0.393665	-0.150907	0.0995064	-1.51656	0.132146	0.128511	1	0.42001	-0.0983083	0.0953396	-1.03114	0.304659	0.300077	1	0.653077
Synpcc7942_1367		cytochrome P450	-0.0185821	0.0495582	-0.374954	0.707848	0.707265	1	0.860233	0.0654972	0.0507545	1.29047	0.197462	0.196528	1	0.530485	0.0464678	0.0490219	0.947899	0.343622	0.342615	1	0.691985
Synpcc7942_1368		hypothetical protein	-0.00371799	0.107805	-0.0344881	0.972557	0.972256	1	0.988723	0.0766897	0.107207	0.715343	0.476081	0.471252	1	0.76049	0.0136044	0.110335	0.123301	0.902119	0.901049	1	0.969122
Synpcc7942_1370		hypothetical protein	-0.0368475	0.11071	-0.332828	0.740093	0.73685	1	0.872975	0.0819938	0.0882716	0.928881	0.355612	0.349423	1	0.692476	0.0657548	0.0960997	0.684235	0.49571	0.490147	1	0.78438
Synpcc7942_1371	corA	magnesium and cobalt transport protein CorA	0.00503135	0.048632	0.103457	0.91765	0.917435	1	0.961508	0.0317077	0.047575	0.666478	0.505477	0.504363	1	0.783546	-0.0131919	0.0475886	-0.277207	0.78176	0.781203	1	0.932275
Synpcc7942_1374	rluA	ribosomal large subunit pseudouridine synthase D	-0.125135	0.0413099	-3.02917	0.0025876	0.00252902	1	0.0192863	-0.0944047	0.0400421	-2.35764	0.0188015	0.0185295	1	0.122831	-0.127739	0.0420472	-3.03799	0.00251448	0.00245725	1	0.0286323
Synpcc7942_1375		hypothetical protein	-0.00451973	0.0762165	-0.0593012	0.952777	0.952498	1	0.978044	-0.123041	0.0802766	-1.53272	0.127063	0.12484	1	0.410877	-0.134422	0.0776896	-1.73025	0.0852626	0.0834407	1	0.343742
Synpcc7942_1376		hypothetical protein	-0.222847	0.0535226	-4.16361	3.8921e-05	3.69722e-05	0.0641097	0.000485033	-0.0315218	0.0514836	-0.612269	0.540732	0.539559	1	0.797018	-0.0608516	0.0542307	-1.12209	0.262545	0.261165	1	0.61641
Synpcc7942_1377		metal dependent phosphohydrolase	-0.0720877	0.0347892	-2.07213	0.038912	0.0383717	1	0.148118	0.0453751	0.0341678	1.32801	0.184955	0.183734	1	0.513554	0.0167265	0.0399567	0.418614	0.675729	0.674877	1	0.883257
Synpcc7942_1380		sulfate permease	-0.0164434	0.046234	-0.355656	0.72231	0.721495	1	0.866842	-0.0168895	0.0454133	-0.371907	0.710185	0.709337	1	0.881269	-0.0568158	0.0447485	-1.26967	0.205037	0.203653	1	0.544308
Synpcc7942_1381		ATPase	-0.0735834	0.0649865	-1.13229	0.258603	0.256536	1	0.494378	-0.00372389	0.0672175	-0.0554007	0.955864	0.955672	1	0.987597	0.0460867	0.0659144	0.699189	0.485086	0.483187	1	0.778921
Synpcc7942_1382		diguanylate cyclase/phosphodiesterase (GGDEF &amp; EAL domains) with PAS/PAC sensor(s)	-0.193163	0.0610547	-3.16376	0.00173614	0.00166335	1	0.0136862	-0.0624031	0.0567977	-1.09869	0.272886	0.270957	1	0.625156	-0.18843	0.0557651	-3.37899	0.000835258	0.000795898	1	0.0109787
Synpcc7942_1384		hypothetical protein	-0.0368562	0.0578273	-0.63735	0.524377	0.522898	1	0.738672	-0.0239909	0.0543836	-0.441143	0.659423	0.658285	1	0.854632	-0.0148985	0.0537562	-0.27715	0.781853	0.781095	1	0.932275
Synpcc7942_1385		hypothetical protein	-0.0480251	0.0661071	-0.726474	0.469037	0.464812	1	0.690409	0.0172531	0.0609249	0.283186	0.777548	0.775483	1	0.911999	-0.0911672	0.0639809	-1.42491	0.156914	0.153008	1	0.479072
Synpcc7942_1388	ecaA	Carbonate dehydratase	-0.0374653	0.0539391	-0.694585	0.487798	0.486386	1	0.713418	0.0250752	0.0510796	0.490904	0.623817	0.622691	1	0.837997	-0.0923914	0.0540301	-1.71	0.0881948	0.0871685	1	0.349419
Synpcc7942_1391	comM	Mg chelatase-related protein	-0.077659	0.0410017	-1.89405	0.0587591	0.0582484	1	0.19943	0.00574421	0.0405236	0.14175	0.887331	0.887104	1	0.96716	0.0175409	0.0444383	0.394725	0.693204	0.692612	1	0.890569
Synpcc7942_1392	phoA	alkaline phosphatase	-0.11999	0.042137	-2.84761	0.00456978	0.00449049	1	0.0295278	-0.0982138	0.0421019	-2.33277	0.0200208	0.0197775	1	0.128383	-0.0555878	0.0435475	-1.27648	0.202324	0.201435	1	0.543728
Synpcc7942_1393		histone deacetylase/AcuC/AphA family protein-like	-0.0531323	0.0486096	-1.09304	0.274902	0.273861	1	0.517732	-0.0226044	0.0494706	-0.456927	0.647923	0.647209	1	0.851248	-0.0773411	0.0491148	-1.5747	0.115959	0.11517	1	0.415498
Synpcc7942_1394		PDZ/DHR/GLGF	-0.211894	0.044337	-4.77915	2.24838e-06	2.15049e-06	0.00378916	3.5081e-05	-0.198405	0.0429191	-4.62277	4.69806e-06	4.50562e-06	0.00805605	9.49725e-05	-0.218933	0.0447833	-4.88873	1.32505e-06	1.26492e-06	0.00229582	3.82562e-05
Synpcc7942_1395		hypothetical protein	0.155831	0.0824952	1.88897	0.0610565	0.0589983	1	0.200873	0.133869	0.0754281	1.77479	0.0782038	0.0758269	1	0.316114	0.0697715	0.0798579	0.873697	0.383847	0.380006	1	0.719955
Synpcc7942_1396		hypothetical protein	0.073298	0.105629	0.693917	0.489446	0.484437	1	0.71278	0.146489	0.100672	1.45512	0.148967	0.144337	1	0.447563	0.147111	0.110843	1.3272	0.187657	0.182616	1	0.515168
Synpcc7942_1397		hypothetical protein	-0.00721467	0.0625768	-0.115293	0.908296	0.907941	1	0.957708	0.0180851	0.0583706	0.309833	0.756919	0.756004	1	0.908561	-0.0523551	0.0575409	-0.909875	0.363674	0.361812	1	0.711488
Synpcc7942_1398		Cellulose synthase (UDP-forming)	-0.267568	0.0889597	-3.00774	0.00306052	0.00286716	1	0.0212522	-0.0948058	0.0759894	-1.24762	0.214005	0.210897	1	0.552716	-0.103319	0.0615873	-1.6776	0.0953908	0.0931561	1	0.366375
Synpcc7942_1399		hypothetical protein	-0.187129	0.0746736	-2.50596	0.0134089	0.0126806	1	0.0649968	-0.0766644	0.0842995	-0.909428	0.364757	0.360885	1	0.699674	-0.19733	0.0770602	-2.56072	0.0115534	0.0109024	1	0.0877807
Synpcc7942_1400		Endo-1,4-beta-xylanase	-0.0505381	0.0509769	-0.991392	0.322223	0.320631	1	0.56528	0.0721882	0.055955	1.29011	0.197918	0.196445	1	0.530485	0.00338511	0.0549707	0.0615803	0.950934	0.950773	1	0.981096
Synpcc7942_1402		hypothetical protein	-0.148037	0.100418	-1.47422	0.14318	0.139416	1	0.340552	-0.0392587	0.0908814	-0.431977	0.666574	0.663589	1	0.857365	-0.199857	0.0867245	-2.30451	0.0230047	0.0217407	1	0.141406
Synpcc7942_1403		Hydroxyacylglutathione hydrolase	-0.152463	0.0676748	-2.25287	0.0251944	0.0245283	1	0.106776	0.0239008	0.064321	0.371586	0.710537	0.709256	1	0.881269	-0.0449043	0.0655558	-0.684978	0.494036	0.492035	1	0.78438
Synpcc7942_1405		hypothetical protein	0.373598	0.0937315	3.98583	0.000108128	9.56779e-05	0.164949	0.00117315	0.330546	0.0927879	3.56238	0.000503963	0.000455872	0.791849	0.00608761	0.360945	0.0910913	3.96245	0.000118093	0.000104628	0.185191	0.00183441
Synpcc7942_1408	mapA	membrane-associated protein	-0.237	0.177077	-1.3384	0.191167	0.175053	1	0.390997	-0.123972	0.191262	-0.64818	0.521968	0.506359	1	0.783965	-0.118839	0.191352	-0.621049	0.539418	0.524193	1	0.797486
Synpcc7942_1409	futA2	iron transport system substrate-binding protein	-0.0881863	0.0520135	-1.69545	0.0908004	0.0898933	1	0.259163	-0.0339339	0.0514507	-0.659541	0.509944	0.508749	1	0.786173	-0.0963855	0.0542323	-1.77727	0.0763152	0.0754898	1	0.325561
Synpcc7942_1410	leuA	2-isopropylmalate synthase	-0.0716896	0.144879	-0.494822	0.626399	0.606475	1	0.793644	-0.133605	0.109597	-1.21906	0.237742	0.211835	1	0.552716	-0.105056	0.162121	-0.648012	0.524732	0.500949	1	0.787514
Synpcc7942_1411		hypothetical protein	-0.0321724	0.0698614	-0.460518	0.645591	0.643993	1	0.820741	-0.0484846	0.0719343	-0.674012	0.500999	0.498927	1	0.778692	-0.0548526	0.0659989	-0.831114	0.406794	0.404526	1	0.731439
Synpcc7942_1412		hypothetical protein	0.0127601	0.10507	0.121444	0.903544	0.902667	1	0.955703	0.0949443	0.109113	0.870149	0.385971	0.381651	1	0.708562	0.111484	0.103819	1.07383	0.28507	0.2807	1	0.63475
Synpcc7942_1413		hypothetical protein	0.088301	0.0719953	1.22648	0.221431	0.218986	1	0.455864	0.115333	0.0740985	1.55648	0.121145	0.119181	1	0.400302	-0.00966052	0.072634	-0.133003	0.894322	0.893763	1	0.964729
Synpcc7942_1414		ATPase	0.0221684	0.0820995	0.270018	0.787496	0.78608	1	0.896466	0.107919	0.0754512	1.43032	0.154587	0.151796	1	0.460047	0.00447555	0.0696702	0.0642391	0.948861	0.948512	1	0.981096
Synpcc7942_1417		hypothetical protein	0.0689922	0.0702016	0.982772	0.326619	0.324636	1	0.567056	0.224671	0.0697359	3.22174	0.00143397	0.00137076	1	0.0159723	0.0850811	0.0679047	1.25295	0.211333	0.209464	1	0.54577
Synpcc7942_1418	ccmJ	hypothetical protein	-0.112773	0.153135	-0.736425	0.464983	0.455108	1	0.681149	-0.131246	0.157615	-0.832702	0.409053	0.398712	1	0.715774	-0.0309293	0.147058	-0.210321	0.83429	0.830651	1	0.949026
Synpcc7942_1419	chlL	protochlorophyllide reductase iron-sulfur ATP-binding protein	-0.121474	0.117606	-1.03289	0.304454	0.29859	1	0.543772	0.0859178	0.125669	0.683685	0.49595	0.490701	1	0.773105	-0.0525281	0.118393	-0.443676	0.658354	0.654447	1	0.874572
Synpcc7942_1420	chlN	light-independent protochlorophyllide reductase subunit N	0.0354127	0.0426246	0.830804	0.406463	0.405493	1	0.640323	0.038192	0.042596	0.896612	0.370338	0.369349	1	0.701352	0.0607716	0.0422632	1.43793	0.15105	0.150207	1	0.475994
Synpcc7942_1429		hypothetical protein	-0.139771	0.117705	-1.18747	0.238201	0.232525	1	0.471586	-0.0762458	0.121832	-0.625827	0.53303	0.528037	1	0.790946	-0.0515504	0.12986	-0.396969	0.692341	0.688775	1	0.887974
Synpcc7942_1430		hypothetical protein	0.0169194	0.0599609	0.282174	0.778045	0.777103	1	0.892194	-0.000780049	0.0578319	-0.0134882	0.989249	0.989202	1	0.995571	-0.0878928	0.064811	-1.35614	0.176283	0.174409	1	0.507099
Synpcc7942_1431	rotA	Peptidylprolyl isomerase	0.257572	0.0950557	2.70969	0.00787803	0.00725913	1	0.0422923	0.198797	0.0906797	2.1923	0.0305868	0.0289002	1	0.169427	0.26877	0.0977405	2.74984	0.00703294	0.00646668	1	0.0605004
Synpcc7942_1434		hypothetical protein	0.242019	0.106371	2.27523	0.0246816	0.0234074	1	0.102359	0.322246	0.101418	3.1774	0.0018935	0.00172188	1	0.0194593	0.228954	0.101796	2.24915	0.0263425	0.0250086	1	0.155351
Synpcc7942_1436		hypothetical protein	-0.142047	0.0853279	-1.66472	0.0984934	0.0955881	1	0.26901	-0.0471772	0.076819	-0.614134	0.540252	0.536708	1	0.794684	-0.26524	0.0924138	-2.87013	0.00482565	0.00447078	1	0.0448513
Synpcc7942_1437		hypothetical protein	-0.0921166	0.105167	-0.875907	0.38412	0.376669	1	0.616068	0.0481518	0.107153	0.449374	0.65457	0.649479	1	0.851248	-0.082562	0.112312	-0.735114	0.464761	0.457748	1	0.763374
Synpcc7942_1438	nblC	putative anti-sigma regulatory factor	-0.0325022	0.102242	-0.317895	0.750969	0.749375	1	0.879742	-0.133577	0.0926699	-1.44143	0.151371	0.148687	1	0.45305	-0.0692973	0.102114	-0.678626	0.498332	0.495492	1	0.785088
Synpcc7942_1439	ndhD2	NAD(P)H-quinone oxidoreductase subunit D	-0.252341	0.0562751	-4.48406	9.46778e-06	8.98105e-06	0.0157079	0.000131629	-0.0770105	0.0544542	-1.41423	0.158038	0.156965	1	0.470071	-0.0924389	0.0549356	-1.68268	0.0931826	0.0923397	1	0.363927
Synpcc7942_1442		hypothetical protein	0.355598	0.0509021	6.98592	4.94254e-10	3.13721e-10	5.68462e-07	9.05446e-09	0.366448	0.0507483	7.2209	1.66988e-10	1.0362e-10	1.90142e-07	4.62834e-09	0.368457	0.0499781	7.37237	8.26093e-11	5.05166e-11	9.28495e-08	2.42998e-09
Synpcc7942_1444		hypothetical protein	0.0862198	0.166003	0.519386	0.60583	0.597826	1	0.788693	-0.0213379	0.166736	-0.127974	0.898693	0.896447	1	0.969866	0.0189945	0.183436	0.103548	0.91795	0.916128	1	0.971824
Synpcc7942_1445		hypothetical protein	-0.0442065	0.0658275	-0.671551	0.502611	0.500396	1	0.719359	0.0191149	0.064833	0.294833	0.768414	0.767246	1	0.909439	-0.0128293	0.0661072	-0.194068	0.846311	0.845523	1	0.951918
Synpcc7942_1446		hypothetical protein	-0.051902	0.127818	-0.406063	0.685794	0.6817	1	0.846373	0.0825982	0.119111	0.693457	0.490057	0.4841	1	0.767061	-0.0512609	0.119853	-0.427698	0.670035	0.665762	1	0.880224
Synpcc7942_1448	nadA	quinolinate synthetase	0.0710124	0.0778526	0.912139	0.364029	0.358511	1	0.601581	0.18826	0.0707808	2.65975	0.00919391	0.00842527	1	0.0705616	0.0710767	0.0788871	0.900993	0.369895	0.364389	1	0.713607
Synpcc7942_1450	pstB	ATPase	-0.0287852	0.0498124	-0.577873	0.563792	0.562354	1	0.767256	-0.0396795	0.0457072	-0.868124	0.386035	0.384285	1	0.708562	-0.0836986	0.0505861	-1.65458	0.0990776	0.0978397	1	0.378448
Synpcc7942_1451		hypothetical protein	-0.253397	0.0674219	-3.75838	0.000221883	0.000205898	0.352291	0.00232689	-0.117594	0.0674416	-1.74364	0.0826917	0.0811125	1	0.328559	-0.0412937	0.0682031	-0.605452	0.545536	0.543452	1	0.810425
Synpcc7942_1452	radA	DNA repair protein RadA	0.0322445	0.0423222	0.761882	0.446467	0.445545	1	0.673523	0.0813614	0.0416207	1.95483	0.0511245	0.0506553	1	0.247472	0.0768116	0.0413502	1.85759	0.0637782	0.0632419	1	0.290078
Synpcc7942_1458		hypothetical protein	0.102685	0.0781861	1.31334	0.190903	0.187987	1	0.410551	0.216928	0.0792845	2.73608	0.00690285	0.00654306	1	0.0592984	0.148881	0.0836439	1.77994	0.0769374	0.0750083	1	0.324978
Synpcc7942_1460		hypothetical protein	0.0535407	0.0706021	0.758345	0.452803	0.440249	1	0.670924	0.0633602	0.0572965	1.10583	0.275576	0.262391	1	0.614553	0.29634	0.0546918	5.41837	3.32132e-06	1.84895e-06	0.00334474	5.10091e-05
Synpcc7942_1461	irpB	thiol oxidoreductase-like	-0.0718939	0.0412814	-1.74156	0.0821516	0.0815439	1	0.245154	0.0479187	0.0408264	1.17372	0.241022	0.240086	1	0.586747	-0.0506967	0.0402605	-1.25922	0.208491	0.207586	1	0.544308
Synpcc7942_1462	irpA	imelysin. Metallo peptidase. MEROPS family M75	-0.0919308	0.0550088	-1.6712	0.0956472	0.0945434	1	0.267921	-0.0227982	0.0567598	-0.401661	0.688199	0.68721	1	0.871484	-0.149312	0.0576561	-2.5897	0.0100395	0.00979298	1	0.0816517
Synpcc7942_1463	somB	probable porin	-0.0286976	0.034007	-0.843875	0.399032	0.398291	1	0.634462	0.00343585	0.0364967	0.0941415	0.925024	0.924907	1	0.981313	-0.0194029	0.0357071	-0.543391	0.587036	0.586448	1	0.843744
Synpcc7942_1464	somA	probable porin	-0.0967508	0.0371068	-2.60736	0.00953359	0.00930364	1	0.0506832	0.0491995	0.0391486	1.25674	0.209728	0.208253	1	0.550256	0.00360287	0.0427432	0.0842912	0.932875	0.932658	1	0.977473
Synpcc7942_1466	cysM	cysteine synthase	-0.225905	0.0976742	-2.31284	0.0224491	0.0212576	1	0.0960948	-0.165553	0.100632	-1.64514	0.10258	0.099491	1	0.360267	-0.185347	0.0958052	-1.93462	0.0554102	0.0532298	1	0.255675
Synpcc7942_1467		Heat shock protein DnaJ-like	-0.0192159	0.115729	-0.166043	0.86848	0.866972	1	0.939595	-0.116592	0.107426	-1.08532	0.280553	0.275035	1	0.628501	-0.0239512	0.116605	-0.205405	0.8377	0.835848	1	0.951018
Synpcc7942_1469		hypothetical protein	-0.175744	0.0890178	-1.97425	0.0520851	0.0487501	1	0.175875	-0.0167795	0.0969706	-0.173037	0.863095	0.8611	1	0.957005	-0.0534443	0.090766	-0.588815	0.557779	0.552	1	0.819266
Synpcc7942_1475	sbtA	sodium-dependent bicarbonate transporter	-0.141296	0.0348178	-4.05814	6.3454e-05	5.96476e-05	0.103071	0.000750999	0.0102118	0.0337475	0.302594	0.762413	0.761563	1	0.908992	-0.0349938	0.0435725	-0.803116	0.422556	0.420847	1	0.746228
Synpcc7942_1476		hypothetical protein	-0.100986	0.121991	-0.827816	0.411111	0.402531	1	0.637795	-0.0406427	0.104835	-0.387684	0.699645	0.694371	1	0.874567	-0.221801	0.112991	-1.96299	0.0543668	0.0501026	1	0.245728
Synpcc7942_1477		hypothetical protein	-0.0748668	0.040241	-1.86046	0.0631943	0.0628306	1	0.20899	0.016128	0.0385526	0.418337	0.675815	0.675393	1	0.863104	0.00429026	0.0382429	0.112184	0.910706	0.910583	1	0.971151
Synpcc7942_1478	cytM	cytochrome CytM	-0.129708	0.0556456	-2.33096	0.020902	0.0201208	1	0.0918408	0.0901716	0.0568305	1.58668	0.114401	0.112164	1	0.386758	0.030028	0.0632093	0.475056	0.635343	0.633235	1	0.868314
Synpcc7942_1480		hypothetical protein	0.00526768	0.0990082	0.0532045	0.957655	0.957284	1	0.980811	-0.0335835	0.0950847	-0.353196	0.724541	0.722227	1	0.88904	-0.0503701	0.0995036	-0.506214	0.613605	0.610501	1	0.857911
Synpcc7942_1482		hypothetical protein	-0.168981	0.037418	-4.51605	1.0782e-05	9.66773e-06	0.0168895	0.000139513	-0.0303304	0.0396862	-0.764256	0.44562	0.443143	1	0.745439	-0.0494361	0.0459653	-1.07551	0.283449	0.280833	1	0.63475
Synpcc7942_1483		hypothetical protein	-0.0498637	0.0767912	-0.649341	0.517189	0.513921	1	0.730945	0.130595	0.0716909	1.82164	0.0706603	0.0684964	1	0.2954	-0.0589395	0.0871174	-0.676553	0.499814	0.49647	1	0.78531
Synpcc7942_1485		hypothetical protein	-0.0933553	0.112511	-0.829746	0.412471	0.397612	1	0.634462	-0.0470748	0.106279	-0.442935	0.660618	0.650399	1	0.851248	-0.208463	0.13469	-1.54772	0.130948	0.119112	1	0.42321
Synpcc7942_1486		Protein of unknown function DUF37	-0.0350259	0.0919965	-0.380731	0.703945	0.70189	1	0.856922	0.117478	0.0947718	1.23959	0.217075	0.213748	1	0.556932	-0.0215716	0.0925222	-0.23315	0.815965	0.814647	1	0.939901
Synpcc7942_1488	cmpA	membrane protein	-0.0817608	0.0445987	-1.83326	0.0677756	0.0667695	1	0.216712	0.00867175	0.0493847	0.175596	0.860732	0.860224	1	0.956963	-0.0515708	0.0498191	-1.03516	0.301444	0.299665	1	0.653077
Synpcc7942_1489	cmpB	nitrate transport permease	-0.104189	0.0731863	-1.42362	0.157413	0.153325	1	0.361808	0.15035	0.0763926	1.96812	0.0515939	0.0493207	1	0.245426	-0.0438815	0.0903293	-0.485795	0.628088	0.624664	1	0.864661
Synpcc7942_1490	cmpC	nitrate transport ATP-binding subunits C and D	-0.0975889	0.0318921	-3.05997	0.00228618	0.00225551	1	0.017836	0.0408347	0.0317951	1.28431	0.199399	0.198802	1	0.533551	-0.0116296	0.0337202	-0.344885	0.73027	0.729924	1	0.907448
Synpcc7942_1491	cmpD	nitrate transport ATP-binding subunits C and D	-0.000940009	0.0534035	-0.017602	0.98597	0.985909	1	0.995489	0.191834	0.0519376	3.69355	0.000271828	0.000255696	0.447723	0.00380702	0.0257901	0.0579828	0.44479	0.656858	0.655459	1	0.874572
Synpcc7942_1492		hypothetical protein	-0.223161	0.0708213	-3.15104	0.00184399	0.00175448	1	0.0143104	-0.0867483	0.075126	-1.1547	0.249415	0.247181	1	0.59526	-0.0188331	0.0707357	-0.266246	0.79029	0.789319	1	0.935415
Synpcc7942_1493	mazG	nucleoside triphosphate pyrophosphohydrolase	-0.0215858	0.0523555	-0.412293	0.680436	0.679283	1	0.846172	0.011897	0.0566101	0.210156	0.833696	0.83307	1	0.943744	-0.106218	0.0511969	-2.07469	0.0389161	0.0381777	1	0.205809
Synpcc7942_1494		hypothetical protein	-0.0986479	0.0478998	-2.05947	0.0432251	0.0400601	1	0.151253	0.0612254	0.0470534	1.30119	0.197522	0.190564	1	0.522066	0.00388493	0.0665792	0.0583504	0.953638	0.952907	1	0.981128
Synpcc7942_1495		hypothetical protein	-0.000954214	0.0732886	-0.01302	0.989626	0.989565	1	0.997477	0.117361	0.0708167	1.65726	0.0991718	0.0971991	1	0.355449	-0.0332047	0.0720629	-0.460774	0.645505	0.643558	1	0.869952
Synpcc7942_1498		hypothetical protein	0.290566	0.0720889	4.03066	0.000161615	0.000123299	0.212075	0.00147331	0.169556	0.0720077	2.3547	0.0218845	0.0195905	1	0.127825	0.199314	0.0697462	2.85771	0.00588641	0.00504973	1	0.0498594
Synpcc7942_1500	prmA	ribosomal protein L11 methyltransferase	0.100936	0.0642298	1.57148	0.117031	0.115831	1	0.304339	0.12294	0.0621067	1.97949	0.0485938	0.047858	1	0.241348	-0.0281861	0.0611379	-0.461025	0.645085	0.643996	1	0.869952
Synpcc7942_1502		hypothetical protein	-0.0337689	0.0637182	-0.529972	0.596722	0.594722	1	0.788246	0.0221841	0.0705908	0.314264	0.75365	0.75235	1	0.906116	0.00328691	0.0688044	0.0477718	0.961946	0.961739	1	0.982066
Synpcc7942_1503	ylmH	RNA-binding S4	-0.131338	0.0554504	-2.36856	0.0185515	0.0180928	1	0.0848473	-0.0636538	0.0597111	-1.06603	0.287349	0.285446	1	0.634277	-0.0837776	0.0606219	-1.38197	0.168107	0.166431	1	0.497966
Synpcc7942_1504		hypothetical protein	-0.0484601	0.0796508	-0.608406	0.543911	0.540768	1	0.753701	-0.159218	0.0892075	-1.78481	0.0764734	0.0742096	1	0.311448	-0.101479	0.0914809	-1.10929	0.269221	0.265502	1	0.621824
Synpcc7942_1506		hypothetical protein	-0.0467049	0.124436	-0.375334	0.708258	0.705039	1	0.858865	-0.0862689	0.120084	-0.718404	0.47429	0.469194	1	0.76049	-0.0991258	0.124347	-0.797171	0.427361	0.422037	1	0.746834
Synpcc7942_1507	lipA	lipoyl synthase	-0.0490697	0.065039	-0.754466	0.451135	0.449573	1	0.676886	0.0785731	0.0629987	1.24722	0.213247	0.211672	1	0.552716	-0.125203	0.0621473	-2.01462	0.0447963	0.0440643	1	0.227101
Synpcc7942_1508		hypothetical protein	-0.157383	0.0559504	-2.8129	0.00520935	0.00506125	1	0.0321861	-0.082847	0.0582616	-1.42198	0.155993	0.154614	1	0.46708	-0.187478	0.0598163	-3.13424	0.00188059	0.00181575	1	0.0218944
Synpcc7942_1510	sigF1	RNA polymerase sigma factor SigF	0.295976	0.0559587	5.28919	2.40306e-07	2.17329e-07	0.00038815	4.48032e-06	0.362897	0.057561	6.30456	1.05637e-09	9.20112e-10	1.68473e-06	3.75246e-08	0.229913	0.0578996	3.9709	9.00922e-05	8.48914e-05	0.150597	0.00154494
Synpcc7942_1511		hypothetical protein	-0.500207	0.0894454	-5.59231	1.20967e-07	9.6359e-08	0.000172386	2.0542e-06	-0.466241	0.0928302	-5.02252	1.59673e-06	1.32123e-06	0.00237425	3.09828e-05	-0.18153	0.0886937	-2.0467	0.0426421	0.0409979	1	0.219123
Synpcc7942_1514		Pseudouridine synthase, Rsu	-0.0549031	0.0857623	-0.640178	0.522853	0.520404	1	0.736518	0.163043	0.0790016	2.06379	0.0404414	0.0392786	1	0.210533	0.0811791	0.0877869	0.924729	0.356318	0.353489	1	0.706226
Synpcc7942_1515		protein serine/threonine phosphatase	0.0593359	0.0769944	0.770652	0.441783	0.439417	1	0.6702	0.185385	0.0744694	2.48941	0.0135757	0.0130995	1	0.0963713	-0.0866076	0.0828893	-1.04486	0.297296	0.294796	1	0.649105
Synpcc7942_1518	pcrA	ATP-dependent helicase PcrA	-0.0460709	0.0421204	-1.09379	0.274447	0.273659	1	0.517732	-0.0656681	0.0405676	-1.61873	0.105983	0.10541	1	0.370318	-0.101192	0.0404104	-2.50411	0.0125166	0.0123726	1	0.0951272
Synpcc7942_1521	tatD	Sec-independent protein translocase TatD	-0.0856338	0.0875331	-0.978302	0.329005	0.326615	1	0.569452	-0.120175	0.0821356	-1.46313	0.144866	0.142887	1	0.444539	-0.138328	0.0854157	-1.61947	0.106785	0.105063	1	0.396346
Synpcc7942_1525	typA	GTP-binding protein TypA	-0.0765329	0.0486101	-1.57442	0.116483	0.11512	1	0.303112	0.0069634	0.0489098	0.142372	0.886885	0.886463	1	0.96716	0.0288375	0.0543742	0.530352	0.596275	0.594897	1	0.846116
Synpcc7942_1526		hypothetical protein	-0.0445706	0.0809633	-0.550504	0.582576	0.580572	1	0.779637	0.0285237	0.0723032	0.394502	0.693623	0.692076	1	0.873711	0.000252161	0.0796629	0.00316536	0.997478	0.997464	1	0.998947
Synpcc7942_1527		nitrogen assimilation regulatory protein	0.0943225	0.0309368	3.04887	0.00235781	0.00233201	1	0.0182286	0.141843	0.0296229	4.78829	1.93764e-06	1.88862e-06	0.00339008	4.3208e-05	0.133861	0.0309812	4.32073	1.71129e-05	1.67557e-05	0.0299759	0.000357201
Synpcc7942_1528	ycf49	conserved hypothetical protein YCF49	-0.0660831	0.0837534	-0.78902	0.431354	0.428005	1	0.660627	-0.0273993	0.0820639	-0.333878	0.738941	0.737108	1	0.89569	-0.106167	0.0934516	-1.13607	0.257752	0.254303	1	0.604571
Synpcc7942_1530		molybdenum-pterin binding domain	-0.0633474	0.140995	-0.449288	0.655205	0.648036	1	0.822567	0.103693	0.164153	0.631688	0.530527	0.521415	1	0.790335	-0.234862	0.1453	-1.61639	0.112431	0.10471	1	0.396346
Synpcc7942_1531	modA	molybdenum ABC transporter, periplasmic molybdate-binding protein	-0.128563	0.163296	-0.787302	0.434897	0.424748	1	0.657448	-0.0062299	0.168186	-0.0370417	0.970602	0.969947	1	0.988924	0.147239	0.166785	0.882809	0.38165	0.371155	1	0.718368
Synpcc7942_1533	sdhB	succinate dehydrogenase/fumarate reductase iron-sulfur subunit	-0.288694	0.0622072	-4.64084	6.0456e-06	5.43215e-06	0.009528	8.28514e-05	-0.182778	0.0652358	-2.80181	0.00554766	0.00531388	1	0.0506032	-0.20152	0.0600343	-3.35675	0.000933198	0.000879222	1	0.011698
Synpcc7942_1534		hypothetical protein	-0.0936486	0.0661551	-1.41559	0.158225	0.156307	1	0.366082	0.0157248	0.0653826	0.240504	0.81015	0.809287	1	0.927442	0.0504979	0.0632985	0.797774	0.425811	0.423669	1	0.746834
Synpcc7942_1535	rbcX	possible Rubisco chaperonin	0.0100875	0.0921028	0.109525	0.912988	0.912123	1	0.960361	0.0851106	0.0857218	0.992871	0.322972	0.318176	1	0.660231	-0.0132748	0.0925479	-0.143437	0.88621	0.885082	1	0.964729
Synpcc7942_1536	gat	probable amidotransferase	-0.0886074	0.0769536	-1.15144	0.250933	0.24836	1	0.48806	0.0514643	0.0648766	0.793265	0.428568	0.426055	1	0.73728	0.0184498	0.0648123	0.284665	0.776197	0.775009	1	0.92902
Synpcc7942_1537	stbB	hypothetical protein	-0.0927838	0.199418	-0.465272	0.645931	0.630747	1	0.814371	-0.280054	0.182014	-1.53864	0.136973	0.120107	1	0.400302	-0.0414276	0.22126	-0.187235	0.85305	0.846375	1	0.951918
Synpcc7942_1538		hypothetical protein	-0.122977	0.187921	-0.654408	0.518006	0.502312	1	0.720992	0.0359931	0.206908	0.173957	0.863108	0.857975	1	0.956963	0.172381	0.151213	1.13998	0.263621	0.246087	1	0.600682
Synpcc7942_1539		hypothetical protein	-0.175041	0.0816163	-2.14468	0.033929	0.0324042	1	0.128793	-0.0610605	0.0831966	-0.73393	0.464377	0.460474	1	0.757762	-0.130829	0.0851476	-1.5365	0.126964	0.123678	1	0.430934
Synpcc7942_1540	isiC	hypothetical protein	-0.0244941	0.155855	-0.157159	0.87593	0.872477	1	0.943381	-0.313298	0.166744	-1.87892	0.0677443	0.0604885	1	0.275428	-0.227856	0.164622	-1.38412	0.174192	0.161666	1	0.492505
Synpcc7942_1541	isiB	flavodoxin FldA	-0.0906571	0.176328	-0.514138	0.611858	0.595637	1	0.788246	-0.0427293	0.150872	-0.283216	0.77944	0.769594	1	0.909439	0.14931	0.142435	1.04826	0.304959	0.283452	1	0.637926
Synpcc7942_1542	isiA	iron-stress chlorophyll-binding protein	-0.14856	0.0479732	-3.09673	0.00206792	0.00202162	1	0.0162771	-0.147077	0.0491204	-2.99421	0.00288955	0.00282867	1	0.0296457	-0.0896327	0.048731	-1.83934	0.0664655	0.065872	1	0.297057
Synpcc7942_1543		putative ribonuclease II	0.0643006	0.172067	0.373695	0.710951	0.702073	1	0.856922	-0.120018	0.188855	-0.635503	0.529355	0.516185	1	0.787995	-0.242711	0.153579	-1.58036	0.123283	0.111783	1	0.410156
Synpcc7942_1544		panthotenate metabolism flavoprotein	-0.117782	0.10014	-1.17617	0.243882	0.235971	1	0.473962	-0.0970115	0.104709	-0.926489	0.357673	0.34956	1	0.692476	-0.00824364	0.0934634	-0.0882018	0.929992	0.928802	1	0.9767
Synpcc7942_1545		plasmid stabilization protein StbB-like	0.095559	0.0773175	1.23593	0.218569	0.214997	1	0.451663	0.140984	0.0738014	1.91032	0.0581517	0.0562239	1	0.263132	0.0511377	0.0676973	0.755387	0.451295	0.447767	1	0.76088
Synpcc7942_1546		putative ribonuclease II	-0.0267927	0.0295063	-0.908036	0.364277	0.363286	1	0.605547	0.125365	0.0272937	4.5932	5.47305e-06	5.23538e-06	0.00935563	0.000109129	0.0453273	0.0337167	1.34436	0.179415	0.178517	1	0.510515
Synpcc7942_1547		hypothetical protein	-0.12436	0.16484	-0.754425	0.459843	0.43424	1	0.66664	-0.409448	0.197114	-2.07722	0.0515853	0.0397818	1	0.212019	-0.0269146	0.199423	-0.134963	0.894061	0.887926	1	0.964729
Synpcc7942_1548		probable amidase	0.0101094	0.0442942	0.228234	0.819549	0.819202	1	0.913688	0.0578236	0.0449457	1.28652	0.198798	0.197921	1	0.532051	0.0134255	0.042748	0.314061	0.753593	0.753126	1	0.920085
Synpcc7942_1549	umuD	UmuD protein. Serine peptidase. MEROPS family S24	-0.138138	0.071222	-1.93954	0.0536917	0.0525456	1	0.185422	-0.0302892	0.0776555	-0.390046	0.696873	0.695478	1	0.874567	-0.0761296	0.0712223	-1.0689	0.286265	0.283938	1	0.637926
Synpcc7942_1550	umuC	DNA-directed DNA polymerase	-0.0305298	0.0452853	-0.674165	0.500528	0.499569	1	0.719359	-0.0601608	0.0458169	-1.31307	0.189782	0.188792	1	0.520844	-0.045607	0.0449538	-1.01453	0.310837	0.309754	1	0.664873
Synpcc7942_1551		hypothetical protein	-0.0219257	0.0767924	-0.28552	0.775788	0.773612	1	0.889274	0.00797447	0.085734	0.0930141	0.926063	0.925328	1	0.981313	-0.0129044	0.0771892	-0.167179	0.867539	0.86623	1	0.959817
Synpcc7942_1553		Phosphoesterase PHP-like	-0.00522832	0.0623317	-0.0838789	0.933203	0.932987	1	0.967007	0.0171819	0.0563663	0.304826	0.760688	0.759935	1	0.908992	0.0437468	0.0579032	0.755517	0.450471	0.449002	1	0.761256
Synpcc7942_1555		Thf1-like protein	0.0987892	0.0554795	1.78064	0.0760032	0.0749292	1	0.231577	0.180242	0.0554328	3.25154	0.00128132	0.00122953	1	0.0147859	0.196017	0.0616846	3.17774	0.00164236	0.00157864	1	0.0194837
Synpcc7942_1556		hypothetical protein	0.0617073	0.0763529	0.808185	0.420416	0.416661	1	0.648853	0.0451195	0.0761421	0.59257	0.554468	0.551262	1	0.803326	0.121004	0.0786617	1.53829	0.126337	0.1233	1	0.430934
Synpcc7942_1557	rpoD6	principal RNA polymerase sigma factor SigA	0.132091	0.0608478	2.17085	0.0308013	0.0301468	1	0.123497	0.207349	0.0540612	3.83546	0.000155584	0.000146562	0.257802	0.00233008	0.130941	0.0539989	2.42488	0.0159602	0.015549	1	0.111711
Synpcc7942_1560		hypothetical protein	0.0331461	0.14235	0.232848	0.817275	0.811492	1	0.911592	0.0821261	0.161562	0.508327	0.614507	0.603151	1	0.829554	0.0751002	0.154098	0.487354	0.629135	0.61813	1	0.859924
Synpcc7942_1561		hypothetical protein	-0.0151034	0.120577	-0.125259	0.900683	0.899123	1	0.955217	-0.192399	0.117391	-1.63897	0.105773	0.100411	1	0.361555	-0.173478	0.126215	-1.37447	0.173745	0.167078	1	0.499106
Synpcc7942_1562	draG	ADP-ribosylglycohydrolase-like	0.0301922	0.0577362	0.522933	0.601451	0.599985	1	0.789876	0.0160634	0.0571354	0.281147	0.778814	0.777945	1	0.911999	0.0144211	0.0598811	0.240829	0.809871	0.809119	1	0.939901
Synpcc7942_1564		hypothetical protein	-0.0469861	0.0853263	-0.550664	0.582896	0.57946	1	0.77926	0.105657	0.0861165	1.22691	0.222278	0.218092	1	0.558935	0.0776467	0.0924975	0.839447	0.402902	0.398623	1	0.729146
Synpcc7942_1566	ppk	polyphosphate kinase	-0.105343	0.0308094	-3.4192	0.000678972	0.000661124	1	0.00639314	0.0523168	0.0302202	1.73118	0.0840309	0.0833671	1	0.330638	-0.0228281	0.0333035	-0.685458	0.49337	0.492441	1	0.78438
Synpcc7942_1567		possible ribosomal protein L36	0.106554	0.126763	0.840578	0.405129	0.393588	1	0.631086	-0.0531396	0.12889	-0.412286	0.682132	0.674684	1	0.863104	0.0702672	0.12909	0.544329	0.588963	0.579748	1	0.840713
Synpcc7942_1568		hypothetical protein	-0.0479102	0.0773272	-0.619577	0.536324	0.533856	1	0.748002	0.0657278	0.0813926	0.80754	0.420427	0.417616	1	0.732226	-0.00677313	0.081102	-0.0835136	0.933536	0.933134	1	0.977473
Synpcc7942_1569		hypothetical protein	-0.171488	0.0762596	-2.24875	0.0259474	0.0249214	1	0.10797	-0.129895	0.0690039	-1.88243	0.061664	0.0598589	1	0.273224	-0.213197	0.084217	-2.53152	0.0123594	0.011761	1	0.0915505
Synpcc7942_1570	pacS	Heavy metal translocating P-type ATPase	-0.102458	0.0228537	-4.48319	8.46568e-06	8.22418e-06	0.0143923	0.000121485	0.0552605	0.0222177	2.48723	0.0130839	0.012957	1	0.0956979	-0.00166087	0.0278137	-0.059714	0.952399	0.952332	1	0.981096
Synpcc7942_1571	smpX	MIP family channel proteins	-0.117849	0.104498	-1.12776	0.262453	0.256676	1	0.494378	0.105208	0.107715	0.976728	0.331351	0.325483	1	0.665148	-0.0665852	0.121568	-0.54772	0.585255	0.580678	1	0.840713
Synpcc7942_1572		dehydrogenase subunit-like protein	-0.144952	0.0354994	-4.08324	4.92261e-05	4.7999e-05	0.0829903	0.00060842	-0.0976679	0.0368644	-2.64938	0.00823503	0.00814205	1	0.068804	-0.0372253	0.0375468	-0.991436	0.321795	0.321091	1	0.67834
Synpcc7942_1573		3-oxoacyl-(acyl-carrier protein) reductase	-0.151669	0.0858194	-1.76731	0.0792952	0.0770642	1	0.235189	-0.110049	0.091768	-1.19921	0.232418	0.228919	1	0.571385	-0.142153	0.082199	-1.72938	0.0858844	0.0835536	1	0.343742
Synpcc7942_1574		probable glucosidase	-0.04105	0.034153	-1.20194	0.22968	0.229157	1	0.467386	0.0178156	0.0341604	0.521527	0.60212	0.601711	1	0.829148	-0.0225882	0.0338547	-0.66721	0.504798	0.504319	1	0.787514
Synpcc7942_1575	malQ	Glycogen debranching enzyme	-0.0259858	0.0361874	-0.718091	0.47295	0.472238	1	0.698225	-0.0348668	0.037743	-0.923793	0.355925	0.355152	1	0.697659	-0.0271284	0.036736	-0.738469	0.460487	0.459766	1	0.764652
Synpcc7942_1576		chloride channel protein	-0.117236	0.0539452	-2.17324	0.0303574	0.0299052	1	0.123497	-0.0283329	0.051243	-0.552911	0.580638	0.579597	1	0.816233	-0.0609482	0.0490622	-1.24226	0.214878	0.213619	1	0.553522
Synpcc7942_1579		dual specificity protein phosphatase	-0.0991965	0.11514	-0.861526	0.391932	0.384511	1	0.623882	-0.221292	0.121936	-1.81482	0.0738982	0.0694864	1	0.297618	-0.397278	0.134038	-2.96393	0.00416627	0.00361862	1	0.0392401
Synpcc7942_1580		hypothetical protein	-0.141568	0.0760147	-1.86238	0.0641436	0.0625934	1	0.208842	-0.0823093	0.0690604	-1.19184	0.234857	0.232111	1	0.578076	-0.0133864	0.0726501	-0.184258	0.854014	0.853162	1	0.955542
Synpcc7942_1581		Peptidase M14, carboxypeptidase A	-0.23497	0.0563464	-4.1701	3.91308e-05	3.6881e-05	0.0639885	0.000485033	-0.165342	0.0548148	-3.01637	0.00276065	0.00267177	1	0.0283178	-0.100871	0.059418	-1.69766	0.0905324	0.0894599	1	0.35632
Synpcc7942_1583		hypothetical protein	-0.0674434	0.0861583	-0.782785	0.435308	0.431129	1	0.662949	0.103991	0.100542	1.0343	0.303093	0.298704	1	0.647076	-0.00417997	0.0985108	-0.0424316	0.966226	0.965917	1	0.984427
Synpcc7942_1584		hypothetical protein	-0.0546921	0.0474926	-1.15159	0.250082	0.248978	1	0.48806	0.0108987	0.05025	0.21689	0.828389	0.827995	1	0.939128	-0.0134526	0.0522969	-0.257236	0.797111	0.796647	1	0.938044
Synpcc7942_1585		N-acetylmuramoyl-L-alanine amidase, family 2	-0.110235	0.069227	-1.59238	0.112544	0.111019	1	0.296683	0.0263669	0.0694423	0.379694	0.70449	0.703287	1	0.877554	-0.0554129	0.0713462	-0.776676	0.438072	0.436119	1	0.753369
Synpcc7942_1587		integral membrane protein-like	-0.159029	0.0941597	-1.68893	0.0943797	0.0908322	1	0.261351	0.00647347	0.0909544	0.0711727	0.943404	0.942783	1	0.986426	-0.0579902	0.0840591	-0.689874	0.491887	0.487145	1	0.781766
Synpcc7942_1588		CBS	0.248901	0.0388775	6.40217	2.57779e-10	2.44291e-10	4.43143e-07	7.27443e-09	0.303529	0.0387963	7.82366	1.58117e-14	1.46189e-14	2.70156e-11	9.45689e-13	0.250791	0.0382974	6.54851	1.02528e-10	9.69354e-11	1.7807e-07	4.54627e-09
Synpcc7942_1589	pmbA	putative modulator of DNA gyrase	0.0765574	0.0480812	1.59225	0.111961	0.111185	1	0.296704	0.090904	0.0454603	1.99964	0.0460812	0.0456109	1	0.233787	0.0679377	0.0487856	1.39258	0.164368	0.163454	1	0.49618
Synpcc7942_1591	nbp1	RNA binding S1	-0.190655	0.0777907	-2.45087	0.0160047	0.0148914	1	0.0731316	0.0124854	0.086764	0.1439	0.885872	0.884626	1	0.96716	-0.0924838	0.0998223	-0.926485	0.356447	0.351195	1	0.703922
Synpcc7942_1592		creatinine amidohydrolase	-0.246593	0.0530586	-4.64757	4.81634e-06	4.49426e-06	0.00789642	7.02603e-05	-0.140141	0.054219	-2.58473	0.010163	0.00992503	1	0.0782326	-0.0990559	0.0504223	-1.96453	0.0502855	0.0495558	1	0.245274
Synpcc7942_1596	acdS	short chain dehydrogenase	-0.240637	0.0787874	-3.05426	0.00278462	0.00254842	1	0.0193556	0.0171096	0.0748162	0.228689	0.819503	0.817883	1	0.931685	0.00690349	0.0889777	0.0775867	0.938287	0.937724	1	0.979494
Synpcc7942_1598		Phenazine biosynthesis PhzC/PhzF protein	0.0603483	0.0570213	1.05835	0.290686	0.289075	1	0.535426	0.0303502	0.0541658	0.560321	0.575648	0.57437	1	0.813836	0.00726717	0.051483	0.141157	0.887834	0.887461	1	0.964729
Synpcc7942_1599		hypothetical protein	-0.00438861	0.0661911	-0.066302	0.947195	0.946945	1	0.973942	0.0333676	0.0666302	0.500787	0.617002	0.615334	1	0.83549	0.00445524	0.0676481	0.0658591	0.947547	0.947299	1	0.981096
Synpcc7942_1600		5',5'''-P-1,P-4-tetraphosphate phosphorylase II-like	-0.250438	0.078278	-3.19934	0.00163704	0.0015313	1	0.0127172	-0.209854	0.0793472	-2.64476	0.00892296	0.00850837	1	0.070627	-0.178288	0.0733485	-2.43069	0.0160851	0.0154391	1	0.111399
Synpcc7942_1601		hypothetical protein	-0.395511	0.165432	-2.39077	0.0217375	0.0183815	1	0.0855673	0.0792321	0.154663	0.512288	0.611339	0.601382	1	0.829148	0.022612	0.148633	0.152133	0.879866	0.87652	1	0.963924
Synpcc7942_1602		RNA methyltransferase TrmH, group 1	-0.169656	0.058108	-2.91967	0.00390803	0.00371834	1	0.0257315	0.00387139	0.052865	0.0732317	0.941695	0.941378	1	0.986055	-0.116431	0.0625529	-1.86132	0.0641737	0.0627388	1	0.288475
Synpcc7942_1603	ampC	beta-lactamase	-0.144662	0.0687431	-2.10439	0.0361656	0.0355079	1	0.138777	-0.0104895	0.0649485	-0.161504	0.871803	0.87135	1	0.961883	-0.0515438	0.0692016	-0.744836	0.456946	0.455342	1	0.762698
Synpcc7942_1604	cdpA	hypothetical protein	-0.111985	0.0432379	-2.58997	0.010142	0.00983226	1	0.0528367	0.0681512	0.0402629	1.69265	0.0917239	0.0903746	1	0.339765	0.0376437	0.0431002	0.8734	0.383254	0.381265	1	0.720369
Synpcc7942_1605		hypothetical protein	0.00809258	0.0789421	0.102513	0.918488	0.917895	1	0.961508	-0.0054356	0.0821569	-0.0661612	0.947338	0.946955	1	0.986653	-0.000543633	0.08041	-0.00676077	0.994615	0.994576	1	0.997767
Synpcc7942_1606		Beta-Ig-H3/fasciclin	0.188713	0.157311	1.19962	0.245033	0.218934	1	0.455864	0.118572	0.218094	0.543673	0.592989	0.57168	1	0.813143	0.0118182	0.263921	0.0447795	0.96475	0.962697	1	0.982066
Synpcc7942_1607	somA2	probable porin; major outer membrane protein	-0.0359129	0.0437772	-0.820356	0.412351	0.411476	1	0.645027	0.000241718	0.0438153	0.00551675	0.9956	0.995592	1	0.998253	-0.0147512	0.0422984	-0.34874	0.727411	0.726921	1	0.905601
Synpcc7942_1610	pntB	pyridine nucleotide transhydrogenase beta subunit	-0.129048	0.04623	-2.79143	0.00543716	0.00534276	1	0.0335218	-0.059089	0.0477328	-1.23791	0.216298	0.215358	1	0.558395	-0.0478891	0.0462628	-1.03515	0.30107	0.300081	1	0.653077
Synpcc7942_1611	pntA	nicotinamide nucleotide transhydrogenase alpha subunit-like	-0.115241	0.0775975	-1.48511	0.14054	0.13645	1	0.33726	-0.164905	0.08046	-2.04953	0.0429271	0.0408109	1	0.216888	-0.0629724	0.0820754	-0.767251	0.44467	0.439927	1	0.753702
Synpcc7942_1612	pntA	pyridine nucleotide transhydrogenase alpha subunit	-0.0455134	0.0468167	-0.972161	0.331506	0.330313	1	0.573577	0.0419784	0.0459292	0.913981	0.361229	0.360044	1	0.699674	-0.0494963	0.0483622	-1.02345	0.306659	0.305466	1	0.66146
Synpcc7942_1616		hypothetical protein	-1.02278	0.291225	-3.51201	0.00233094	0.00133776	1	0.0114596	-1.05759	0.31718	-3.33435	0.00348475	0.0020769	1	0.0227851	-0.775997	0.210008	-3.69508	0.00153689	0.000848451	1	0.011534
Synpcc7942_1618		Single-stranded nucleic acid binding R3H	0.0992894	0.147252	0.674281	0.502561	0.495318	1	0.716809	0.189421	0.147982	1.28002	0.205157	0.197577	1	0.532051	0.301507	0.160252	1.88146	0.0644595	0.0600815	1	0.279684
Synpcc7942_1619		metal-binding possibly nucleic acid-binding protein-like	0.292033	0.0765788	3.8135	0.000205293	0.000183331	0.314413	0.00212302	0.252293	0.0781568	3.22804	0.00155501	0.00142941	1	0.0165529	0.259143	0.0889209	2.91431	0.00415602	0.00387396	1	0.0408332
Synpcc7942_1620	ycf46	ATPase	0.274235	0.0542239	5.05745	7.35998e-07	6.72841e-07	0.0011916	1.1908e-05	0.239677	0.0578054	4.14627	4.38803e-05	4.12292e-05	0.0729756	0.000722859	0.259285	0.0581558	4.45846	1.16273e-05	1.08282e-05	0.0194041	0.000238985
Synpcc7942_1622		probable proteinase	0.101425	0.0405516	2.50113	0.0126159	0.0124742	1	0.0642902	0.0519992	0.040786	1.27493	0.202774	0.202049	1	0.53765	0.0489268	0.0405258	1.2073	0.227741	0.226994	1	0.57201
Synpcc7942_1623		hypothetical protein	-0.0455271	0.0741256	-0.614189	0.539675	0.537836	1	0.75145	0.0838482	0.0740367	1.13252	0.25855	0.256396	1	0.606557	0.0678658	0.0742424	0.914112	0.361579	0.359405	1	0.710478
Synpcc7942_1625		probable glycosyltransferase	-0.0402593	0.0677558	-0.594182	0.552964	0.551125	1	0.7604	-0.00692521	0.0778974	-0.0889017	0.929236	0.928909	1	0.981765	-0.0476798	0.0698237	-0.682861	0.49537	0.493374	1	0.78438
Synpcc7942_1626		hypothetical protein	0.0790849	0.0835618	0.946424	0.345283	0.342195	1	0.584662	0.109158	0.0754633	1.4465	0.149889	0.147293	1	0.452236	0.113071	0.0781644	1.44658	0.149868	0.147273	1	0.472596
Synpcc7942_1627		hypothetical protein	0.00348794	0.0471228	0.074018	0.941033	0.940873	1	0.970922	0.0447778	0.0461319	0.970648	0.332311	0.331	1	0.668413	-0.0432364	0.0448501	-0.964021	0.335619	0.334308	1	0.686841
Synpcc7942_1628		hypothetical protein	1.51213	0.157298	9.61316	4.92613e-16	2.6069e-16	4.77845e-13	1.11149e-14	-0.385018	0.20285	-1.89804	0.0604629	0.0578383	1	0.267913	-0.802244	0.150701	-5.32344	5.90295e-07	4.54609e-07	0.000826479	1.4455e-05
Synpcc7942_1629		hypothetical protein	-0.191637	0.0792309	-2.41871	0.0165497	0.0159251	1	0.0768007	-0.0348186	0.0719608	-0.483855	0.629064	0.627042	1	0.840004	-0.111021	0.0785284	-1.41376	0.159121	0.15668	1	0.486641
Synpcc7942_1630	cytA	cytochrome c553	-0.0729124	0.0926054	-0.787346	0.432582	0.428562	1	0.660627	-0.0348362	0.0811924	-0.429057	0.668626	0.665897	1	0.858284	0.137444	0.0802009	1.71374	0.0890751	0.0863194	1	0.349419
Synpcc7942_1631	cytB	TPR repeat	0.0380036	0.0550399	0.690473	0.490391	0.488941	1	0.714386	0.0788661	0.054248	1.45381	0.146967	0.14562	1	0.450056	0.0461117	0.0579007	0.796392	0.426387	0.424841	1	0.747656
Synpcc7942_1632		hypothetical protein	-0.00274815	0.153859	-0.0178615	0.985822	0.985506	1	0.995489	0.13562	0.122553	1.10663	0.273857	0.263347	1	0.615242	0.00159581	0.164348	0.00970999	0.992292	0.99212	1	0.996903
Synpcc7942_1633		hypothetical protein	-0.293062	0.205286	-1.42758	0.160472	0.150408	1	0.357623	-0.093793	0.191243	-0.490439	0.62626	0.617716	1	0.8361	-0.0492791	0.182306	-0.27031	0.788186	0.783053	1	0.933296
Synpcc7942_1634		hypothetical protein	-0.0470291	0.138762	-0.338918	0.738388	0.723762	1	0.868144	0.0154007	0.156127	0.0986426	0.922455	0.917951	1	0.981313	-0.14695	0.111103	-1.32264	0.201655	0.176984	1	0.508394
Synpcc7942_1635	somB2	probable porin; major outer membrane protein	-0.12708	0.0626724	-2.02768	0.0437027	0.0427584	1	0.160109	-0.0612348	0.0612589	-0.999608	0.318511	0.31632	1	0.660231	-0.0380825	0.0627361	-0.607027	0.544409	0.542584	1	0.810425
Synpcc7942_1636	dcoHI	pterin-4-alpha-carbinolamine dehydratase	-0.0923503	0.0874656	-1.05585	0.29287	0.289119	1	0.535426	0.00567945	0.0871595	0.0651616	0.948139	0.947734	1	0.986653	-0.0294631	0.0930396	-0.316672	0.751967	0.750093	1	0.918191
Synpcc7942_1638		hypothetical protein	-0.351309	0.130801	-2.68583	0.00881532	0.00793792	1	0.045401	-0.172371	0.116689	-1.47719	0.143601	0.138187	1	0.434236	-0.103761	0.120922	-0.858081	0.393444	0.386965	1	0.722335
Synpcc7942_1640		hypothetical protein	0.0516651	0.083725	0.617081	0.538191	0.53502	1	0.749028	0.0241334	0.0823488	0.293064	0.769911	0.768163	1	0.909439	0.0661947	0.0845497	0.782909	0.435013	0.431434	1	0.750111
Synpcc7942_1641		hypothetical protein	-0.0578269	0.0634961	-0.910715	0.36347	0.361043	1	0.60393	-0.0641057	0.0595574	-1.07637	0.282975	0.280542	1	0.631052	-0.0596026	0.0601083	-0.991587	0.322519	0.320073	1	0.6782
Synpcc7942_1642		hypothetical protein	-0.14793	0.0683953	-2.16287	0.0313568	0.0307389	1	0.12375	-0.0136226	0.0679755	-0.200404	0.841303	0.840725	1	0.94803	-0.171958	0.0636115	-2.70326	0.00726599	0.00705442	1	0.0636254
Synpcc7942_1643		diguanylate cyclase with GAF sensor	-0.0280785	0.0514751	-0.545478	0.5858	0.584546	1	0.782732	0.0308082	0.0533147	0.577856	0.563763	0.562459	1	0.809795	-0.0203142	0.0532341	-0.381602	0.703007	0.70206	1	0.896078
Synpcc7942_1644		hypothetical protein	-0.122329	0.0655308	-1.86674	0.0629327	0.0619694	1	0.207597	-0.0510809	0.0699338	-0.730417	0.465717	0.464073	1	0.76049	-0.0873169	0.0644129	-1.35558	0.176273	0.174684	1	0.507099
Synpcc7942_1645	rnc	RNAse III	-0.129845	0.0483744	-2.68417	0.00762274	0.00743463	1	0.0431807	-0.0776413	0.0498575	-1.55726	0.120327	0.119164	1	0.400302	-0.0976038	0.0486265	-2.00722	0.0455086	0.0448332	1	0.230388
Synpcc7942_1646		hypothetical protein	-0.0867867	0.0650006	-1.33517	0.183857	0.180688	1	0.398788	-0.142238	0.0615328	-2.31158	0.0221712	0.0212228	1	0.135206	-0.186417	0.0727602	-2.56207	0.0113974	0.0108162	1	0.0877435
Synpcc7942_1647		hypothetical protein	-0.0908177	0.0509385	-1.78289	0.0753843	0.0745751	1	0.230863	0.0750906	0.050304	1.49274	0.136317	0.135229	1	0.43218	-0.0181438	0.0539946	-0.33603	0.737029	0.736324	1	0.909801
Synpcc7942_1648		putative ferric uptake regulator, FUR family	-0.383383	0.132117	-2.90185	0.00497524	0.0043428	1	0.0288398	-0.145441	0.118355	-1.22885	0.223302	0.216103	1	0.558395	-0.185392	0.146544	-1.2651	0.210092	0.203008	1	0.544308
Synpcc7942_1649		rubrerythrin	-0.0682074	0.0593434	-1.14937	0.25153	0.24943	1	0.48806	-0.0203487	0.0570679	-0.35657	0.721722	0.720536	1	0.888709	-0.0570676	0.0598016	-0.954281	0.340886	0.338744	1	0.690743
Synpcc7942_1650		phosphorylase kinase alpha subunit	-0.266872	0.0343136	-7.77744	1.88797e-14	1.76734e-14	3.2307e-11	6.76639e-13	-0.173142	0.0337209	-5.13456	3.41768e-07	3.31667e-07	0.000598328	8.52339e-06	-0.156153	0.0336681	-4.638	4.00013e-06	3.9024e-06	0.00703602	9.80317e-05
Synpcc7942_1652		Elongator protein 3/MiaB/NifB	0.754449	0.0381989	19.7505	1.62094e-66	9.60281e-67	1.79861e-63	4.50372e-64	0.756053	0.038453	19.6618	4.59593e-66	2.73197e-66	5.12245e-63	2.56259e-63	0.771538	0.0372923	20.6889	2.53278e-71	1.44776e-71	2.716e-68	2.716e-68
Synpcc7942_1653	gldA	glycerol dehydrogenase	-0.0145261	0.0558289	-0.260189	0.794867	0.794261	1	0.902281	0.0700258	0.0549161	1.27514	0.203084	0.201723	1	0.53765	0.0442543	0.054563	0.811067	0.417865	0.41646	1	0.741503
Synpcc7942_1654		hypothetical protein	-0.0629501	0.092899	-0.677618	0.499994	0.494109	1	0.716809	-0.0819297	0.0950635	-0.861842	0.391383	0.384898	1	0.708562	0.0433068	0.100949	0.428995	0.669094	0.664811	1	0.880224
Synpcc7942_1655		hypothetical protein	0.160271	0.174925	0.916224	0.36518	0.351923	1	0.594781	0.0993912	0.209106	0.475315	0.637214	0.627801	1	0.840053	-0.0108219	0.180399	-0.0599888	0.952471	0.951138	1	0.981096
Synpcc7942_1656	katG	catalase/peroxidase HPI	-0.175618	0.0423164	-4.15012	3.73591e-05	3.63321e-05	0.0630726	0.000483398	-0.0663571	0.040185	-1.65129	0.0991316	0.0986055	1	0.357848	-0.103789	0.0390876	-2.65528	0.00810605	0.00800762	1	0.0705272
Synpcc7942_1657		hypothetical protein	-0.0514834	0.1762	-0.292188	0.771516	0.766003	1	0.887288	0.112071	0.156615	0.715582	0.47803	0.467181	1	0.76049	0.241068	0.142514	1.69154	0.0978061	0.0898334	1	0.356886
Synpcc7942_1658		hypothetical protein	-0.328345	0.0868294	-3.7815	0.000212284	0.000194461	0.333306	0.00223809	-0.0699737	0.0843482	-0.829582	0.40788	0.405044	1	0.719567	-0.220126	0.0932481	-2.36065	0.0193191	0.0186011	1	0.124627
Synpcc7942_1659		nitroreductase	-0.00549775	0.0586779	-0.0936937	0.925424	0.925118	1	0.961508	0.0596431	0.0621261	0.960032	0.337917	0.335937	1	0.673309	-0.0532685	0.0628944	-0.846951	0.39779	0.395854	1	0.728078
Synpcc7942_1660		potassium channel protein	-0.102572	0.0781734	-1.31211	0.191501	0.18829	1	0.410735	0.0358376	0.0841273	0.425993	0.670728	0.66847	1	0.858697	-0.0157451	0.0845094	-0.186312	0.852454	0.85139	1	0.955542
Synpcc7942_1661	digA	hypothetical protein	-0.021644	0.103792	-0.208532	0.835142	0.833774	1	0.922808	-0.0970297	0.096136	-1.0093	0.314722	0.310668	1	0.658228	-0.0726238	0.11054	-0.65699	0.512358	0.508813	1	0.788799
Synpcc7942_1663		hypothetical protein	0.0342964	0.0873855	0.392473	0.695333	0.692988	1	0.850948	0.0881358	0.0809697	1.0885	0.278327	0.274453	1	0.628501	-0.0133458	0.0876988	-0.152178	0.879275	0.878304	1	0.963924
Synpcc7942_1664		hypothetical protein	-0.0167299	0.0715674	-0.233764	0.8155	0.814134	1	0.912094	0.113467	0.0675371	1.68007	0.0951117	0.0926506	1	0.345271	0.0888922	0.0635435	1.39892	0.163987	0.160837	1	0.491473
Synpcc7942_1665		probable oxidoreductase	0.050248	0.0494357	1.01643	0.310032	0.308735	1	0.555309	0.0183775	0.0504966	0.363935	0.716097	0.715368	1	0.884078	0.0563448	0.0540421	1.04261	0.297753	0.296459	1	0.650653
Synpcc7942_1666		hypothetical protein	0.0834921	0.0430662	1.93869	0.0530288	0.0525822	1	0.185422	0.0829764	0.0438074	1.89412	0.058712	0.058237	1	0.268106	0.13156	0.0442057	2.9761	0.00304236	0.00298764	1	0.033362
Synpcc7942_1668	kdpA	potassium-transporting ATPase subunit A	-0.0984887	0.0369373	-2.66637	0.00785556	0.00775441	1	0.0447609	0.00877758	0.0363871	0.241228	0.809453	0.809146	1	0.927442	-0.000686049	0.0363302	-0.0188837	0.98494	0.984915	1	0.993165
Synpcc7942_1669	kdpB	potassium-transporting ATPase subunit B	0.0181103	0.0398823	0.454093	0.649929	0.649328	1	0.822567	0.0259546	0.0414866	0.625615	0.53181	0.531055	1	0.79131	0.00647316	0.0421457	0.15359	0.877986	0.877763	1	0.963924
Synpcc7942_1670		hypothetical protein	0.096781	0.11233	0.861577	0.391905	0.384483	1	0.623882	0.00829213	0.11332	0.0731742	0.941879	0.940963	1	0.986055	0.0815282	0.123321	0.661108	0.510745	0.504098	1	0.787514
Synpcc7942_1671	kdpC	potassium-transporting ATPase, C subunit	-0.0418766	0.0709986	-0.589822	0.556054	0.553661	1	0.76094	-0.0429136	0.0735822	-0.583206	0.560488	0.558113	1	0.809075	0.0432499	0.0632904	0.683356	0.495265	0.492654	1	0.78438
Synpcc7942_1672	vanY	vanY D-Ala-D-Ala carboxypeptidase. Metallo peptidase. MEROPS family M15B	-0.0949384	0.0772309	-1.22928	0.220495	0.217859	1	0.455126	-0.086251	0.0725864	-1.18825	0.236225	0.233547	1	0.579544	-0.0377876	0.0797684	-0.473716	0.636249	0.634312	1	0.868591
Synpcc7942_1674		hypothetical protein	-0.270407	0.149366	-1.81037	0.0758043	0.0701261	1	0.223356	-0.124166	0.159044	-0.780703	0.438386	0.429203	1	0.740059	-0.279084	0.158511	-1.76066	0.0839588	0.0779406	1	0.330807
Synpcc7942_1675		hypothetical protein	0.0289795	0.079561	0.364243	0.716084	0.714524	1	0.864805	0.00972957	0.0784735	0.123985	0.901459	0.900895	1	0.972428	-0.155503	0.072184	-2.15426	0.0324857	0.0315066	1	0.182992
Synpcc7942_1676		hypothetical protein	0.0156306	0.0646745	0.241681	0.809244	0.808357	1	0.910798	0.0510302	0.0633613	0.805383	0.421434	0.419238	1	0.732226	-0.0627715	0.0641283	-0.978841	0.328691	0.326406	1	0.681286
Synpcc7942_1677		hypothetical protein	-0.311505	0.0492475	-6.32531	6.29553e-10	5.71613e-10	1.03519e-06	1.62477e-08	-0.157324	0.049993	-3.14693	0.00176363	0.00171749	1	0.0194593	-0.0944983	0.050567	-1.86877	0.0623277	0.0616774	1	0.284292
Synpcc7942_1678		hypothetical protein	-0.0128479	0.0834112	-0.15403	0.877818	0.876835	1	0.943869	0.06274	0.0946131	0.663122	0.508392	0.504961	1	0.783546	-0.0105704	0.0874067	-0.120934	0.903925	0.903149	1	0.969122
Synpcc7942_1679	psb28	photosystem II reaction center W protein	-1.05561	0.127074	-8.30707	1.46985e-12	8.01672e-13	1.45985e-09	2.6856e-11	-0.661636	0.119467	-5.53823	3.42365e-07	2.45277e-07	0.000442726	6.39084e-06	-0.50459	0.0982853	-5.13393	1.80594e-06	1.34394e-06	0.00243657	3.93943e-05
Synpcc7942_1680	cysA	Sulphate transport system permease protein 1	-0.210214	0.0687511	-3.05761	0.00254596	0.00240873	1	0.0186727	-0.0751218	0.0746279	-1.00662	0.315372	0.312674	1	0.658802	0.0548488	0.0710684	0.771774	0.441187	0.438636	1	0.753702
Synpcc7942_1681	sbpA	Thiosulphate-binding protein	0.230857	0.0681446	3.38775	0.000871468	0.000809324	1	0.00759983	0.227109	0.0671786	3.38067	0.000892784	0.000829349	1	0.0103037	0.218904	0.0727409	3.00937	0.00300691	0.00283221	1	0.0321888
Synpcc7942_1682	cysT	Sulphate transport system permease protein 2	-0.249272	0.0672524	-3.70651	0.000250343	0.000237763	0.405387	0.00259328	-0.107384	0.0638346	-1.68222	0.09357	0.092388	1	0.345259	-0.0373039	0.0705031	-0.52911	0.597122	0.595792	1	0.846747
Synpcc7942_1683	orf81	hypothetical protein	-0.0581976	0.0901929	-0.645257	0.520756	0.514643	1	0.731119	0.074106	0.103092	0.718836	0.474506	0.468033	1	0.76049	0.0260982	0.0874318	0.298498	0.76616	0.76282	1	0.923258
Synpcc7942_1684	cysR	putative transcriptional regulator, Crp/Fnr family	-0.0144991	0.0581753	-0.249231	0.803366	0.802617	1	0.907297	0.0483422	0.060227	0.802666	0.422851	0.42105	1	0.733516	-0.0487931	0.0630712	-0.773619	0.439811	0.438035	1	0.753702
Synpcc7942_1685	cysW	Sulphate transport system permease protein 2	-0.215251	0.071514	-3.00991	0.00286136	0.00275154	1	0.0205653	-0.0460287	0.0685205	-0.67175	0.502319	0.500598	1	0.780102	-0.0310398	0.0644114	-0.481899	0.63027	0.628891	1	0.867054
Synpcc7942_1686	sbpA	Thiosulphate-binding protein	-0.0593755	0.0614792	-0.965783	0.335575	0.332387	1	0.575239	-0.0144808	0.0737688	-0.196299	0.844619	0.843603	1	0.948127	-0.0946918	0.0697056	-1.35845	0.176186	0.173345	1	0.507019
Synpcc7942_1687	cysT	Sulfate ABC transporter, permease protein CysT	-0.0712057	0.0425304	-1.67423	0.0947185	0.093997	1	0.267179	0.0204359	0.0449607	0.454528	0.649649	0.648931	1	0.851248	-0.0407435	0.0468148	-0.870312	0.384553	0.38351	1	0.720907
Synpcc7942_1688	cysW	Sulfate ABC transporter, permease protein CysW	0.0004837	0.0608045	0.007955	0.993658	0.993635	1	0.997477	0.00823804	0.0573167	0.143728	0.88581	0.885406	1	0.96716	-0.0117717	0.05785	-0.203486	0.838891	0.838325	1	0.951018
Synpcc7942_1689	rhdA	Rhodanese-like	-0.0109593	0.0527956	-0.20758	0.83568	0.835169	1	0.922865	0.00309021	0.051377	0.0601477	0.952073	0.951922	1	0.987378	0.00574455	0.0548811	0.104673	0.916697	0.916435	1	0.971824
Synpcc7942_1690		hypothetical protein	-0.218809	0.141722	-1.54393	0.126364	0.121547	1	0.312787	-0.0420204	0.122217	-0.34382	0.731841	0.728503	1	0.891501	-0.028514	0.120912	-0.235824	0.814143	0.81178	1	0.939901
Synpcc7942_1691		hypothetical protein	0.00478232	0.0434764	0.109998	0.91245	0.912284	1	0.960361	0.00360983	0.0416701	0.0866287	0.930997	0.930866	1	0.982952	0.0153892	0.0441408	0.348639	0.727489	0.726991	1	0.905601
Synpcc7942_1692		mrr restriction system protein	-0.00252637	0.111362	-0.0226862	0.981949	0.98174	1	0.993121	-0.0666363	0.107174	-0.621756	0.535608	0.530899	1	0.79131	-0.0670149	0.121946	-0.549548	0.583933	0.579589	1	0.840713
Synpcc7942_1693	divK	response regulator receiver domain protein (CheY-like)	0.0147429	0.0779581	0.189113	0.850261	0.849183	1	0.932709	0.00907272	0.0789451	0.114925	0.90866	0.907997	1	0.976579	-0.0588961	0.0823838	-0.714899	0.47579	0.472581	1	0.773082
Synpcc7942_1694	gyrA	DNA topoisomerase IV subunit A	-0.462637	0.199155	-2.323	0.0262969	0.0219259	1	0.0986402	0.0974618	0.190162	0.512519	0.611601	0.600177	1	0.829148	-0.321267	0.205146	-1.56604	0.126601	0.114953	1	0.415498
Synpcc7942_1695		hypothetical protein	-0.146351	0.10728	-1.36419	0.177285	0.170053	1	0.385755	-0.00328381	0.115322	-0.0284752	0.977372	0.976986	1	0.993402	-0.18939	0.131057	-1.4451	0.153309	0.146465	1	0.471302
Synpcc7942_1696		hypothetical protein	-0.0782932	0.0612386	-1.27849	0.202035	0.200457	1	0.430764	0.0386277	0.0629838	0.613295	0.540132	0.538711	1	0.796393	-0.0492335	0.0624387	-0.788509	0.431003	0.429388	1	0.749332
Synpcc7942_1697		Zn-finger, CDGSH type	-0.023957	0.0704926	-0.339852	0.734463	0.732537	1	0.872962	0.0212532	0.0719799	0.295267	0.768216	0.766518	1	0.909439	0.0100282	0.0672032	0.149222	0.881587	0.8807	1	0.964672
Synpcc7942_1698		putative transcriptional regulator	0.0806478	0.0989394	0.815123	0.417307	0.411304	1	0.645027	0.188465	0.103673	1.81787	0.0726488	0.0690428	1	0.297074	0.103129	0.097386	1.05897	0.292649	0.286453	1	0.640508
Synpcc7942_1699		MATE efflux family protein	-0.12925	0.0394728	-3.2744	0.00111469	0.0010937	1	0.00981713	-0.0678966	0.0388344	-1.74836	0.0808705	0.0803691	1	0.327766	-0.109913	0.0402719	-2.72927	0.00651813	0.00642995	1	0.0605004
Synpcc7942_1702		hypothetical protein	0.42794	0.148689	2.87809	0.0064604	0.00515116	1	0.0325373	0.119248	0.176195	0.676798	0.502529	0.490633	1	0.773105	0.139986	0.18978	0.73762	0.465161	0.452755	1	0.761746
Synpcc7942_1703	ams1	putative alpha-mannosidase	-0.124013	0.0349495	-3.54835	0.000405237	0.000399544	0.678426	0.00415203	0.00338182	0.0350784	0.0964076	0.923216	0.923135	1	0.981313	-0.0483236	0.0370331	-1.30488	0.192228	0.191758	1	0.530588
Synpcc7942_1704		hypothetical protein	0.146866	0.0573211	2.56217	0.0108839	0.0106048	1	0.0557274	0.148275	0.0613469	2.41699	0.0162381	0.0158623	1	0.111036	0.0413126	0.0621681	0.66453	0.506855	0.50534	1	0.787514
Synpcc7942_1707	ftn6	cell division protein Ftn6 hypothetical protein	-0.0661707	0.0782614	-0.845508	0.398956	0.396104	1	0.632956	0.0680611	0.0763219	0.891764	0.373717	0.370827	1	0.70199	-0.0128983	0.0772745	-0.166916	0.867625	0.866829	1	0.959817
Synpcc7942_1708	prlC	oligopeptidase A. Metallo peptidase. MEROPS family M03A	-0.0524746	0.0430269	-1.21958	0.223175	0.222219	1	0.460644	0.0265755	0.0420051	0.632673	0.527223	0.526369	1	0.790946	-0.0756912	0.0434137	-1.74348	0.0818356	0.0812061	1	0.338289
Synpcc7942_1711		hypothetical protein	-0.152407	0.119295	-1.27756	0.204392	0.199477	1	0.42915	-0.1254	0.128227	-0.977949	0.330483	0.325206	1	0.665148	-0.0928416	0.122747	-0.756365	0.451227	0.446274	1	0.759718
Synpcc7942_1713	mocD	probable hydrocarbon oxygenase MocD	0.0198875	0.0579362	0.343266	0.731657	0.730654	1	0.872962	0.0651606	0.0594232	1.09655	0.273783	0.271923	1	0.625156	0.0574661	0.0596194	0.963883	0.335939	0.334065	1	0.686841
Synpcc7942_1714	metX	hypothetical protein	-0.0282161	0.0558493	-0.505219	0.61372	0.612634	1	0.797572	0.0260691	0.0537383	0.485113	0.627896	0.626843	1	0.840004	0.0486648	0.0581662	0.836651	0.403353	0.401914	1	0.729198
Synpcc7942_1716		diguanylate cyclase/phosphodiesterase with PAS/PAC sensor(s)	0.0624649	0.0462305	1.35116	0.177221	0.176336	1	0.392881	0.140885	0.0468584	3.00661	0.00276731	0.00271238	1	0.0285867	0.0851712	0.0509159	1.67278	0.0949617	0.0942869	1	0.369274
Synpcc7942_1717	glcF	glycolate oxidase subunit (Fe-S) protein	-0.0638032	0.0644526	-0.989925	0.322907	0.321384	1	0.56528	0.0618419	0.0624538	0.990202	0.322772	0.321249	1	0.662267	0.0274562	0.0641046	0.428303	0.668699	0.667717	1	0.880224
Synpcc7942_1718	glcE	glycolate oxidase subunit GlcE	0.0984101	0.057196	1.72058	0.0860936	0.0852553	1	0.252668	0.090764	0.0581515	1.56082	0.119349	0.118362	1	0.400084	0.0633413	0.060621	1.04487	0.296706	0.295412	1	0.6497
Synpcc7942_1720		hypothetical protein	-0.295424	0.0836488	-3.53171	0.000566763	0.000511673	0.864216	0.00510584	-0.212321	0.0857124	-2.47714	0.0144887	0.0137171	1	0.0993564	-0.252703	0.0866832	-2.91525	0.00416715	0.00387436	1	0.0408332
Synpcc7942_1721		PBS lyase HEAT-like repeat	-0.134617	0.0861008	-1.56348	0.120214	0.117352	1	0.307047	-0.0385631	0.0806658	-0.47806	0.633359	0.630707	1	0.842667	-0.064943	0.087311	-0.743812	0.458246	0.454742	1	0.762374
Synpcc7942_1722	sbpA	Thiosulphate-binding protein	-0.158268	0.0493984	-3.20391	0.00145228	0.00141431	1	0.0119516	-0.0467707	0.0462116	-1.0121	0.312036	0.310869	1	0.658228	-0.0568226	0.0470698	-1.2072	0.227991	0.226871	1	0.57201
Synpcc7942_1723		carotene isomerase	-0.0252409	0.0365175	-0.6912	0.489661	0.489012	1	0.714386	0.0123534	0.0352607	0.350345	0.726182	0.725788	1	0.890566	-0.0653144	0.0373996	-1.74639	0.0811664	0.0807125	1	0.337984
Synpcc7942_1724		hypothetical protein	-0.252153	0.170189	-1.48161	0.147654	0.135161	1	0.335226	-0.0908356	0.173106	-0.524741	0.603168	0.591548	1	0.825356	-0.150684	0.216954	-0.694543	0.492061	0.478237	1	0.776393
Synpcc7942_1725		transcriptional regulator, GntR family	0.00610211	0.0487912	0.125066	0.900547	0.900226	1	0.955217	0.0879954	0.0500874	1.75684	0.079862	0.0788895	1	0.323844	0.0143977	0.0496452	0.290011	0.771988	0.771268	1	0.928094
Synpcc7942_1728		hypothetical protein	-0.0533021	0.0542271	-0.982941	0.326503	0.324593	1	0.567056	0.000922192	0.0542801	0.0169895	0.986457	0.986404	1	0.995354	-0.0423491	0.0524554	-0.807336	0.420173	0.418336	1	0.743885
Synpcc7942_1729	kdpD	potassium-transporting ATPase D chain	0.00642599	0.0545913	0.117711	0.906358	0.906095	1	0.957653	0.0572315	0.0529509	1.08084	0.280446	0.279091	1	0.630153	0.0246593	0.0536395	0.459722	0.645976	0.645045	1	0.869952
Synpcc7942_1730		hypothetical protein	-0.134242	0.0573494	-2.34077	0.0200182	0.0194961	1	0.0900853	-0.0160966	0.0607883	-0.264798	0.79138	0.79051	1	0.920587	-0.0433261	0.0578352	-0.749129	0.454472	0.452548	1	0.761746
Synpcc7942_1731		hypothetical protein	0.052681	0.0651669	0.808402	0.419932	0.41712	1	0.648853	0.0353675	0.0686126	0.515466	0.606863	0.604684	1	0.829725	-0.0528727	0.0818625	-0.645873	0.519189	0.516659	1	0.793168
Synpcc7942_1732		hypothetical protein	-0.149724	0.0880722	-1.70001	0.0912872	0.0888786	1	0.25879	0.0787801	0.0873194	0.902206	0.368454	0.364855	1	0.700194	-0.0781918	0.0854142	-0.915442	0.36149	0.357882	1	0.710478
Synpcc7942_1733	sufR	transcriptional regulator	-0.286343	0.0642019	-4.46004	1.12097e-05	1.05034e-05	0.0183389	0.000150415	-0.23631	0.0593652	-3.98062	8.43648e-05	8.00278e-05	0.141169	0.0013286	-0.258752	0.0584519	-4.42676	1.29729e-05	1.21664e-05	0.02179	0.000265397
Synpcc7942_1745		hypothetical protein	-0.105257	0.0802768	-1.31117	0.191816	0.188603	1	0.41094	-0.0985119	0.0817206	-1.20547	0.229932	0.226558	1	0.568923	-0.0672148	0.0767417	-0.875858	0.382517	0.37906	1	0.719955
Synpcc7942_1746	rpoD2	group2 RNA polymerase sigma factor SigB	0.0323024	0.0907982	0.35576	0.722601	0.720362	1	0.866842	0.0686368	0.091464	0.750425	0.454366	0.450576	1	0.749195	-0.0300797	0.0928135	-0.324088	0.746396	0.744335	1	0.914454
Synpcc7942_1747		hypothetical protein	-0.0364033	0.0486751	-0.747884	0.454965	0.453756	1	0.680453	0.0451077	0.0493413	0.914198	0.361158	0.359871	1	0.699674	-0.00249863	0.0500577	-0.0499149	0.960215	0.960108	1	0.982066
Synpcc7942_1748		hypothetical protein	-0.0687115	0.0707962	-0.970553	0.332597	0.330754	1	0.573577	-0.0189358	0.0671865	-0.281839	0.778272	0.777448	1	0.911999	-0.0932183	0.0713437	-1.30661	0.192403	0.190712	1	0.529254
Synpcc7942_1749	fer	ferredoxin	0.280337	0.0930119	3.01399	0.00312721	0.00287743	1	0.0212522	0.160017	0.101092	1.58289	0.115994	0.112843	1	0.387009	0.279146	0.10419	2.67921	0.00838127	0.00783271	1	0.0696406
Synpcc7942_1750	ycf35	conserved hypothetical protein YCF35	-0.0039414	0.0765993	-0.0514547	0.959037	0.958717	1	0.981743	-0.00922511	0.0778447	-0.118507	0.905837	0.905105	1	0.975848	0.0624049	0.0740182	0.843102	0.40062	0.396951	1	0.728352
Synpcc7942_1751		hypothetical protein	-0.0362446	0.166353	-0.217877	0.82843	0.824666	1	0.918562	-0.168603	0.188537	-0.89427	0.375549	0.365026	1	0.700194	-0.0270291	0.195526	-0.138238	0.890619	0.888196	1	0.964729
Synpcc7942_1752		Armadillo:PBS lyase HEAT-like repeat	0.486037	0.267421	1.8175	0.0849465	0.0687195	1	0.22075	0.0571579	0.211071	0.270799	0.789466	0.777516	1	0.911999	0.709657	0.244102	2.90722	0.00903416	0.00589337	1	0.0569895
Synpcc7942_1753		hypothetical protein	0.0760977	0.0665759	1.14302	0.254403	0.251824	1	0.489995	0.0743158	0.0712681	1.04276	0.298323	0.295698	1	0.643456	-0.0221495	0.0634006	-0.349358	0.72719	0.725762	1	0.905601
Synpcc7942_1754		hypothetical protein	0.168879	0.158246	1.06719	0.292446	0.279174	1	0.52478	0.311684	0.176734	1.76358	0.0856363	0.0773134	1	0.320176	0.120383	0.153132	0.786135	0.436539	0.423807	1	0.746834
Synpcc7942_1755		hypothetical protein	0.0709757	0.0363766	1.95114	0.0514674	0.0510824	1	0.182534	0.1723	0.0387313	4.4486	1.01571e-05	9.82082e-06	0.0175007	0.000193935	0.0766944	0.0369358	2.07643	0.0382445	0.0379259	1	0.205365
Synpcc7942_1756		hypothetical protein	0.412046	0.141021	2.92188	0.00492443	0.00419997	1	0.0283423	0.497697	0.149972	3.31861	0.00155387	0.00127628	1	0.0151538	0.601289	0.144636	4.15726	0.000105675	7.95173e-05	0.141143	0.0014625
Synpcc7942_1757		hypothetical protein	0.999391	0.252176	3.96306	0.000442231	0.000275321	0.468872	0.00296841	1.04424	0.224777	4.64567	6.78469e-05	3.76004e-05	0.0666656	0.000678254	0.643768	0.233397	2.75826	0.00995497	0.00755745	1	0.0678362
Synpcc7942_1758		hypothetical protein	0.240324	0.0680783	3.53012	0.000496395	0.000468671	0.79346	0.00477841	0.297546	0.0622977	4.77619	3.08419e-06	2.79188e-06	0.00500305	6.16184e-05	0.274326	0.0637422	4.30369	2.4332e-05	2.24071e-05	0.0399743	0.000451997
Synpcc7942_1759		CAB/ELIP/HLIP-related protein	-0.047452	0.182365	-0.260204	0.796076	0.790484	1	0.899301	0.0558609	0.199715	0.279702	0.781184	0.775206	1	0.911999	0.0476547	0.157414	0.302735	0.7637	0.757274	1	0.921526
Synpcc7942_1760	ald	L-alanine dehydrogenase	0.0840821	0.0459166	1.83119	0.0677346	0.0670745	1	0.217326	0.217734	0.0469969	4.63295	4.72982e-06	4.48818e-06	0.00802935	9.49725e-05	0.130921	0.0478826	2.73421	0.00650028	0.00637254	1	0.0603782
Synpcc7942_1761		hypothetical protein	-0.0341275	0.0864619	-0.394711	0.694611	0.688724	1	0.850948	0.122354	0.10697	1.14381	0.257746	0.247814	1	0.59526	0.0469422	0.0974382	0.481764	0.63192	0.62499	1	0.864661
Synpcc7942_1762		hypothetical protein	-0.0201191	0.0457416	-0.439842	0.660244	0.659545	1	0.829851	0.047211	0.045613	1.03503	0.30116	0.3001	1	0.647932	-0.0172738	0.0468717	-0.368534	0.712633	0.71203	1	0.900253
Synpcc7942_1763		inositol monophosphate family protein	0.0762825	0.0688544	1.10788	0.269187	0.26671	1	0.508484	0.106223	0.0700158	1.51713	0.130745	0.128762	1	0.420099	0.21608	0.0711096	3.03869	0.00267926	0.00254615	1	0.0293042
Synpcc7942_1764		hypothetical protein	0.0444712	0.073478	0.605232	0.545916	0.543089	1	0.755305	-0.0397604	0.0809026	-0.49146	0.623801	0.621356	1	0.837924	-0.00296053	0.0770034	-0.0384468	0.969381	0.969165	1	0.984427
Synpcc7942_1765		hypothetical protein	-0.00435095	0.118417	-0.0367425	0.970768	0.97043	1	0.988342	-0.0855627	0.115537	-0.740567	0.460802	0.455633	1	0.754489	0.0511947	0.113273	0.451958	0.65234	0.648587	1	0.871247
Synpcc7942_1766	cydB	cytochrome d ubiquinol oxidase, subunit II	0.414423	0.0985429	4.20551	4.94873e-05	4.26177e-05	0.0737713	0.000547609	0.400804	0.101525	3.94782	0.000131347	0.000114896	0.202447	0.00187431	0.368227	0.101277	3.63583	0.000404581	0.000360333	0.632023	0.0054958
Synpcc7942_1767	cydA	cytochrome oxidase d subunit I	0.427907	0.0563978	7.5873	2.55578e-13	2.19439e-13	3.99818e-10	7.48487e-12	0.401224	0.0520338	7.71083	1.11222e-13	9.50695e-14	1.75403e-10	5.57345e-12	0.349552	0.0503392	6.94394	1.66536e-11	1.46238e-11	2.69517e-08	8.0689e-10
Synpcc7942_1768		hypothetical protein	-0.268171	0.0418275	-6.41136	3.29504e-10	3.02622e-10	5.48653e-07	8.87059e-09	-0.235624	0.0417145	-5.6485	2.69543e-08	2.52018e-08	4.57666e-05	7.7506e-07	-0.216865	0.0375998	-5.76773	1.39569e-08	1.30147e-08	2.37909e-05	4.98277e-07
Synpcc7942_1769		hypothetical protein	0.203142	0.0764302	2.65787	0.00872196	0.00824828	1	0.0467485	0.227147	0.0687749	3.30276	0.00119871	0.00110427	1	0.013452	0.211319	0.0650396	3.24909	0.001431	0.00132137	1	0.0166368
Synpcc7942_1770		hypothetical protein	-0.0959176	0.119049	-0.805699	0.42245	0.417106	1	0.648853	0.0444086	0.109829	0.404344	0.686879	0.68345	1	0.870436	-0.0565416	0.123236	-0.458806	0.647432	0.643634	1	0.869952
Synpcc7942_1775		phosphate starvation-induced protein	-0.136731	0.0772229	-1.7706	0.0782837	0.0765454	1	0.234256	-0.0161902	0.0808142	-0.200339	0.841437	0.840513	1	0.94803	-0.0558307	0.0728919	-0.765939	0.444694	0.442013	1	0.756585
Synpcc7942_1776		hypothetical protein	-0.165132	0.0880519	-1.87539	0.0640179	0.0608544	1	0.205302	-0.174419	0.0888719	-1.96259	0.0528174	0.0500054	1	0.246221	-0.177764	0.0921946	-1.92814	0.0570262	0.0540771	1	0.256832
Synpcc7942_1777		hypothetical protein	-0.037903	0.102292	-0.370538	0.71204	0.707995	1	0.860233	-0.129694	0.122094	-1.06225	0.291578	0.284551	1	0.634276	-0.103646	0.143348	-0.723037	0.471936	0.465446	1	0.76729
Synpcc7942_1778		hypothetical protein	-0.0517955	0.0442541	-1.17041	0.242358	0.241403	1	0.479738	-0.0207396	0.0450138	-0.460739	0.645173	0.644503	1	0.850272	-0.0367652	0.0472351	-0.778344	0.436711	0.435781	1	0.753369
Synpcc7942_1779	recN	DNA repair protein RecN	-0.187988	0.045123	-4.16613	3.61809e-05	3.48786e-05	0.0605841	0.000467373	-0.100404	0.043671	-2.2991	0.021888	0.021619	1	0.136557	-0.105559	0.0432972	-2.43801	0.0150965	0.0148907	1	0.109121
Synpcc7942_1780	mutL	DNA mismatch repair protein	-0.04646	0.0436693	-1.06391	0.287847	0.286879	1	0.534706	-0.00268383	0.0424477	-0.0632267	0.949609	0.949508	1	0.987376	-0.0213062	0.0457267	-0.465947	0.641442	0.640772	1	0.869952
Synpcc7942_1783		hypothetical protein	-0.0298942	0.0287878	-1.03843	0.299276	0.298843	1	0.543772	0.0199791	0.0283554	0.704597	0.481197	0.480804	1	0.767061	-0.00100439	0.0279662	-0.0359145	0.971356	0.971331	1	0.985515
Synpcc7942_1784	sigF2	RNA polymerase sigma factor SigF	0.00585718	0.0864302	0.0677678	0.946046	0.945719	1	0.973214	0.0547927	0.0819401	0.668692	0.504553	0.501973	1	0.780893	-5.65871e-05	0.0752608	-0.00075188	0.999401	0.999397	1	0.99993
Synpcc7942_1785		hypothetical protein	0.161836	0.0802504	2.01664	0.0453646	0.0439619	1	0.162989	0.0986806	0.0800127	1.23331	0.219224	0.216192	1	0.558395	0.0637715	0.0774374	0.823523	0.411406	0.408318	1	0.734425
Synpcc7942_1791		hypothetical protein	0.0340936	0.0541071	0.630113	0.528981	0.527862	1	0.743242	0.011384	0.0548914	0.207391	0.835811	0.835371	1	0.945208	0.0291428	0.0541061	0.538623	0.590447	0.589438	1	0.843744
Synpcc7942_1793	trxA	thioredoxin	-0.176965	0.105983	-1.66975	0.0979759	0.0945297	1	0.267921	-0.0959749	0.0954112	-1.00591	0.316795	0.311768	1	0.658802	-0.179494	0.118172	-1.51892	0.131816	0.127839	1	0.439895
Synpcc7942_1794		succinyldiaminopimelate transaminase	-0.0945129	0.0693336	-1.36316	0.173857	0.172303	1	0.387369	0.0375684	0.067309	0.558149	0.577161	0.57578	1	0.814987	-0.0634345	0.0632957	-1.00219	0.317061	0.315309	1	0.673712
Synpcc7942_1796		hypothetical protein	-0.264722	0.15388	-1.72031	0.0898589	0.084936	1	0.25212	-0.0722119	0.137903	-0.523641	0.602206	0.596488	1	0.827671	-0.112369	0.128977	-0.871229	0.38665	0.379209	1	0.719955
Synpcc7942_1797		hypothetical protein	0.0527525	0.0682039	0.773453	0.440052	0.437889	1	0.669503	0.00875297	0.0676679	0.129352	0.897193	0.896708	1	0.969866	-0.0460767	0.0686433	-0.671248	0.502739	0.500717	1	0.787514
Synpcc7942_1798		hypothetical protein	0.0731318	0.139922	0.522661	0.603566	0.595525	1	0.788246	-0.0879817	0.170662	-0.515532	0.608499	0.600538	1	0.829148	0.0846245	0.182887	0.462714	0.645618	0.638281	1	0.869952
Synpcc7942_1799	hypE	Hydrogenase expression/formation protein HypE	-0.104543	0.0593302	-1.76206	0.079116	0.0779988	1	0.236773	-0.0532759	0.0594799	-0.895695	0.371161	0.369369	1	0.701352	-0.103226	0.0562002	-1.83676	0.0672725	0.0662535	1	0.298061
Synpcc7942_1800		hypothetical protein	-0.169647	0.0635799	-2.66825	0.00804075	0.00781567	1	0.044976	-0.14709	0.0635334	-2.31516	0.0212813	0.020817	1	0.133742	-0.148328	0.0646309	-2.29501	0.0224252	0.0219434	1	0.141406
Synpcc7942_1801		hypothetical protein	-0.0751733	0.0521064	-1.44269	0.149847	0.148809	1	0.355624	-0.0359605	0.0463918	-0.775149	0.438684	0.437514	1	0.743923	-0.0698303	0.0516454	-1.35211	0.177061	0.175956	1	0.508394
Synpcc7942_1803		putative ferric uptake regulator, FUR family	0.0514079	0.120421	0.426903	0.671004	0.66529	1	0.833723	-0.0311065	0.126844	-0.245233	0.807127	0.803633	1	0.924351	0.041161	0.145879	0.282159	0.778809	0.774829	1	0.92902
Synpcc7942_1804		hypothetical protein	-0.0306834	0.0976439	-0.314237	0.75378	0.752044	1	0.881014	-0.0702752	0.0920244	-0.763658	0.446279	0.442973	1	0.745439	-0.0651033	0.0927748	-0.701735	0.483939	0.480759	1	0.777504
Synpcc7942_1806	prxQ-A2	bacterioferritin comigratory protein	0.0346264	0.0615731	0.562362	0.574775	0.571791	1	0.773038	-0.0376289	0.0720445	-0.5223	0.602293	0.599459	1	0.829148	-0.0951684	0.0630608	-1.50915	0.13353	0.130528	1	0.443204
Synpcc7942_1807	mutT	mutator MutT-like	-0.163442	0.0801672	-2.03876	0.0429446	0.0417023	1	0.15678	-0.0256364	0.0756941	-0.338685	0.735244	0.733699	1	0.8955	-0.016181	0.0827323	-0.195583	0.845158	0.844231	1	0.951918
Synpcc7942_1809	dfa1	flavoprotein	0.00864246	0.0491345	0.175894	0.86045	0.860144	1	0.93721	0.0602412	0.0461844	1.30436	0.192724	0.191739	1	0.522066	0.00975134	0.0495293	0.19688	0.844003	0.843662	1	0.951918
Synpcc7942_1810	dfa3	flavoprotein	0.0459922	0.0518813	0.886489	0.375964	0.374483	1	0.613564	0.035952	0.0501639	0.716691	0.474044	0.472671	1	0.76049	-0.0181768	0.0533366	-0.340795	0.733463	0.732667	1	0.909629
Synpcc7942_1811		diguanylate cyclase (GGDEF domain) with PAS/PAC sensor	-0.114478	0.105609	-1.08398	0.281147	0.275627	1	0.519675	-0.244065	0.123743	-1.97235	0.0515082	0.0488838	1	0.244374	-0.0703009	0.100963	-0.696301	0.487959	0.482941	1	0.778921
Synpcc7942_1812		hypothetical protein	-0.521374	0.223726	-2.33041	0.0285169	0.0221856	1	0.099332	0.151593	0.240798	0.629545	0.53494	0.516404	1	0.787995	-0.168624	0.189478	-0.889936	0.382335	0.360982	1	0.711006
Synpcc7942_1813	htpG	heat shock protein 90	-0.104308	0.0878358	-1.18753	0.236788	0.233605	1	0.471755	-0.085172	0.0796837	-1.06888	0.286746	0.28347	1	0.634276	-0.0708153	0.083266	-0.850471	0.396342	0.393126	1	0.727323
Synpcc7942_1814		cyclic nucleotide-binding domain (cNMP-BD) protein	-0.0110031	0.0774488	-0.142069	0.887156	0.886601	1	0.949458	-0.0678551	0.0774977	-0.875576	0.38222	0.379867	1	0.708562	-0.00861312	0.0725276	-0.118756	0.905577	0.905112	1	0.970275
Synpcc7942_1815		response regulator receiver domain protein (CheY-like)	-0.122073	0.0471239	-2.59048	0.00990676	0.00972397	1	0.0525711	-0.0884178	0.0439861	-2.01013	0.0450359	0.0445033	1	0.230143	-0.0608312	0.0477599	-1.27369	0.203456	0.20233	1	0.544308
Synpcc7942_1816	ltnB	periplasmic sensor hybrid histidine kinase	-0.109154	0.0326392	-3.34426	0.000854365	0.000843811	1	0.00783659	-0.0393466	0.0338503	-1.16237	0.245349	0.24486	1	0.594252	-0.0336494	0.032584	-1.0327	0.301985	0.301484	1	0.655369
Synpcc7942_1817	ltnA	response regulator receiver domain protein (CheY-like)	0.104613	0.0921842	1.13482	0.259334	0.253873	1	0.491546	0.0271863	0.0935704	0.290543	0.772041	0.769476	1	0.909439	0.0619178	0.0873916	0.70851	0.480382	0.47532	1	0.775392
Synpcc7942_1818		hypothetical protein	0.0852875	0.1585	0.538093	0.592724	0.585275	1	0.782955	0.088062	0.147236	0.598103	0.552272	0.544275	1	0.801459	0.101972	0.155377	0.656283	0.514429	0.505974	1	0.787514
Synpcc7942_1819		hypothetical protein	0.0337603	0.0707217	0.477369	0.633682	0.631625	1	0.814944	0.00449408	0.0761265	0.0590345	0.952991	0.952706	1	0.987445	-0.0757467	0.0764666	-0.990586	0.323225	0.320301	1	0.6782
Synpcc7942_1820		hypothetical protein	0.0423927	0.0462066	0.91746	0.359384	0.35825	1	0.601581	0.0626908	0.0415094	1.51028	0.13166	0.130751	1	0.42225	-0.0322316	0.042751	-0.753937	0.451273	0.450205	1	0.761574
Synpcc7942_1821		hypothetical protein	0.142923	0.104148	1.3723	0.173418	0.168238	1	0.383492	0.216152	0.103491	2.08861	0.0395989	0.0372634	1	0.202627	0.147377	0.110437	1.33449	0.185447	0.180146	1	0.512827
Synpcc7942_1822		hypothetical protein	-0.0314683	0.138548	-0.22713	0.821916	0.815275	1	0.912094	0.22617	0.128613	1.75853	0.0892071	0.0779239	1	0.321994	0.138541	0.149538	0.926455	0.361856	0.344041	1	0.694001
Synpcc7942_1823	nblB	PBS lyase HEAT-like repeat	-0.111548	0.0939389	-1.18745	0.237233	0.233312	1	0.471755	-0.0569168	0.0908076	-0.626784	0.531908	0.528459	1	0.790946	-0.119817	0.0891017	-1.34472	0.181076	0.177436	1	0.508394
Synpcc7942_1824		CBS	0.33118	0.0712423	4.64864	5.99341e-06	5.35698e-06	0.00940149	8.23745e-05	0.297464	0.0778806	3.81949	0.000177428	0.000163985	0.287629	0.0025011	0.17632	0.0799414	2.20561	0.0285278	0.0276967	1	0.168698
Synpcc7942_1826		mRNA-binding protein	-0.00622963	0.0494619	-0.125948	0.899854	0.899509	1	0.955217	0.0413671	0.0471604	0.877157	0.381072	0.379429	1	0.708562	0.00659836	0.0475298	0.138826	0.889677	0.889298	1	0.964729
Synpcc7942_1827		hypothetical protein	-0.0600426	0.0569327	-1.05462	0.292348	0.290808	1	0.536535	-0.0420241	0.0606892	-0.692448	0.48913	0.487741	1	0.771503	-0.0354359	0.0582751	-0.60808	0.543542	0.542253	1	0.810425
Synpcc7942_1828		hypothetical protein	-0.134538	0.0957668	-1.40485	0.163195	0.158636	1	0.36969	-0.121428	0.0976668	-1.24329	0.216697	0.211703	1	0.552716	-0.141881	0.112291	-1.26351	0.209372	0.204423	1	0.544308
Synpcc7942_1833		hypothetical protein	0.0320547	0.0888298	0.360855	0.718659	0.716929	1	0.866751	0.166023	0.0771693	2.15141	0.0328637	0.0317621	1	0.178936	0.127343	0.0820826	1.5514	0.122677	0.120297	1	0.424205
Synpcc7942_1834		hypothetical protein	-0.00420236	0.0757694	-0.0554624	0.955844	0.955523	1	0.979541	-0.147049	0.0757844	-1.94036	0.0542242	0.0524994	1	0.253185	0.0423855	0.0764805	0.5542	0.580273	0.577516	1	0.840713
Synpcc7942_1835		hypothetical protein	-0.00634149	0.071864	-0.0882429	0.92978	0.929366	1	0.963787	0.0681335	0.069142	0.985414	0.325715	0.322871	1	0.664337	0.0453992	0.0811933	0.55915	0.576739	0.574493	1	0.840237
Synpcc7942_1837		hypothetical protein	-0.0245512	0.117073	-0.209708	0.834562	0.831785	1	0.921695	-0.00256168	0.127488	-0.0200935	0.984031	0.983759	1	0.995354	0.0476078	0.127393	0.373708	0.709857	0.705145	1	0.896078
Synpcc7942_1838	chlB	light-independent protochlorophyllide reductase subunit B	-0.029394	0.0524705	-0.5602	0.575646	0.574646	1	0.775565	0.0596674	0.0549221	1.0864	0.277934	0.276678	1	0.628501	-0.0257658	0.0520636	-0.494891	0.62094	0.620026	1	0.860968
Synpcc7942_1839		hypothetical protein	-0.0426072	0.062841	-0.678017	0.498417	0.496469	1	0.717547	0.0525396	0.0630261	0.833617	0.405329	0.403201	1	0.718617	-0.0273897	0.0685697	-0.399444	0.689923	0.688589	1	0.887974
Synpcc7942_1840		hypothetical protein	-0.100825	0.0646319	-1.55999	0.120632	0.11827	1	0.309017	0.134972	0.0669441	2.01618	0.0453645	0.0440026	1	0.229076	0.0497085	0.0753301	0.659876	0.510232	0.507518	1	0.787514
Synpcc7942_1842		Transposase, IS605 OrfB	-0.0241652	0.042821	-0.564331	0.572782	0.571949	1	0.773038	0.00272274	0.0429945	0.0633275	0.949531	0.949422	1	0.987376	0.0123707	0.0416846	0.296769	0.766766	0.766274	1	0.924457
Synpcc7942_1843		hypothetical protein	-0.0485008	0.0572214	-0.847599	0.397317	0.395663	1	0.632884	-0.0340403	0.0545881	-0.623585	0.53336	0.531925	1	0.791349	-0.0518326	0.0613993	-0.844188	0.399218	0.397565	1	0.728352
Synpcc7942_1845		hypothetical protein	-0.0212062	0.0864056	-0.245426	0.806661	0.804469	1	0.908599	-0.00751664	0.0917549	-0.0819208	0.934884	0.934132	1	0.983959	0.0673849	0.0953011	0.707074	0.48127	0.476213	1	0.7755
Synpcc7942_1849	sigC	RNA polymerase sigma factor SigC	0.00179202	0.0548582	0.0326663	0.973962	0.973869	1	0.988723	0.0206673	0.0592137	0.349029	0.727309	0.726375	1	0.890566	0.0942696	0.0568538	1.65811	0.0983276	0.0971348	1	0.377164
Synpcc7942_1857	mmsB	3-hydroxyacid dehydrogenase	-0.158797	0.0549651	-2.88905	0.00412036	0.00399933	1	0.0270875	-0.142736	0.0525383	-2.71679	0.00694048	0.00675772	1	0.0609495	-0.0507161	0.0534847	-0.948236	0.343705	0.342118	1	0.691985
Synpcc7942_1859		diguanylate cyclase/phosphodiesterase with PAS/PAC sensor(s)	-0.148559	0.0526562	-2.82129	0.00508771	0.0049378	1	0.0316154	-0.0677512	0.0558258	-1.21362	0.225806	0.224208	1	0.568398	-0.0846278	0.0547128	-1.54676	0.122927	0.12164	1	0.427336
Synpcc7942_1861	natB	periplasmic binding protein of ABC transporter for natural amino acids	-0.011638	0.0397181	-0.293015	0.769608	0.769222	1	0.887712	0.00835021	0.0392762	0.212602	0.831706	0.83142	1	0.942444	0.00686506	0.0386564	0.177592	0.859101	0.85886	1	0.957572
Synpcc7942_1862		hypothetical protein	-0.136501	0.0676789	-2.01689	0.0469011	0.0441424	1	0.163278	-0.0129788	0.0659501	-0.196798	0.844461	0.842472	1	0.948096	-0.0231471	0.0740301	-0.312672	0.755305	0.752238	1	0.919946
Synpcc7942_1863	hemG	modification methylase, HemK family	0.0533703	0.0555015	0.9616	0.336805	0.335557	1	0.577527	0.111355	0.0552856	2.01418	0.0446296	0.0440813	1	0.229076	0.0958643	0.0543595	1.76353	0.0785406	0.0777717	1	0.330807
Synpcc7942_1865	ppnK	inorganic polyphosphate/ATP-NAD kinase	-0.0385183	0.0572831	-0.67242	0.501774	0.500407	1	0.719359	-0.0255616	0.0567396	-0.450507	0.652633	0.651595	1	0.851248	-0.0673304	0.05456	-1.23406	0.218035	0.216567	1	0.556548
Synpcc7942_1866		hypothetical protein	0.040499	0.0548878	0.73785	0.461175	0.459578	1	0.685348	0.0469624	0.0587133	0.799859	0.424417	0.422767	1	0.733679	-0.0310235	0.0573274	-0.541164	0.588791	0.587462	1	0.843744
Synpcc7942_1867		Deoxyribodipyrimidine photo-lyase family protein	0.0254826	0.0410346	0.621002	0.534932	0.533888	1	0.748002	-0.0502151	0.044673	-1.12406	0.261623	0.260406	1	0.612182	-0.061279	0.044193	-1.38662	0.166286	0.165205	1	0.497139
Synpcc7942_1868		hypothetical protein	-0.0882084	0.0728724	-1.21045	0.227473	0.225071	1	0.463992	-0.0890751	0.0705076	-1.26334	0.207874	0.205526	1	0.545355	0.00408251	0.0683244	0.0597519	0.95241	0.952163	1	0.981096
Synpcc7942_1869		probable cation efflux system protein	-0.0123728	0.0347717	-0.355829	0.722044	0.721752	1	0.866842	-0.00200407	0.0329924	-0.0607434	0.951576	0.951523	1	0.987378	0.0270844	0.0342077	0.791764	0.428688	0.428183	1	0.749129
Synpcc7942_1870		Secretion protein HlyD	-0.0565922	0.0468782	-1.20722	0.227897	0.226928	1	0.465525	-0.0653412	0.046127	-1.41655	0.157215	0.15635	1	0.469378	-0.00523762	0.0483172	-0.108401	0.91372	0.91354	1	0.971824
Synpcc7942_1871		hypothetical protein	-0.0567842	0.10514	-0.540082	0.590418	0.586127	1	0.782955	0.0390646	0.118297	0.330224	0.741965	0.739087	1	0.89569	0.0287755	0.114095	0.252206	0.801432	0.799183	1	0.938215
Synpcc7942_1872		histidine kinase	-0.0818566	0.134345	-0.6093	0.544192	0.538286	1	0.75145	0.171801	0.133083	1.29092	0.200749	0.194225	1	0.527302	0.159599	0.122781	1.29987	0.197682	0.191187	1	0.52979
Synpcc7942_1873		two component transcriptional regulator, winged helix family	-0.0371327	0.122282	-0.303665	0.762297	0.758659	1	0.883454	-0.0226713	0.123533	-0.183524	0.854925	0.85266	1	0.955068	-0.112915	0.129158	-0.874245	0.385018	0.37757	1	0.719955
Synpcc7942_1874		RNA methyltransferase TrmH, group 2	-0.164967	0.107299	-1.53745	0.127082	0.123347	1	0.315258	-0.07715	0.101273	-0.7618	0.447825	0.443312	1	0.745439	-0.084647	0.0987904	-0.856835	0.393416	0.388719	1	0.722965
Synpcc7942_1875		hypothetical protein	0.057422	0.0529057	1.08536	0.27833	0.277197	1	0.521586	0.153883	0.0496486	3.09943	0.00205808	0.00200849	1	0.0223399	0.117341	0.0536979	2.18521	0.0293781	0.0289981	1	0.173558
Synpcc7942_1876		hypothetical protein	-0.198038	0.0908927	-2.17881	0.031163	0.0297783	1	0.12332	-0.157935	0.0847124	-1.86437	0.0645423	0.0623335	1	0.2811	-0.199004	0.078306	-2.54137	0.012226	0.0115211	1	0.0904332
Synpcc7942_1877		Transglutaminase-like	0.0321437	0.0344205	0.933855	0.350637	0.35004	1	0.59348	0.00918353	0.0323736	0.283673	0.776728	0.776459	1	0.911999	0.0902258	0.0326369	2.76453	0.00582049	0.00575998	1	0.0559882
Synpcc7942_1878		hypothetical protein	-0.0662837	0.0442492	-1.49797	0.134845	0.133906	1	0.332726	-0.00111232	0.0434894	-0.0255767	0.979606	0.979557	1	0.994258	-0.0706621	0.0441475	-1.60059	0.110171	0.109315	1	0.405979
Synpcc7942_1879	moxR	MoxR protein-like	-0.03641	0.0811412	-0.448723	0.654174	0.652215	1	0.823636	-0.0692579	0.0766888	-0.903103	0.367685	0.364788	1	0.700194	-0.0237534	0.0780528	-0.304325	0.761234	0.75983	1	0.921526
Synpcc7942_1880		hypothetical protein	0.338025	0.199698	1.69268	0.10346	0.0888281	1	0.25879	0.125974	0.201933	0.623842	0.538616	0.520179	1	0.790013	-0.15455	0.260655	-0.592928	0.558776	0.540905	1	0.810425
Synpcc7942_1881	nadB	L-aspartate oxidase	-0.068873	0.0396253	-1.73811	0.0832045	0.0821123	1	0.24596	0.0464067	0.0340961	1.36105	0.174505	0.172974	1	0.497697	-0.00924992	0.0427651	-0.216296	0.828902	0.828301	1	0.947496
Synpcc7942_1882	psbU	photosystem II complex extrinsic protein precursor PsuB	-0.396767	0.103918	-3.81808	0.000240976	0.000204706	0.350457	0.00232689	-0.223878	0.0997815	-2.24369	0.0272004	0.0254853	1	0.154227	-0.242793	0.136576	-1.77771	0.0786852	0.0753047	1	0.325511
Synpcc7942_1885		HAD-superfamily hydrolase subfamily IA, variant 3	0.160113	0.0852187	1.87885	0.0629362	0.0603685	1	0.204282	0.179053	0.0780395	2.29439	0.0236839	0.022336	1	0.13875	-0.0148544	0.0943784	-0.157392	0.875227	0.873993	1	0.962778
Synpcc7942_1886	recJ	exonuclease RecJ	-0.0847959	0.0397929	-2.13093	0.0336564	0.033216	1	0.131463	0.0120383	0.0365261	0.329581	0.741875	0.741254	1	0.897735	-0.0458192	0.0435752	-1.0515	0.293616	0.292412	1	0.646843
Synpcc7942_1888		hypothetical protein	-0.0703279	0.0724475	-0.970744	0.332885	0.330189	1	0.573577	-0.0516689	0.069572	-0.742668	0.458581	0.456071	1	0.754489	-0.145262	0.0718925	-2.02055	0.0447013	0.0435239	1	0.226179
Synpcc7942_1889		hypothetical protein	-0.0434437	0.0430643	-1.00881	0.313541	0.312521	1	0.558371	-0.0453126	0.0441559	-1.0262	0.305282	0.304263	1	0.652074	-0.0711193	0.0430186	-1.65322	0.0988966	0.0981876	1	0.379012
Synpcc7942_1890		hypothetical protein	-0.150432	0.052751	-2.85173	0.00472859	0.00454374	1	0.0297005	-0.198157	0.0550032	-3.60266	0.000383141	0.000360525	0.628395	0.00502093	-0.143675	0.0542642	-2.64769	0.00864377	0.00834718	1	0.0731743
Synpcc7942_1891	labA	hypothetical protein	-0.243803	0.10408	-2.34247	0.0218484	0.0200007	1	0.0917392	-0.101879	0.10289	-0.99017	0.325317	0.318262	1	0.660231	-0.0651239	0.115779	-0.562483	0.575487	0.569881	1	0.83785
Synpcc7942_1892		Rhodanese-like	-0.107141	0.0700427	-1.52966	0.127651	0.125641	1	0.319506	-0.00289468	0.0657618	-0.0440176	0.964933	0.964747	1	0.987855	0.0263898	0.0700558	0.376697	0.706791	0.705303	1	0.896078
Synpcc7942_1893	natA	ATPase	-0.166638	0.0565897	-2.94466	0.00344076	0.00334598	1	0.0238671	-0.0616509	0.0523715	-1.17719	0.23989	0.238494	1	0.585419	-0.160127	0.0537238	-2.98056	0.00307058	0.00298414	1	0.033362
Synpcc7942_1894	natC	integral membrane protein of the ABC-type Nat permease for neutral amino acids	-0.0125944	0.0430179	-0.29277	0.769793	0.769414	1	0.887712	0.050241	0.0400274	1.25517	0.209878	0.209106	1	0.550958	-0.000587308	0.0425714	-0.0137958	0.988997	0.988979	1	0.995245
Synpcc7942_1895		hypothetical protein	-0.165441	0.0594981	-2.78061	0.0058489	0.0056345	1	0.0350011	-0.143865	0.0621102	-2.31629	0.0213717	0.0208026	1	0.133742	-0.0427816	0.0563819	-0.758782	0.448715	0.446701	1	0.759756
Synpcc7942_1897		putative transcripton factor DevT-like	0.0036637	0.058729	0.0623832	0.9503	0.950117	1	0.976668	0.0419542	0.0553002	0.758664	0.448662	0.44699	1	0.747373	-0.0157755	0.0515551	-0.305993	0.759826	0.758967	1	0.921526
Synpcc7942_1899		hypothetical protein	-0.108533	0.0713695	-1.52072	0.12988	0.127854	1	0.323253	-0.0167673	0.0676983	-0.247677	0.804633	0.803615	1	0.924351	-0.0413264	0.0684141	-0.604062	0.546473	0.544341	1	0.810873
Synpcc7942_1901		putative glycosyltransferase	-0.324169	0.338988	-0.956283	0.35094	0.323802	1	0.566653	-0.412628	0.340742	-1.21097	0.240756	0.214767	1	0.558039	0.318324	0.371289	0.857348	0.401938	0.375249	1	0.719955
Synpcc7942_1903		hypothetical protein	0.0245783	0.236902	0.103749	0.918231	0.914489	1	0.96111	0.265453	0.256199	1.03612	0.310474	0.288941	1	0.635337	0.251658	0.235889	1.06685	0.296657	0.275199	1	0.633857
Synpcc7942_1904	hlyD	hemolysin secretion protein-like	-0.0016572	0.15028	-0.0110274	0.991229	0.991108	1	0.997477	0.194099	0.123601	1.57037	0.120327	0.115325	1	0.393363	-0.144858	0.120511	-1.20203	0.232942	0.226584	1	0.57201
Synpcc7942_1905	hlyB	cyclic nucleotide-binding domain (cNMP-BD) protein	-0.0449246	0.047632	-0.94316	0.34607	0.344991	1	0.58835	-0.00216218	0.0439929	-0.0491484	0.960821	0.960734	1	0.987741	-0.0524446	0.0452746	-1.15837	0.247285	0.246228	1	0.600682
Synpcc7942_1906		hypothetical protein	-0.191851	0.101187	-1.896	0.0601134	0.0580743	1	0.19943	-0.189877	0.0825915	-2.29899	0.0230524	0.0219708	1	0.137391	-0.0919784	0.0903513	-1.01801	0.310509	0.306607	1	0.661903
Synpcc7942_1908		hypothetical protein	0.0625045	0.12059	0.518324	0.605451	0.601284	1	0.790058	-0.0564733	0.113885	-0.495881	0.621136	0.617104	1	0.8361	-0.0606734	0.120565	-0.503244	0.61597	0.611893	1	0.857911
Synpcc7942_1911	zam	Cold shock protein	-0.136367	0.0357315	-3.81645	0.00016871	0.000158668	0.272432	0.00186038	0.0357112	0.0348175	1.02567	0.305986	0.304004	1	0.652074	0.0208108	0.042194	0.493218	0.622269	0.620839	1	0.86146
Synpcc7942_1912a	psaM	photosystem I reaction center subunit XII	0.200564	0.309888	0.647212	0.527965	0.495212	1	0.716809	0.544953	0.301241	1.80902	0.0919666	0.0672177	1	0.292461	0.0774609	0.33852	0.228822	0.822316	0.80839	1	0.939901
Synpcc7942_1914		hypothetical protein	-0.0415567	0.0879329	-0.472596	0.637332	0.634385	1	0.816232	-0.130869	0.092983	-1.40745	0.161795	0.158159	1	0.471711	-0.0766775	0.0929222	-0.825179	0.410854	0.406769	1	0.733044
Synpcc7942_1916	sppA	signal peptide peptidase A. Serine peptidase. MEROPS family S49	0.00857147	0.0653474	0.131168	0.895753	0.895282	1	0.953564	0.0366493	0.0658257	0.556763	0.57821	0.576486	1	0.814987	0.0531663	0.0677393	0.784867	0.433309	0.431224	1	0.750111
Synpcc7942_1917		permease of the drug/metabolite transporter	-0.0487674	0.0377286	-1.29259	0.196618	0.195866	1	0.423322	0.0267584	0.038285	0.698927	0.48485	0.484115	1	0.767061	0.00628881	0.0370813	0.169595	0.865382	0.865157	1	0.959808
Synpcc7942_1918	BGluT	UDP-glucose:tetrahydrobiopterin glucosyltransferase	0.222392	0.0503296	4.41871	1.22381e-05	1.17091e-05	0.0204324	0.000166412	0.34559	0.0468498	7.37656	7.01091e-13	6.25258e-13	1.15298e-09	3.55165e-11	0.388124	0.0513164	7.56334	1.96106e-13	1.7396e-13	3.22e-10	1.25519e-11
Synpcc7942_1919		transcriptional regulator, XRE family	-0.107159	0.0558274	-1.91948	0.0560668	0.055007	1	0.191183	-0.0835534	0.061016	-1.36937	0.172118	0.170259	1	0.492149	-0.0507669	0.0582647	-0.871315	0.384421	0.382354	1	0.720369
Synpcc7942_1921		hypothetical protein	-0.0564725	0.0765882	-0.737352	0.461995	0.458944	1	0.685078	-0.105179	0.081916	-1.28399	0.201014	0.197959	1	0.532051	-0.173179	0.078776	-2.19837	0.0293676	0.0282842	1	0.171719
Synpcc7942_1922		putative transmembrane transcriptional regulator	0.101797	0.355395	0.286432	0.777647	0.765024	1	0.887288	0.145475	0.264115	0.550802	0.588188	0.566689	1	0.811123	-0.148009	0.283738	-0.521639	0.607949	0.587248	1	0.843744
Synpcc7942_1923	sigG	RNA polymerase sigma factor RpoE	-0.104055	0.0442256	-2.35282	0.0202057	0.0191442	1	0.0886779	0.024753	0.0478107	0.517728	0.60557	0.602414	1	0.829148	-0.0108024	0.0565078	-0.191167	0.848708	0.847398	1	0.952236
Synpcc7942_1924		hypothetical protein	-0.106206	0.0636173	-1.66945	0.09626	0.0948494	1	0.267978	-0.125191	0.0722253	-1.73334	0.0842491	0.0829345	1	0.330638	-0.165579	0.0666606	-2.48391	0.0136405	0.013246	1	0.0997922
Synpcc7942_1925		probable peptidase	-0.117947	0.0411774	-2.86436	0.00436404	0.00427565	1	0.0286078	-0.0105026	0.0417206	-0.251737	0.801354	0.800909	1	0.923482	-0.107616	0.0449324	-2.39507	0.0170044	0.0167541	1	0.11641
Synpcc7942_1926		hypothetical protein	-0.107666	0.0784835	-1.37183	0.172112	0.169112	1	0.384551	-0.000918277	0.0805194	-0.0114044	0.990916	0.990851	1	0.996162	-0.19544	0.0745018	-2.6233	0.00958406	0.0090908	1	0.0781598
Synpcc7942_1928		hypothetical protein	0.119433	0.148816	0.802554	0.427096	0.41427	1	0.648134	0.110999	0.143404	0.77403	0.44358	0.430922	1	0.741527	0.0471661	0.196268	0.240315	0.811345	0.806153	1	0.939901
Synpcc7942_1930		hypothetical protein	0.0629149	0.0746527	0.842768	0.400299	0.397915	1	0.634462	0.141642	0.0743134	1.90601	0.0579891	0.0567323	1	0.264333	0.0772096	0.0737964	1.04625	0.296625	0.294184	1	0.648518
Synpcc7942_1931		probable serine/threonine protein phosphatase	0.0156985	0.0585572	0.268087	0.788838	0.788006	1	0.898116	0.101967	0.0591263	1.72456	0.0857562	0.0845025	1	0.330638	0.0554604	0.0571756	0.970002	0.332917	0.330972	1	0.683061
Synpcc7942_1933	fni	isopentenyl pyrophosphate isomerase	1.05551	0.0526882	20.0331	4.09776e-48	1.39821e-48	2.60905e-45	2.38458e-46	0.94082	0.0579892	16.2241	2.49877e-37	1.06552e-37	1.99359e-34	3.33153e-35	0.957291	0.0606074	15.795	4.45903e-36	1.95273e-36	3.65747e-33	9.15832e-34
Synpcc7942_1934	dacB	D-alanyl-D-alanine carboxypeptidase/D-alanyl-D-alanine-endopeptidase	-0.0496706	0.0493668	-1.00615	0.314829	0.313779	1	0.559367	-0.0278318	0.0473566	-0.587708	0.556994	0.556138	1	0.808771	-0.101136	0.0497869	-2.03139	0.0427454	0.042297	1	0.221028
Synpcc7942_1935	pilD	type 4 prepilin peptidase 1. Aspartic peptidase. MEROPS family A24A	-0.0917448	0.0623008	-1.47261	0.141908	0.14047	1	0.341084	0.00627704	0.0578033	0.108593	0.913598	0.913286	1	0.980163	-0.0259581	0.0569051	-0.456165	0.648602	0.647414	1	0.871247
Synpcc7942_1937	msrA	peptide methionine sulfoxide reductase	-0.0188336	0.0599576	-0.314115	0.753636	0.752838	1	0.881014	-0.0450601	0.0544412	-0.827684	0.408459	0.406892	1	0.721483	-0.0034296	0.0565522	-0.0606449	0.951679	0.951518	1	0.981096
Synpcc7942_1938	arsB	multidrug-efflux transporter	-0.0119458	0.0661379	-0.180619	0.856771	0.856331	1	0.935456	0.0413918	0.0629085	0.657968	0.510992	0.50968	1	0.786233	-0.0232032	0.0615386	-0.377052	0.706364	0.705494	1	0.896078
Synpcc7942_1939	gap3	glyceraldehyde-3-phosphate dehydrogenase	-0.0206624	0.0614698	-0.336139	0.737014	0.736047	1	0.872975	-0.00441487	0.0630398	-0.0700331	0.944217	0.944004	1	0.986653	-0.0330276	0.0644644	-0.512339	0.608812	0.607445	1	0.856173
Synpcc7942_1940	pmt	putative membrane transporter	-0.128199	0.0503108	-2.54814	0.0111992	0.0109839	1	0.0573979	0.0242038	0.051718	0.467996	0.64004	0.639142	1	0.847372	0.0507179	0.0523208	0.969364	0.332943	0.331648	1	0.683705
Synpcc7942_1941		hypothetical protein	-0.0366872	0.048087	-0.762934	0.445856	0.444888	1	0.673494	-0.0195156	0.0449319	-0.434338	0.664227	0.663556	1	0.857365	0.00157967	0.0471599	0.0334961	0.973292	0.973235	1	0.98638
Synpcc7942_1942	prxQ-A3	bacterioferritin comigratory protein-like	0.138414	0.0634246	2.18234	0.0309691	0.029536	1	0.122859	0.0138543	0.0762281	0.181748	0.856077	0.85483	1	0.956838	0.0542228	0.0669001	0.810504	0.419203	0.415142	1	0.741231
Synpcc7942_1943	ftn2	cell division protein Ftn2-like	-0.0894522	0.0185024	-4.83462	1.53218e-06	1.4949e-06	0.00263701	2.48181e-05	0.0679992	0.0179529	3.78763	0.000160687	0.00015821	0.277816	0.00245291	-0.0150955	0.0219252	-0.6885	0.491289	0.490844	1	0.78438
Synpcc7942_1945	uvrC	excinuclease ABC subunit C	-1.37208	0.11234	-12.2136	4.34549e-27	2.67746e-27	4.96133e-24	2.09288e-25	-1.00708	0.102908	-9.78619	2.72555e-19	1.93101e-19	3.59362e-16	2.26411e-17	-0.650903	0.0947436	-6.87015	5.30439e-11	4.38457e-11	8.06322e-08	2.16459e-09
Synpcc7942_1946		hypothetical protein	0.0568575	0.0721635	0.787898	0.43226	0.428239	1	0.660627	0.0523936	0.0801755	0.653486	0.514653	0.510976	1	0.786375	-0.128277	0.0852167	-1.5053	0.13479	0.131415	1	0.444207
Synpcc7942_1947		hypothetical protein	-0.0516139	0.0573293	-0.900306	0.368529	0.367161	1	0.608926	-0.092917	0.0573734	-1.61951	0.106169	0.105174	1	0.370179	-0.074723	0.0556718	-1.3422	0.180333	0.179091	1	0.510599
Synpcc7942_1949		hypothetical protein	-0.0205178	0.271804	-0.0754873	0.940616	0.937162	1	0.968664	-0.238595	0.238931	-0.998595	0.33054	0.303377	1	0.652074	-0.329744	0.211674	-1.55779	0.135783	0.114849	1	0.415498
Synpcc7942_1951		hypothetical protein	0.0215085	0.0991056	0.217025	0.828594	0.826911	1	0.919332	0.0391379	0.0945515	0.413932	0.679737	0.676723	1	0.864215	-0.208968	0.0934917	-2.23516	0.0274459	0.0259509	1	0.160673
Synpcc7942_1952		hypothetical protein	-0.150695	0.178108	-0.846086	0.405862	0.384752	1	0.623882	-0.22234	0.240533	-0.924365	0.364498	0.343018	1	0.683849	-0.216107	0.143944	-1.50133	0.146314	0.12893	1	0.440569
Synpcc7942_1953		6-pyruvoyl tetrahydrobiopterin synthase	0.00155672	0.0954633	0.016307	0.98701	0.986921	1	0.995489	0.070794	0.0972911	0.727651	0.467897	0.464864	1	0.76049	0.118814	0.0968273	1.22707	0.22161	0.218475	1	0.559917
Synpcc7942_1957		cyclic nucleotide-binding domain (cNMP-BD) protein	-0.143593	0.112365	-1.27792	0.205273	0.198706	1	0.427981	-0.0915065	0.0912169	-1.00318	0.319046	0.31199	1	0.658802	-0.223292	0.109495	-2.03929	0.0449921	0.0419554	1	0.221028
Synpcc7942_1958		hypothetical protein	0.0558306	0.138744	0.402399	0.688477	0.684414	1	0.84821	0.0634957	0.133537	0.475491	0.635749	0.631102	1	0.842667	0.0653315	0.132425	0.493346	0.623137	0.618357	1	0.859924
Synpcc7942_1960		hypothetical protein	-0.0451782	0.0690478	-0.654303	0.514038	0.510633	1	0.727881	-0.00485535	0.0509865	-0.0952282	0.924276	0.923664	1	0.981313	0.0874408	0.0525633	1.66353	0.0985429	0.0958513	1	0.37384
Synpcc7942_1961	fbp	ferripyochelin binding protein	-0.221244	0.0628734	-3.51889	0.000522616	0.000491806	0.832135	0.00496104	-0.248284	0.0679933	-3.65159	0.000322976	0.000302655	0.529042	0.00440141	-0.244802	0.0676382	-3.61929	0.000363584	0.000341063	0.598906	0.00528788
Synpcc7942_1962	psbY	photosystem II PsbY protein	0.10945	0.233468	0.468801	0.643442	0.628302	1	0.811773	0.227838	0.194649	1.17051	0.253287	0.23234	1	0.578076	0.118372	0.231407	0.51153	0.613654	0.597493	1	0.847239
Synpcc7942_1963		hypothetical protein	0.107702	0.0634599	1.69716	0.0909953	0.0895091	1	0.259163	0.143574	0.06139	2.33871	0.0201931	0.0196235	1	0.127825	0.0635457	0.0627148	1.01325	0.311988	0.30975	1	0.664873
Synpcc7942_1965	ppx	exopolyphosphatase	-0.089247	0.048004	-1.85916	0.0635595	0.0630193	1	0.209029	-0.0217011	0.0480179	-0.451938	0.651499	0.650832	1	0.851248	-0.0675889	0.0487416	-1.38668	0.166125	0.165259	1	0.497139
Synpcc7942_1966		hypothetical protein	0.0413368	0.0886251	0.466424	0.643213	0.634991	1	0.816232	0.0987459	0.0906615	1.08917	0.282008	0.270273	1	0.625156	0.0855157	0.0970435	0.881209	0.382993	0.371316	1	0.718368
Synpcc7942_1968		hypothetical protein	0.169589	0.046558	3.64254	0.000299422	0.000290142	0.493822	0.00311033	0.241694	0.0456075	5.29944	1.77554e-07	1.66666e-07	0.000301165	4.46665e-06	0.159623	0.0477841	3.3405	0.000901614	0.000877743	1	0.011698
Synpcc7942_1969		Transcriptional regulator AbrB	0.127315	0.190496	0.668332	0.510299	0.49113	1	0.715387	0.109891	0.188906	0.581724	0.566177	0.548523	1	0.803217	-0.44193	0.287929	-1.53486	0.137898	0.120978	1	0.425807
Synpcc7942_1970		N-acyl-L-amino acid amidohydrolase	-0.0489135	0.146975	-0.332801	0.740865	0.734667	1	0.872962	0.0421596	0.146758	0.287272	0.775253	0.769824	1	0.909439	-0.203868	0.139235	-1.4642	0.150247	0.14045	1	0.46152
Synpcc7942_1971	ama	Peptidase M20D, amidohydrolase	-0.0578854	0.0544611	-1.06288	0.28863	0.287019	1	0.534706	-0.075209	0.0553386	-1.35907	0.17507	0.173631	1	0.498062	-0.0495443	0.0532791	-0.929901	0.353115	0.351506	1	0.703922
Synpcc7942_1972		TPR repeat	0.126437	0.0572995	2.2066	0.0280652	0.0275285	1	0.116832	0.202024	0.0595554	3.3922	0.000782098	0.000750083	1	0.009444	0.15646	0.0568272	2.75326	0.00624411	0.00606793	1	0.0578315
Synpcc7942_1974	scpA	condensin subunit ScpA	-0.0239095	0.0671786	-0.35591	0.722229	0.720994	1	0.866842	-0.0748005	0.0704555	-1.06167	0.28948	0.287251	1	0.634427	0.0644208	0.0731926	0.880156	0.379678	0.377473	1	0.719955
Synpcc7942_1975		hypothetical protein	-0.0132397	0.131437	-0.10073	0.920138	0.918529	1	0.961508	0.244449	0.157349	1.55354	0.126135	0.118711	1	0.400302	0.154232	0.17314	0.890796	0.376991	0.367445	1	0.716995
Synpcc7942_1976	ndhD	NAD(P)H-quinone oxidoreductase subunit D	0.0550228	0.0617269	0.891391	0.373325	0.371863	1	0.612481	0.163577	0.0618619	2.64423	0.00855213	0.0083523	1	0.0702642	0.0974462	0.0596693	1.6331	0.103336	0.102285	1	0.392825
Synpcc7942_1977	ndhF1	NAD(P)H-quinone oxidoreductase subunit F	-0.0788684	0.0321438	-2.45361	0.0145808	0.0143087	1	0.0708264	0.0738583	0.0291523	2.53353	0.0116837	0.011453	1	0.0873406	0.0363607	0.0378019	0.961874	0.33671	0.335366	1	0.686841
Synpcc7942_1978	trx	thioredoxin	0.0740629	0.0983562	0.753007	0.453147	0.44844	1	0.676753	0.028355	0.105573	0.268581	0.788784	0.786628	1	0.918876	0.0901814	0.102616	0.878827	0.381521	0.376568	1	0.719955
Synpcc7942_1979		membrane protein-like	0.188534	0.0535627	3.51988	0.000529836	0.000495791	0.837887	0.00497382	0.126582	0.053552	2.36372	0.0190094	0.0183998	1	0.122831	0.184374	0.0482511	3.82113	0.000175195	0.000162205	0.286454	0.00274141
Synpcc7942_1981		hypothetical protein	-0.452212	0.0798305	-5.66465	4.9675e-08	4.23464e-08	7.59271e-05	9.45737e-07	-0.31989	0.0766013	-4.17604	4.3939e-05	4.00548e-05	0.0709371	0.000708895	-0.401874	0.0739929	-5.43125	1.58345e-07	1.36537e-07	0.000249179	4.92582e-06
Synpcc7942_1985		hypothetical protein	-0.00334875	0.0669678	-0.0500054	0.960161	0.959976	1	0.98211	-0.0331939	0.0617509	-0.537545	0.591402	0.589684	1	0.824857	-0.122054	0.0657503	-1.85632	0.0646643	0.0634367	1	0.290261
Synpcc7942_1986	pqqL	processing protease	-0.39307	0.0452644	-8.68388	1.02902e-16	8.53473e-17	1.56612e-13	3.81218e-15	-0.273186	0.0472548	-5.78113	1.51115e-08	1.38157e-08	2.51308e-05	4.46867e-07	-0.333098	0.0477857	-6.97066	1.33529e-11	1.17691e-11	2.17023e-08	6.69057e-10
Synpcc7942_1987	rpaC	hypothetical protein	-0.173176	0.162756	-1.06402	0.292053	0.282441	1	0.528802	0.019253	0.168875	0.114007	0.909655	0.907836	1	0.976579	0.0742367	0.155261	0.478142	0.634479	0.627651	1	0.867054
Synpcc7942_1988		hypothetical protein	-0.183375	0.0924121	-1.98432	0.0486678	0.0473925	1	0.17197	0.0486581	0.0866767	0.561375	0.575207	0.573015	1	0.813143	-0.022252	0.0909512	-0.244659	0.806986	0.8059	1	0.939901
Synpcc7942_1989		cation diffusion facilitator family transporter	-0.0545916	0.0879807	-0.620495	0.536227	0.532171	1	0.747632	-0.0242684	0.0820776	-0.295677	0.76804	0.765793	1	0.909439	0.000223728	0.0849203	0.00263457	0.997903	0.997882	1	0.998947
Synpcc7942_1990		hypothetical protein	0.0338885	0.114352	0.296352	0.767652	0.764894	1	0.887288	0.00270131	0.108486	0.0249001	0.98019	0.979948	1	0.994258	-0.0458628	0.11642	-0.393942	0.694566	0.691023	1	0.889746
Synpcc7942_1991	mscL	large conductance mechanosensitive channel protein	-0.102591	0.186767	-0.5493	0.587875	0.570882	1	0.773038	-0.146451	0.199035	-0.735806	0.46898	0.448889	1	0.747958	-0.205748	0.210943	-0.975374	0.339104	0.317534	1	0.676156
Synpcc7942_1992	eIF2BA	translation initiation factor 2B subunit I family (IF-2BI)	0.0536176	0.0798487	0.671489	0.502708	0.500321	1	0.719359	0.0458172	0.0732084	0.625846	0.532152	0.52986	1	0.790946	0.0450325	0.0679733	0.662503	0.508435	0.506066	1	0.787514
Synpcc7942_1993		methylthioribulose-1-phosphate dehydratase	-0.0740434	0.0642961	-1.1516	0.250507	0.248603	1	0.48806	0.037418	0.0626455	0.597298	0.550811	0.549206	1	0.803217	0.100737	0.0645871	1.5597	0.120006	0.118522	1	0.422174
Synpcc7942_1994	masA	2,3-diketo-5-methylthio-1-phosphopentane phosphatase	-0.0205365	0.0751645	-0.273221	0.785017	0.78367	1	0.895548	0.180979	0.0703489	2.5726	0.0109536	0.0104547	1	0.0820624	0.144348	0.0769502	1.87586	0.0623992	0.0607405	1	0.280944
Synpcc7942_1996		hypothetical protein	0.177196	0.104309	1.69876	0.0926729	0.0889762	1	0.25879	0.372508	0.110384	3.37466	0.00107537	0.000942519	1	0.0115566	0.364876	0.109728	3.32529	0.00126075	0.00110867	1	0.0141487
Synpcc7942_1997	hliA	high light-inducible protein	-0.0888938	0.288004	-0.308654	0.760943	0.747482	1	0.878183	0.0183761	0.223648	0.0821656	0.935374	0.931617	1	0.982965	-0.413691	0.325493	-1.27097	0.21908	0.19222	1	0.531081
Synpcc7942_1998		GAF	-0.0444019	0.0619497	-0.716741	0.474192	0.472307	1	0.698225	-0.0455225	0.0613909	-0.741519	0.459064	0.457148	1	0.754754	-0.0538988	0.0594012	-0.907369	0.365072	0.363028	1	0.713131
Synpcc7942_1999	rbp2	RNA-binding region RNP-1	0.00880815	0.0934106	0.094295	0.925169	0.923898	1	0.961508	0.223656	0.0920334	2.43016	0.0179068	0.0160726	1	0.111846	0.163601	0.110062	1.48645	0.142071	0.135441	1	0.450508
Synpcc7942_2000	mrcB	Penicillin-binding protein 1A	-0.0831742	0.0294475	-2.82449	0.00497025	0.00485546	1	0.0311947	0.0426146	0.0286324	1.48834	0.137443	0.136391	1	0.432943	-0.0226892	0.0333287	-0.680771	0.496407	0.495252	1	0.785088
Synpcc7942_2001	minC	septum formation inhibitor	0.0513737	0.0877071	0.585742	0.558854	0.556255	1	0.762677	0.127974	0.0863824	1.48148	0.140397	0.137795	1	0.434083	0.135083	0.0900907	1.49941	0.13569	0.133125	1	0.448369
Synpcc7942_2002		hypothetical protein	-0.00569332	0.0587761	-0.0968645	0.922908	0.922592	1	0.961508	0.0178184	0.0591677	0.301151	0.763537	0.762594	1	0.908992	-0.0515059	0.0612925	-0.840329	0.401484	0.399553	1	0.729146
Synpcc7942_2003		hypothetical protein	-0.0946538	0.0566774	-1.67005	0.095782	0.0947847	1	0.267978	-0.0725616	0.0548508	-1.32289	0.186714	0.185387	1	0.515238	0.0412586	0.0551048	0.748729	0.454511	0.45315	1	0.761746
Synpcc7942_2004	sigI	RNA polymerase sigma factor	-0.0800761	0.0797737	-1.00379	0.316915	0.313818	1	0.559367	-0.0125944	0.0765462	-0.164533	0.869508	0.868677	1	0.961439	-0.0329417	0.0790936	-0.41649	0.67758	0.675626	1	0.883257
Synpcc7942_2005		flm3 region hypothetical protein 4	-0.129487	0.0680965	-1.90153	0.0583873	0.0573011	1	0.197605	0.0579109	0.0687006	0.842947	0.400067	0.398018	1	0.715609	-0.00646151	0.0710569	-0.0909343	0.927618	0.927303	1	0.976312
Synpcc7942_2006	cdv3	hypothetical protein	0.0355664	0.075357	0.471972	0.637661	0.635126	1	0.816232	0.225606	0.0753139	2.99555	0.0032264	0.00300435	1	0.0309679	0.101284	0.0787301	1.28646	0.200345	0.196978	1	0.537102
Synpcc7942_2008		hypothetical protein	0.0403732	0.0728011	0.554569	0.579687	0.578037	1	0.779021	0.0158407	0.0689385	0.229781	0.818451	0.817673	1	0.931685	0.0225624	0.0668924	0.337293	0.73618	0.735074	1	0.909629
Synpcc7942_2009		hypothetical protein	0.0585982	0.0429393	1.36467	0.17276	0.172148	1	0.387369	0.120301	0.0408277	2.94654	0.00331189	0.00326746	1	0.0327794	0.107414	0.0412463	2.60422	0.00938841	0.00928766	1	0.07884
Synpcc7942_2011	ycf56	Ribonuclease Z	0.329682	0.201536	1.63585	0.11833	0.0969553	1	0.271371	0.392206	0.179008	2.191	0.04112	0.0310267	1	0.176918	0.424483	0.20987	2.0226	0.0574189	0.043059	1	0.224385
Synpcc7942_2013		hypothetical protein	0.569118	0.0848547	6.70697	1.82496e-10	1.47982e-10	2.68587e-07	4.47764e-09	0.591188	0.0793996	7.44572	2.48579e-12	1.93507e-12	3.56052e-09	9.81131e-11	0.585777	0.0770593	7.60164	9.72328e-13	7.50228e-13	1.38642e-09	4.8532e-11
Synpcc7942_2014		hypothetical protein	0.608102	0.0996576	6.10192	1.23519e-08	9.32378e-09	1.67548e-05	2.18643e-07	0.577634	0.11098	5.20483	7.80705e-07	6.29234e-07	0.00113325	1.55321e-05	0.573792	0.10255	5.59523	1.34204e-07	1.05186e-07	0.00019207	3.86919e-06
Synpcc7942_2016	psbX	photosystem II PsbX protein	-0.0345045	0.161482	-0.213674	0.832606	0.825041	1	0.918562	0.343007	0.125834	2.72586	0.0117855	0.00856538	1	0.070787	0.221758	0.137945	1.60758	0.121006	0.105125	1	0.396346
Synpcc7942_2018		hypothetical protein	0.12983	0.165248	0.785666	0.438436	0.420929	1	0.653154	0.0331516	0.170973	0.193899	0.847607	0.841907	1	0.94803	-0.139916	0.153562	-0.911138	0.369734	0.351961	1	0.703922
Synpcc7942_2019		hypothetical protein	0.130619	0.0894909	1.45957	0.146585	0.14357	1	0.346638	0.216099	0.0873612	2.47363	0.0145372	0.013816	1	0.0996878	0.129307	0.0851666	1.51828	0.131136	0.128261	1	0.439895
Synpcc7942_2023		hypothetical protein	0.454152	0.249173	1.82264	0.084135	0.0680006	1	0.219522	0.530866	0.239588	2.21574	0.0391179	0.0293745	1	0.170608	0.186244	0.276657	0.673194	0.50893	0.484652	1	0.779834
Synpcc7942_2024		hypothetical protein	0.0115254	0.0493243	0.233667	0.815381	0.814817	1	0.912094	0.0256265	0.0504666	0.507791	0.611921	0.610815	1	0.833981	-0.0486329	0.0545112	-0.892163	0.37292	0.371438	1	0.718368
Synpcc7942_2032	norA	multidrug-efflux transporter quinolene resistance protein NorA	-0.027705	0.053443	-0.518403	0.604496	0.603405	1	0.7916	-0.0371001	0.0515108	-0.720241	0.471846	0.470508	1	0.76049	-0.0785804	0.0534358	-1.47056	0.142287	0.141086	1	0.46152
Synpcc7942_2033		hypothetical protein	0.0254637	0.126327	0.20157	0.840689	0.83887	1	0.92463	0.0683332	0.109245	0.625504	0.533156	0.52843	1	0.790946	0.0352524	0.113148	0.311562	0.756064	0.753332	1	0.920085
Synpcc7942_2034		hypothetical protein	-0.0662436	0.0448238	-1.47787	0.140161	0.139185	1	0.340431	0.0147186	0.045087	0.326449	0.74424	0.743631	1	0.898294	-0.0303013	0.0444785	-0.681258	0.496068	0.495004	1	0.785088
Synpcc7942_2035		hypothetical protein	0.0917788	0.0555617	1.65184	0.0995678	0.0984054	1	0.2739	0.084125	0.0555359	1.51479	0.130832	0.129509	1	0.421073	-0.029848	0.0539747	-0.553	0.580657	0.579351	1	0.840713
Synpcc7942_2036		hypothetical protein	0.0842643	0.0632125	1.33303	0.183628	0.181901	1	0.400993	0.0870061	0.0601423	1.44667	0.149132	0.147531	1	0.452236	0.138948	0.0639298	2.17344	0.0306038	0.0299521	1	0.176145
Synpcc7942_2037		hypothetical protein	0.0992206	0.0866123	1.14557	0.254014	0.25019	1	0.488405	-0.0211652	0.0840657	-0.251769	0.801605	0.80003	1	0.923482	-0.0394443	0.0896685	-0.43989	0.660726	0.658149	1	0.875665
Synpcc7942_2038		transcriptional regulator, XRE family with cupin sensor domain	0.148413	0.1767	0.839919	0.406821	0.39191	1	0.630011	-0.0300916	0.203619	-0.147783	0.883387	0.879654	1	0.96716	0.0994582	0.220295	0.451477	0.654513	0.644138	1	0.869952
Synpcc7942_2039		hypothetical protein	-0.0657835	0.0953408	-0.689983	0.491549	0.487602	1	0.714084	-0.000935964	0.0929542	-0.0100691	0.991983	0.99191	1	0.996541	-0.0994053	0.101215	-0.982124	0.328031	0.323638	1	0.681286
Synpcc7942_2040	sfsA	sugar fermentation stimulation protein A	-0.122376	0.0772372	-1.58442	0.114914	0.112671	1	0.298547	-0.16005	0.0759653	-2.10689	0.0365609	0.0354112	1	0.194919	-0.162145	0.0763916	-2.12255	0.0352063	0.0340852	1	0.190526
Synpcc7942_2042		hypothetical protein	-0.0374862	0.0653044	-0.574022	0.566881	0.563854	1	0.768743	-0.112958	0.0696217	-1.62246	0.106972	0.104266	1	0.370095	-0.170527	0.0616263	-2.76712	0.00642579	0.0060266	1	0.0578315
Synpcc7942_2043	speH	S-adenosylmethionine decarboxylase proenzyme	0.100387	0.0866475	1.15857	0.248857	0.244741	1	0.483807	0.0853857	0.0941096	0.907301	0.366007	0.361825	1	0.699674	0.121728	0.0947275	1.28504	0.201174	0.197262	1	0.537102
Synpcc7942_2045	smc	condensin subunit Smc	-0.161655	0.0328509	-4.92087	1.01288e-06	9.85092e-07	0.00174263	1.71114e-05	-0.117719	0.0337987	-3.48293	0.00051823	0.000510765	0.886177	0.00674785	-0.152256	0.0328336	-4.63721	4.0178e-06	3.91918e-06	0.00706236	9.80317e-05
Synpcc7942_2046	gcsH	glycine cleavage system protein H	-0.0587403	0.110554	-0.531326	0.596227	0.592729	1	0.78687	-0.0823173	0.0990759	-0.830851	0.407794	0.403343	1	0.718617	-0.123787	0.107362	-1.15299	0.251326	0.246843	1	0.601399
Synpcc7942_2047	gcvP	glycine dehydrogenase	-0.101667	0.0375951	-2.70425	0.00699336	0.00691605	1	0.0408003	0.0350279	0.0378398	0.92569	0.35489	0.354229	1	0.697583	-0.0191439	0.0391641	-0.488813	0.62511	0.624635	1	0.864661
Synpcc7942_2050		hypothetical protein	0.110434	0.0519489	2.12582	0.034191	0.0336611	1	0.132664	0.114809	0.0484337	2.37044	0.0182874	0.0179446	1	0.12066	0.0803348	0.0538075	1.49301	0.136302	0.13514	1	0.450305
Synpcc7942_2051		hypothetical protein	-0.006391	0.0487985	-0.130967	0.895857	0.895618	1	0.953564	0.0229199	0.0449879	0.509468	0.610664	0.609839	1	0.833255	-0.0101981	0.0445715	-0.228804	0.819121	0.81871	1	0.942794
Synpcc7942_2052		probable oligopeptides ABC transporter permease protein	-0.123273	0.0757954	-1.62639	0.105213	0.103612	1	0.283287	0.00965364	0.0735732	0.131211	0.895721	0.89524	1	0.969866	0.0296989	0.0799025	0.37169	0.71046	0.709178	1	0.898931
Synpcc7942_2053		probable peptidase	-0.0549681	0.0434191	-1.26599	0.206002	0.205196	1	0.438437	-0.0596084	0.0443344	-1.34452	0.179282	0.178509	1	0.505877	0.0214176	0.045595	0.469735	0.638712	0.638115	1	0.869952
Synpcc7942_2054		hypothetical protein	-0.0334635	0.0573833	-0.583157	0.560213	0.558837	1	0.763588	0.0170719	0.0509094	0.335338	0.737597	0.73671	1	0.89569	-0.0415161	0.0551795	-0.752382	0.452394	0.450809	1	0.761746
Synpcc7942_2056		hypothetical protein	-0.301479	0.189912	-1.58747	0.120482	0.110518	1	0.296573	0.0274883	0.199859	0.137538	0.891313	0.888282	1	0.96716	-0.00500214	0.175244	-0.0285439	0.977374	0.976739	1	0.988329
Synpcc7942_2059	cdv2	hypothetical protein	-0.0625082	0.0764529	-0.817604	0.414847	0.411566	1	0.645027	0.0554426	0.0835376	0.663685	0.507884	0.504898	1	0.783546	0.0540631	0.0826985	0.653737	0.514256	0.511295	1	0.790648
Synpcc7942_2060	ylmE	hypothetical protein	-0.226787	0.0664296	-3.41394	0.000765806	0.000720182	1	0.00692852	-0.133788	0.0723631	-1.84885	0.0658595	0.0645036	1	0.285545	-0.136466	0.0796174	-1.71402	0.0879732	0.0863781	1	0.349419
Synpcc7942_2063	surE	stationary phase survival protein SurE	-0.143131	0.0557786	-2.56605	0.0107357	0.0104763	1	0.0553213	-0.0565794	0.0598549	-0.945277	0.345222	0.34361	1	0.684302	0.0229695	0.05892	0.389842	0.69691	0.695946	1	0.891623
Synpcc7942_2065		hypothetical protein	-0.290989	0.204587	-1.42232	0.176829	0.145489	1	0.34911	0.164684	0.221889	0.742192	0.470241	0.435826	1	0.741932	-0.297711	0.241894	-1.23075	0.238693	0.201954	1	0.544308
Synpcc7942_2066		tRNA-dihydrouridine synthase A	-0.0802142	0.0523816	-1.53134	0.126566	0.125424	1	0.319506	0.00504181	0.0539214	0.0935029	0.925556	0.925332	1	0.981313	-0.0983641	0.0569852	-1.72613	0.0851835	0.084246	1	0.344828
Synpcc7942_2067		hypothetical protein	0.110397	0.0510963	2.16057	0.031409	0.030887	1	0.123812	0.101713	0.052839	1.92495	0.0550478	0.0542982	1	0.257882	0.119461	0.0561776	2.1265	0.0341631	0.0336109	1	0.189352
Synpcc7942_2068		hypothetical protein	0.0809253	0.0764984	1.05787	0.291431	0.288742	1	0.535426	0.000234523	0.0804025	0.00291686	0.997676	0.997663	1	0.998986	-0.00659763	0.0800391	-0.0824301	0.93439	0.934023	1	0.977473
Synpcc7942_2069	pilC	fimbrial assembly protein PilC-like	-0.141466	0.0800702	-1.76677	0.0791848	0.0771634	1	0.235189	-0.080908	0.0736785	-1.09812	0.273811	0.270551	1	0.625156	-0.321669	0.0851287	-3.77862	0.000222569	0.000201787	0.355548	0.00329176
Synpcc7942_2070	pilT	twitching motility protein	0.0918653	0.0987828	0.929972	0.353795	0.35052	1	0.59348	0.082832	0.0984575	0.841297	0.401445	0.398239	1	0.715609	0.0283886	0.0922709	0.307666	0.758739	0.757143	1	0.921526
Synpcc7942_2071	pilB1	ATPase	-0.0402133	0.0380465	-1.05695	0.290881	0.290169	1	0.536313	0.0719878	0.0370951	1.94063	0.0526862	0.052338	1	0.253057	-0.192389	0.0365598	-5.26232	1.86915e-07	1.79359e-07	0.000326971	6.23106e-06
Synpcc7942_2073	dnaK1	Heat shock protein Hsp70	0.0257275	0.0552529	0.465631	0.641879	0.640457	1	0.819462	0.00805102	0.0552684	0.145671	0.884296	0.883806	1	0.96716	0.076358	0.0607935	1.25602	0.210262	0.208323	1	0.544308
Synpcc7942_2074	dnaJ1	Heat shock protein DnaJ	-0.0943248	0.0426891	-2.20958	0.0298556	0.0278157	1	0.117263	0.118297	0.0543508	2.17654	0.0323223	0.0301678	1	0.174138	-0.00822318	0.06134	-0.134059	0.893677	0.892307	1	0.964729
Synpcc7942_2076	rsgA	ribosome-associated GTPase	0.05982	0.071897	0.832023	0.406505	0.403666	1	0.638513	0.260943	0.0718192	3.63334	0.000365322	0.000336688	0.58752	0.00478505	0.0954058	0.0700966	1.36106	0.175205	0.172606	1	0.507019
Synpcc7942_2077		hypothetical protein	0.0354471	0.116709	0.303721	0.762326	0.758403	1	0.883454	0.0408404	0.104274	0.391663	0.696608	0.691704	1	0.873711	0.0103956	0.116147	0.0895036	0.928961	0.927754	1	0.976312
Synpcc7942_2078	pgam	phosphoglycerate mutase	-0.169606	0.0627773	-2.70171	0.0073725	0.00712058	1	0.0417444	-0.0286425	0.0617432	-0.463898	0.643126	0.64168	1	0.848338	-0.142251	0.0588473	-2.4173	0.0163555	0.0158955	1	0.112528
Synpcc7942_2079	ackA	acetate kinase	-0.0993695	0.0603599	-1.64628	0.100632	0.0995491	1	0.275407	-0.017034	0.0560218	-0.30406	0.761269	0.760528	1	0.908992	0.0586519	0.0583071	1.00591	0.315174	0.313629	1	0.672421
Synpcc7942_2080	xfp	putative phosphoketolase	-0.0921202	0.0417814	-2.20481	0.0278774	0.0275733	1	0.116832	-0.000941656	0.040414	-0.0233002	0.981419	0.981383	1	0.995175	-0.0963311	0.0420979	-2.28826	0.022498	0.022236	1	0.141406
Synpcc7942_2082	fus	elongation factor G	-0.0532132	0.0450761	-1.18052	0.238271	0.237408	1	0.475008	-0.00349181	0.043477	-0.0803139	0.936015	0.935897	1	0.984981	-0.00879597	0.0446139	-0.197158	0.843772	0.843488	1	0.951918
Synpcc7942_2085		probable anion transporting ATPase	0.343773	0.0655406	5.2452	3.61062e-07	3.17767e-07	0.000566897	6.41002e-06	0.330256	0.0620972	5.31837	2.53131e-07	2.22065e-07	0.00040105	5.86752e-06	0.263715	0.0666479	3.95684	0.000101957	9.44212e-05	0.16722	0.00167108
Synpcc7942_2086		hypothetical protein	0.429284	0.282594	1.51908	0.150999	0.119405	1	0.309826	0.382391	0.225855	1.69308	0.112564	0.087432	1	0.334058	0.295107	0.266311	1.10813	0.286482	0.250327	1	0.60284
Synpcc7942_2088		hypothetical protein	0.0393293	0.124578	0.3157	0.752895	0.75027	1	0.880242	-0.00128991	0.0903632	-0.0142748	0.98864	0.988515	1	0.995413	-0.0781858	0.106514	-0.734043	0.464657	0.459769	1	0.764652
Synpcc7942_2091	ndhF3	NAD(P)H-quinone oxidoreductase subunit F	0.00341426	0.0461266	0.0740193	0.941022	0.940904	1	0.970922	0.116617	0.0465205	2.50679	0.0124766	0.0123011	1	0.0926784	0.116144	0.0468679	2.47812	0.0135128	0.0133266	1	0.0997922
Synpcc7942_2092	ndhD3	proton-translocating NADH-quinone oxidoreductase, chain M	-0.0200122	0.0545812	-0.366651	0.714072	0.713338	1	0.864025	0.0591567	0.0514984	1.14871	0.251356	0.250086	1	0.596898	0.0148074	0.0557698	0.265509	0.790752	0.790204	1	0.935825
Synpcc7942_2093	chpY	CO2 hydration protein	-0.0715853	0.047511	-1.50671	0.132552	0.131669	1	0.329496	0.055283	0.0458603	1.20546	0.228625	0.227563	1	0.569211	-0.037893	0.0474498	-0.798591	0.424928	0.423869	1	0.746834
Synpcc7942_2094		Beta-Ig-H3/fasciclin	0.16577	0.124173	1.33499	0.185972	0.179603	1	0.396879	0.136464	0.152074	0.897348	0.372443	0.365459	1	0.700308	0.0861071	0.139664	0.616531	0.539436	0.533487	1	0.805166
Synpcc7942_2095		hypothetical protein	-0.0754608	0.110544	-0.682631	0.496718	0.491162	1	0.715387	0.0425637	0.0919792	0.462754	0.644737	0.640458	1	0.847918	-0.0489944	0.107158	-0.457215	0.648697	0.644458	1	0.869952
Synpcc7942_2096		diguanylate cyclase with GAF sensor	-0.106328	0.0777842	-1.36696	0.173142	0.17087	1	0.386672	-0.0643689	0.0744224	-0.864914	0.388102	0.385584	1	0.708562	-0.0688637	0.0698783	-0.98548	0.325556	0.32299	1	0.681286
Synpcc7942_2097		hypothetical protein	-0.0841733	0.0571586	-1.47263	0.141979	0.140437	1	0.341084	-0.0497053	0.0531245	-0.93564	0.350268	0.348398	1	0.692368	0.0232974	0.0536358	0.434363	0.664361	0.663136	1	0.880224
Synpcc7942_2098	rfbC	dTDP-4-dehydrorhamnose 3,5-epimerase	0.442318	0.146044	3.02866	0.00353931	0.00302579	1	0.0220871	0.10848	0.115431	0.939786	0.350861	0.342734	1	0.683849	0.154296	0.111988	1.37778	0.173069	0.1659	1	0.497334
Synpcc7942_2099	rfbD	dTDP-4-dehydrorhamnose reductase	0.836196	0.133181	6.27864	6.38948e-09	4.65756e-09	8.39293e-06	1.16501e-07	0.634376	0.109586	5.78885	6.35397e-08	4.81615e-08	8.72687e-05	1.39002e-06	0.399851	0.113483	3.52346	0.000614003	0.000545318	0.95376	0.00799231
Synpcc7942_2100	rfbB	dTDP-glucose 4,6-dehydratase	-0.065711	0.0731131	-0.898759	0.369746	0.367433	1	0.608926	-0.079043	0.067175	-1.17667	0.240575	0.238306	1	0.585419	-0.0166401	0.07334	-0.22689	0.820716	0.819862	1	0.943018
Synpcc7942_2101	rfbA	glucose-1-phosphate thymidylyltransferase	-0.025591	0.0664307	-0.385228	0.700491	0.698897	1	0.854713	0.0755257	0.0687481	1.09859	0.27331	0.270638	1	0.625156	0.00461981	0.0642129	0.0719452	0.94272	0.9424	1	0.980321
Synpcc7942_2102		NAD-reducing hydrogenase gamma	-0.0468534	0.111	-0.422105	0.674095	0.669868	1	0.837781	0.129738	0.11159	1.16263	0.24848	0.242037	1	0.58969	0.0424628	0.10939	0.388176	0.69893	0.694988	1	0.891623
Synpcc7942_2103		hypothetical protein	-0.175895	0.0803854	-2.18815	0.0314355	0.0293218	1	0.122239	-0.210132	0.0964997	-2.17754	0.0322446	0.0300937	1	0.174138	-0.190483	0.0992587	-1.91906	0.0583727	0.0552076	1	0.260607
Synpcc7942_2104	cynS	cyanate hydratase	-0.0194741	0.138606	-0.140499	0.888744	0.886701	1	0.949458	0.130839	0.109286	1.19721	0.236011	0.227495	1	0.569211	-0.067116	0.12507	-0.536629	0.593542	0.586736	1	0.843744
Synpcc7942_2105	cynD	nitrate transport ATP-binding subunits C and D	-0.0504723	0.0772454	-0.653402	0.514271	0.51192	1	0.728651	0.0763196	0.0687812	1.1096	0.268545	0.265878	1	0.617312	0.0169618	0.0668718	0.253647	0.800037	0.798942	1	0.938215
Synpcc7942_2106	cynB	nitrate transport permease	-0.0669458	0.093437	-0.71648	0.475382	0.470549	1	0.697826	-0.208103	0.10845	-1.91889	0.0578787	0.0551966	1	0.260962	-0.0781727	0.0932794	-0.838049	0.404022	0.398883	1	0.729146
Synpcc7942_2107	cynA	ABC-type nitrate/sulfonate/bicarbonate transport systems periplasmic components-like	0.105703	0.0799055	1.32285	0.187726	0.184825	1	0.406486	0.124832	0.0743382	1.67925	0.0950078	0.0928451	1	0.345271	0.107098	0.0836701	1.28	0.202351	0.199384	1	0.541308
Synpcc7942_2108		hypothetical protein	0.0380672	0.074608	0.510229	0.610598	0.608163	1	0.793956	-0.0230136	0.0768882	-0.299312	0.765093	0.763536	1	0.908992	-0.0647163	0.0885355	-0.730964	0.465877	0.462838	1	0.766442
Synpcc7942_2109		ATPase	-0.152168	0.0628481	-2.4212	0.0160449	0.0156784	1	0.0758059	-0.108541	0.0638052	-1.70113	0.0899244	0.0888041	1	0.335658	-0.0891684	0.0613068	-1.45446	0.146833	0.145421	1	0.468747
Synpcc7942_2111		xylose repressor	0.674945	0.105311	6.40907	2.11855e-09	1.6065e-09	2.90456e-06	4.36783e-08	0.523213	0.112751	4.64044	7.95314e-06	6.77895e-06	0.0121072	0.000139751	0.461824	0.101658	4.54293	1.19306e-05	1.02284e-05	0.0183396	0.000228435
Synpcc7942_2112		hypothetical protein	-0.184038	0.0593995	-3.09831	0.00289016	0.00245576	1	0.0189589	-0.00717274	0.0568531	-0.126163	0.899999	0.898304	1	0.970319	-0.0867664	0.0763538	-1.13637	0.260038	0.252034	1	0.604571
Synpcc7942_2114	sasA	adaptive-response sensory kinase	-0.134076	0.0411713	-3.25655	0.00124344	0.00119885	1	0.0104607	0.00153152	0.0388518	0.0394196	0.968579	0.968477	1	0.988235	-0.0632815	0.047382	-1.33556	0.182603	0.181187	1	0.514232
Synpcc7942_2115		hypothetical protein	-0.0448471	0.0501785	-0.893752	0.372022	0.370656	1	0.611028	0.000892746	0.0510526	0.0174868	0.986057	0.986018	1	0.995354	-0.0251584	0.0500419	-0.502746	0.615435	0.614424	1	0.857911
Synpcc7942_2116		hypothetical protein	-0.0578268	0.0569944	-1.01461	0.311051	0.309435	1	0.555502	0.0211448	0.0548719	0.385348	0.700232	0.699278	1	0.876316	-0.0707923	0.0570705	-1.24044	0.215712	0.21418	1	0.55421
Synpcc7942_2118		hypothetical protein	0.876522	0.169512	5.17086	2.16896e-06	1.52523e-06	0.00268898	2.50994e-05	0.925985	0.151136	6.12684	4.87755e-08	3.09341e-08	5.61145e-05	9.2115e-07	0.559425	0.161827	3.45694	0.000939622	0.000782663	1	0.0108761
Synpcc7942_2119		RNA methyltransferase TrmH, group 3	-0.179302	0.0624966	-2.86899	0.00487365	0.00450157	1	0.0295278	0.0323215	0.0565531	0.571525	0.568721	0.565197	1	0.810233	-0.00231802	0.0695391	-0.033334	0.973464	0.973222	1	0.98638
Synpcc7942_2120		Ribonuclease III	0.327385	0.0862818	3.79436	0.000248949	0.00021491	0.36738	0.00239983	0.192392	0.0886671	2.16982	0.0322968	0.0305462	1	0.175243	0.267896	0.092032	2.9109	0.00440947	0.00401912	1	0.0416406
Synpcc7942_2124	bcp	acetylpolyamine aminohydolase	-0.164852	0.145028	-1.1367	0.259598	0.252171	1	0.489995	-0.147315	0.120223	-1.22535	0.224609	0.2174	1	0.558935	0.0702237	0.123132	0.57031	0.57032	0.564252	1	0.832183
Synpcc7942_2125		hypothetical protein	-0.0397406	0.0861906	-0.461078	0.64555	0.64266	1	0.820278	0.0337075	0.0878071	0.383882	0.701724	0.699237	1	0.876316	-0.0254319	0.0767084	-0.331541	0.740796	0.738607	1	0.909801
Synpcc7942_2126		hypothetical protein	-0.178935	0.0688707	-2.59812	0.00998146	0.00963613	1	0.0522468	-0.130293	0.0760899	-1.71235	0.0881851	0.0866918	1	0.333266	-0.101804	0.0708425	-1.43705	0.152068	0.150138	1	0.475994
Synpcc7942_2127	nblA	phycobilisome degradation protein NblA	-0.229773	0.157862	-1.45553	0.153526	0.142408	1	0.344424	-0.138507	0.131864	-1.05038	0.300009	0.286709	1	0.634277	-0.156051	0.168596	-0.92559	0.360352	0.347075	1	0.69862
Synpcc7942_2128	txlA	thioredoxin	0.267987	0.156942	1.70756	0.0984041	0.0864888	1	0.254714	0.25873	0.15092	1.71435	0.0971344	0.0853033	1	0.330638	0.0426943	0.17211	0.248064	0.805833	0.798632	1	0.938215
Synpcc7942_2129		iron-sulfur cluster binding protein	-0.0965429	0.117824	-0.819379	0.414759	0.409084	1	0.644908	-0.048666	0.117103	-0.415585	0.678714	0.67501	1	0.863104	-0.28419	0.11516	-2.46778	0.0155081	0.0143034	1	0.10606
Synpcc7942_2130		hypothetical protein	-0.181595	0.167727	-1.08268	0.28376	0.274175	1	0.517732	0.00390092	0.151463	0.025755	0.979548	0.979134	1	0.994258	-0.0755639	0.159526	-0.473677	0.63764	0.63086	1	0.867736
Synpcc7942_2131	slt	probable soluble lytic transglycosylase	-0.0755593	0.0405146	-1.86499	0.0625871	0.0621956	1	0.207984	0.0233886	0.0407159	0.574434	0.565853	0.565271	1	0.810233	0.00485271	0.0414152	0.117172	0.906756	0.906617	1	0.970275
Synpcc7942_2132	manB	phosphoglucosamine mutase	0.0528052	0.102063	0.517377	0.606338	0.601387	1	0.790058	0.105419	0.0951636	1.10777	0.271324	0.26479	1	0.617076	0.0697907	0.106006	0.658364	0.512218	0.506426	1	0.787514
Synpcc7942_2133		hypothetical protein	-0.124356	0.067769	-1.835	0.0678324	0.066514	1	0.216257	-0.0660329	0.0686401	-0.962016	0.337079	0.334745	1	0.672645	-0.0804796	0.0739745	-1.08794	0.277792	0.275472	1	0.633857
Synpcc7942_2134	amiA	Cell wall hydrolase/autolysin	-0.133164	0.0612016	-2.17583	0.0303644	0.0297598	1	0.12332	-0.138321	0.0599528	-2.30716	0.0217404	0.0212611	1	0.135206	-0.148932	0.064853	-2.29646	0.0223529	0.0218641	1	0.141406
Synpcc7942_2138		hypothetical protein	-0.212477	0.151711	-1.40054	0.177472	0.153925	1	0.362767	-0.216215	0.147414	-1.46672	0.158808	0.136316	1	0.432943	-0.189694	0.179403	-1.05736	0.303606	0.276563	1	0.633857
Synpcc7942_2139		probable glutathione S-transferase	-0.0547584	0.168784	-0.324429	0.747347	0.740509	1	0.873713	0.19596	0.177209	1.10582	0.275581	0.262397	1	0.614553	0.158437	0.165386	0.957978	0.343975	0.330653	1	0.683061
Synpcc7942_2140		cytidine deaminase	-0.02403	0.0964364	-0.249179	0.803634	0.801949	1	0.907297	-0.0146209	0.102723	-0.142333	0.887048	0.886064	1	0.96716	-0.0370163	0.104149	-0.355418	0.72288	0.720553	1	0.904185
Synpcc7942_2141		hypothetical protein	-0.0722545	0.0755945	-0.955817	0.340824	0.337067	1	0.579064	-0.00965909	0.07504	-0.128719	0.897766	0.896971	1	0.969866	-0.125793	0.072024	-1.74654	0.0829263	0.0805581	1	0.337984
Synpcc7942_2142	sui1	translation initiation factor Sui1	-0.16178	0.0906245	-1.78517	0.0770154	0.0741275	1	0.230237	-0.133684	0.0824	-1.62238	0.10761	0.10416	1	0.370095	-0.0843563	0.0823578	-1.02427	0.307978	0.303184	1	0.658303
Synpcc7942_2144		nuclease (SNase-like)	-0.000891184	0.0982395	-0.00907155	0.992774	0.992723	1	0.997477	0.112077	0.0858935	1.30484	0.193894	0.190775	1	0.522066	0.0723003	0.0817022	0.884924	0.377577	0.374225	1	0.719955
Synpcc7942_2145		hypothetical protein	-0.133864	0.0439611	-3.04506	0.00257616	0.00246746	1	0.0189712	0.0835795	0.0396157	2.10975	0.0358776	0.0350805	1	0.194133	-0.0444107	0.0484511	-0.916609	0.360235	0.358146	1	0.710478
Synpcc7942_2146		hypothetical protein	-0.040618	0.0928677	-0.437375	0.662842	0.659186	1	0.829851	-0.0600401	0.0914644	-0.656431	0.51315	0.508289	1	0.786109	0.026939	0.0941207	0.286218	0.775341	0.772812	1	0.928353
Synpcc7942_2147		hypothetical protein	0.0415658	0.0834093	0.498336	0.61913	0.616062	1	0.800369	-0.0381735	0.0897838	-0.425171	0.671449	0.66874	1	0.858697	0.0224297	0.0922707	0.243086	0.80834	0.806693	1	0.939901
Synpcc7942_2150		penicillin V acylase precursor. Cysteine peptidase. MEROPS family C59	-0.201975	0.0816389	-2.47401	0.0148339	0.0139155	1	0.0694295	-0.116259	0.0730057	-1.59247	0.114048	0.110651	1	0.383701	-0.192347	0.0749881	-2.56503	0.0116152	0.010851	1	0.0877435
Synpcc7942_2151		Cellulose synthase (UDP-forming)	-0.269985	0.0832029	-3.24491	0.00149658	0.001366	1	0.0115956	-0.0552273	0.0974191	-0.566904	0.571765	0.568531	1	0.811123	-0.242501	0.102243	-2.37181	0.01918	0.0181962	1	0.123235
Synpcc7942_2152		hypothetical protein	-0.0898291	0.08595	-1.04513	0.297843	0.293948	1	0.538522	0.0144985	0.0913722	0.158675	0.874164	0.873152	1	0.962417	0.131375	0.0944201	1.39139	0.166414	0.163012	1	0.495642
Synpcc7942_2153		hypothetical protein	-0.140633	0.125593	-1.11975	0.270669	0.255611	1	0.493841	-0.0960242	0.136312	-0.704443	0.485955	0.472034	1	0.76049	-0.097535	0.14446	-0.675168	0.504135	0.490513	1	0.78438
Synpcc7942_2154		hypothetical protein	-0.187178	0.237762	-0.787252	0.43884	0.418199	1	0.649994	-0.262376	0.177416	-1.47888	0.152179	0.13449	1	0.430551	-0.330371	0.276518	-1.19475	0.243857	0.223081	1	0.567429
Synpcc7942_2155		hypothetical protein	-0.14981	0.0780418	-1.91961	0.056643	0.0550312	1	0.191183	-0.210195	0.0734729	-2.86086	0.00477536	0.00450655	1	0.0444963	-0.157828	0.0759398	-2.07833	0.0392362	0.0379594	1	0.205365
Synpcc7942_2156	glnA	L-glutamine synthetase	-0.0952139	0.0645676	-1.47464	0.141398	0.139912	1	0.341084	0.0372075	0.0657626	0.565785	0.571979	0.570537	1	0.812702	0.0181329	0.0669436	0.270869	0.786685	0.785904	1	0.934211
Synpcc7942_2157		hypothetical protein	-0.0562285	0.158268	-0.355273	0.724082	0.717518	1	0.866751	0.00623666	0.146352	0.0426141	0.966202	0.965362	1	0.987855	-0.275057	0.160461	-1.71416	0.0935361	0.085752	1	0.349419
Synpcc7942_2158	apcF	allophycocyanin, beta subunit	0.054644	0.0881144	0.620149	0.536254	0.532827	1	0.747632	-0.0405694	0.0783223	-0.51798	0.60536	0.602325	1	0.829148	-0.0466876	0.0850412	-0.549	0.583954	0.580791	1	0.840713
Synpcc7942_2159		hypothetical protein	-0.0103636	0.048759	-0.212547	0.831779	0.831369	1	0.921695	0.0369492	0.0499905	0.739124	0.460227	0.45912	1	0.756197	-0.0175275	0.0495893	-0.353453	0.723918	0.723264	1	0.905076
Synpcc7942_2160	nhtA	alanine-glyoxylate aminotransferase	0.137121	0.120582	1.13716	0.260071	0.251394	1	0.489995	-0.0462567	0.111427	-0.41513	0.679552	0.673968	1	0.863104	0.268014	0.0988884	2.71026	0.00878928	0.00763901	1	0.0682419
Synpcc7942_2161		hypothetical protein	-0.171607	0.146968	-1.16765	0.247646	0.239045	1	0.476566	-0.239502	0.151474	-1.58114	0.119193	0.112564	1	0.386758	-0.187596	0.162286	-1.15596	0.252357	0.243726	1	0.597687
Synpcc7942_2162		hypothetical protein	0.122642	0.120827	1.01502	0.314239	0.305401	1	0.552782	-0.0935457	0.135302	-0.691386	0.492035	0.484076	1	0.767061	-0.180881	0.12445	-1.45344	0.151399	0.144023	1	0.468263
Synpcc7942_2163		hypothetical protein	-0.125652	0.0757881	-1.65794	0.0990343	0.0970629	1	0.271371	0.0133426	0.075672	0.176322	0.860235	0.859419	1	0.956963	-0.00649038	0.0720639	-0.0900643	0.928334	0.927912	1	0.976312
Synpcc7942_2164		cell death suppressor protein Lls1-like	-0.0385952	0.0414705	-0.930667	0.352476	0.351431	1	0.594485	0.0103579	0.0404897	0.255816	0.798198	0.797769	1	0.923482	-0.0476737	0.0440853	-1.0814	0.280043	0.279	1	0.634239
Synpcc7942_2165		hypothetical protein	0.0232619	0.0724458	0.321094	0.748514	0.747041	1	0.878183	-0.0431064	0.0711637	-0.605735	0.545458	0.543024	1	0.800875	-0.0217888	0.0728432	-0.299119	0.765196	0.763814	1	0.923865
Synpcc7942_2166		hypothetical protein	-0.0587294	0.0639575	-0.918257	0.359292	0.357394	1	0.60078	0.0585226	0.0601041	0.973688	0.33107	0.32916	1	0.666836	-0.0476116	0.054397	-0.875261	0.382198	0.380317	1	0.719955
Synpcc7942_2167		hypothetical protein	0.0287811	0.0813529	0.353781	0.723919	0.722314	1	0.866961	0.0414736	0.0814861	0.508966	0.611403	0.609244	1	0.833048	0.0667537	0.0846634	0.788461	0.43147	0.428683	1	0.749129
Synpcc7942_2168	pcrA	ATP-dependent DNA helicase, Rep family	-0.0522219	0.225605	-0.231475	0.818908	0.810747	1	0.911592	-0.0328096	0.250045	-0.131215	0.896699	0.891983	1	0.969658	-0.0680664	0.248606	-0.273792	0.786587	0.777043	1	0.929676
Synpcc7942_2169		hypothetical protein	-0.0755522	0.0646819	-1.16806	0.243878	0.241872	1	0.48016	-0.0177362	0.0626711	-0.283004	0.777404	0.776478	1	0.911999	0.0261317	0.060536	0.431672	0.666346	0.665007	1	0.880224
Synpcc7942_2170	fur2	putative ferric uptake regulator, FUR family	-0.149594	0.0450193	-3.32288	0.000953788	0.000930658	1	0.0085584	-0.1033	0.0464848	-2.22224	0.0266976	0.0263826	1	0.158127	-0.120958	0.0474877	-2.54714	0.0111484	0.010981	1	0.0879278
Synpcc7942_2171	dpsA	starvation induced DNA binding protein	-0.178357	0.0948147	-1.88111	0.0627544	0.0600704	1	0.203783	-0.215767	0.107429	-2.00847	0.0471858	0.0449366	1	0.231596	-0.205399	0.100499	-2.04378	0.0435026	0.0413681	1	0.220325
Synpcc7942_2172		hypothetical protein	-0.0425485	0.11761	-0.361776	0.719075	0.713088	1	0.864025	-0.0149237	0.135528	-0.110115	0.912768	0.910831	1	0.978087	-0.141921	0.146001	-0.972053	0.335798	0.32517	1	0.681286
Synpcc7942_2173	idiC	hypothetical protein	-0.19499	0.10097	-1.93116	0.0558414	0.0536506	1	0.187777	0.0454718	0.106398	0.427373	0.66988	0.667046	1	0.858284	-0.0277034	0.104102	-0.266118	0.790609	0.788741	1	0.935321
Synpcc7942_2174	idiB	putative transcriptional regulator, Crp/Fnr family	-0.149616	0.0749355	-1.9966	0.047107	0.046027	1	0.16799	-0.152174	0.0737409	-2.06363	0.0402318	0.039256	1	0.210533	0.0297926	0.072733	0.409616	0.682488	0.681001	1	0.886577
Synpcc7942_2175	idiA	transport system substrate-binding protein	-0.192205	0.0642693	-2.99062	0.00301965	0.00291447	1	0.0214414	-0.18033	0.0664898	-2.71215	0.00707865	0.00687133	1	0.061093	-0.161221	0.0667026	-2.417	0.0162575	0.0158687	1	0.112528
Synpcc7942_2176	dpsA	hypothetical protein	-0.102373	0.0471958	-2.16912	0.0306712	0.0302159	1	0.123497	-0.0980342	0.0490562	-1.99841	0.0463594	0.0457622	1	0.233923	0.0444979	0.0462461	0.962198	0.336541	0.335213	1	0.686841
Synpcc7942_2177	natD	integral membrane protein of the ABC-type Nat permease for neutral amino acids NatD	0.00021192	0.0560103	0.00378359	0.996984	0.996973	1	0.997477	0.0913301	0.0553247	1.6508	0.0997633	0.0986179	1	0.357848	0.0233036	0.0549017	0.424461	0.671516	0.670465	1	0.880807
Synpcc7942_2178		hypothetical protein	0.158902	0.107243	1.48171	0.142971	0.136797	1	0.337595	0.288594	0.112665	2.56151	0.0126105	0.0112971	1	0.0865037	0.275887	0.119133	2.31578	0.0235485	0.0214641	1	0.140792
Synpcc7942_2179		putative lipid kinase	0.0929408	0.0613984	1.51373	0.13115	0.129759	1	0.327188	0.0575129	0.0562616	1.02224	0.307494	0.305743	1	0.652945	0.0192721	0.0546562	0.352605	0.724633	0.723675	1	0.905076
Synpcc7942_2180	prxQ-A1	bacterioferritin comigratory protein	-0.0425745	0.0832634	-0.511324	0.609936	0.607146	1	0.793662	-0.0298951	0.0862149	-0.34675	0.729303	0.727272	1	0.890575	-0.0547855	0.0841502	-0.651045	0.516093	0.512819	1	0.791298
Synpcc7942_2181		hypothetical protein	-0.102724	0.0318287	-3.22741	0.00135233	0.00131215	1	0.0112918	0.077754	0.0304644	2.55229	0.0110733	0.0108572	1	0.0841658	0.0294431	0.039995	0.73617	0.46206	0.460844	1	0.765083
Synpcc7942_2182		hypothetical protein	0.434229	0.356144	1.21925	0.242893	0.206016	1	0.439687	-0.144326	0.345734	-0.417449	0.682681	0.658971	1	0.85493	-0.39754	0.430719	-0.922969	0.371657	0.335113	1	0.686841
Synpcc7942_2183	rnhA	RNase HI	-0.110921	0.0614572	-1.80485	0.0723309	0.0710741	1	0.224483	-0.0420078	0.058174	-0.722106	0.470921	0.468951	1	0.76049	-0.0437401	0.0611912	-0.71481	0.47541	0.47345	1	0.773082
Synpcc7942_2184		hypothetical protein	-0.0940842	0.051811	-1.81591	0.070294	0.0693752	1	0.222475	-0.0288987	0.0542825	-0.532376	0.594825	0.593611	1	0.826292	-0.0680178	0.0503441	-1.35106	0.177606	0.176182	1	0.508394
Synpcc7942_2185		hypothetical protein	-0.146014	0.144558	-1.01007	0.317984	0.306152	1	0.552782	-0.137749	0.16429	-0.838447	0.406311	0.394778	1	0.712119	-0.0826609	0.137978	-0.599087	0.552187	0.542365	1	0.810425
Synpcc7942_2186	nha7	probable Na+/H+-exchanging protein	-0.0337082	0.0375744	-0.897105	0.369996	0.369197	1	0.610743	0.00726304	0.0363824	0.19963	0.841832	0.841571	1	0.94803	-0.0673951	0.0386809	-1.74234	0.0819233	0.0814145	1	0.338289
Synpcc7942_2187		hypothetical protein	-0.0413492	0.0813439	-0.508326	0.611834	0.609735	1	0.795454	-0.0208075	0.0816418	-0.254863	0.799113	0.797954	1	0.923482	-0.106089	0.0838998	-1.26448	0.207658	0.204993	1	0.544308
Synpcc7942_2189		hypothetical protein	0.0510036	0.0948085	0.537965	0.59165	0.588121	1	0.784162	0.101509	0.0962447	1.0547	0.293793	0.289221	1	0.635337	-0.0843911	0.0983914	-0.857708	0.392853	0.38836	1	0.722965
Synpcc7942_2190	msrB	Methionine sulfoxide reductase B	-0.143762	0.0862102	-1.66758	0.0974996	0.0950894	1	0.268252	-0.0439804	0.0855854	-0.513877	0.608099	0.605487	1	0.829725	-0.0254487	0.0754952	-0.33709	0.736523	0.734675	1	0.909629
Synpcc7942_2191		hypothetical protein	-0.0951659	0.0524806	-1.81335	0.0705786	0.0697679	1	0.222972	-0.0405921	0.0526891	-0.770407	0.441545	0.440222	1	0.745439	-0.030763	0.0524353	-0.586685	0.557769	0.556628	1	0.824448
Synpcc7942_2192		diguanylate cyclase (GGDEF domain)	-0.0443201	0.0431618	-1.02684	0.305	0.30394	1	0.55091	0.0332954	0.0439691	0.757246	0.449264	0.448269	1	0.747958	-0.0796153	0.0454591	-1.75136	0.0805046	0.079843	1	0.336596
Synpcc7942_2193		metal dependent phosphohydrolase	-0.0799063	0.0370397	-2.15731	0.0313075	0.0310571	1	0.124104	-0.0389379	0.0373695	-1.04197	0.297771	0.297054	1	0.644246	-0.0763201	0.039425	-1.93583	0.0532747	0.0529218	1	0.255222
Synpcc7942_2194		hypothetical protein	-0.590487	0.118324	-4.99044	3.51167e-06	2.60843e-06	0.00459084	4.1824e-05	-0.322274	0.117999	-2.73116	0.00778107	0.00698526	1	0.0615227	-0.0901727	0.120205	-0.750157	0.455388	0.449206	1	0.761256
Synpcc7942_2195	cya2	putative adenylate/guanylate cyclase	-0.084943	0.0344282	-2.46725	0.0138008	0.0136871	1	0.0693524	-0.00224388	0.033738	-0.0665089	0.946987	0.946924	1	0.986653	-0.102772	0.035355	-2.90685	0.00374063	0.0036992	1	0.0398834
Synpcc7942_2196		hypothetical protein	-0.2018	0.0843173	-2.39334	0.0176745	0.0170362	1	0.0815303	0.0811779	0.0772928	1.05026	0.294938	0.292176	1	0.640202	-0.000215108	0.0781567	-0.00275226	0.997807	0.997794	1	0.998947
Synpcc7942_2198		hypothetical protein	0.0154541	0.0787535	0.196234	0.844622	0.843806	1	0.928481	0.137907	0.0809704	1.70318	0.0900577	0.088364	1	0.335569	0.067493	0.079749	0.846318	0.398367	0.395863	1	0.728078
Synpcc7942_2200		hypothetical protein	-0.0497312	0.0839052	-0.592707	0.55434	0.55125	1	0.7604	-0.0182461	0.0892631	-0.204408	0.838333	0.837087	1	0.94658	-0.18027	0.0829558	-2.17309	0.031468	0.0301723	1	0.176885
Synpcc7942_2202	mcrA	HNH nuclease	-0.152873	0.093051	-1.64289	0.103578	0.0998557	1	0.275484	-0.0627465	0.104756	-0.598975	0.550558	0.546189	1	0.803018	-0.129215	0.0917057	-1.40902	0.161963	0.157416	1	0.488087
Synpcc7942_2215	rpl15	50S ribosomal protein L15	-0.167112	0.143334	-1.1659	0.250737	0.237757	1	0.475008	-0.118834	0.14424	-0.823865	0.415027	0.40209	1	0.718617	-0.295668	0.121301	-2.43747	0.0194523	0.0163611	1	0.114956
Synpcc7942_2233		hypothetical protein	-0.0610061	0.0802293	-0.760398	0.44928	0.443063	1	0.672214	-0.00590871	0.108251	-0.0545833	0.956608	0.956011	1	0.987597	-0.0572506	0.0795753	-0.719451	0.473986	0.46792	1	0.768709
Synpcc7942_2236		ATPase	0.00311245	0.0433964	0.0717214	0.942848	0.942742	1	0.971749	-0.012358	0.0439588	-0.281126	0.778714	0.778311	1	0.911999	0.038577	0.043661	0.883557	0.377302	0.37641	1	0.719955
Synpcc7942_2238	glcP	glucose transport protein	-0.125252	0.1117	-1.12133	0.265775	0.258822	1	0.497489	-0.142052	0.127107	-1.11758	0.267363	0.260404	1	0.612182	-0.166895	0.0991801	-1.68275	0.0966387	0.0918592	1	0.363561
Synpcc7942_2239		hypothetical protein	-0.37965	0.110644	-3.43127	0.000837655	0.000747968	1	0.00715912	-0.0903865	0.113053	-0.799508	0.425659	0.421262	1	0.733516	-0.0214435	0.120492	-0.177965	0.859066	0.857736	1	0.957572
Synpcc7942_2240	ycf52	conserved hypothetical protein YCF52	0.401034	0.205566	1.95088	0.0607935	0.0518321	1	0.184071	0.203095	0.184789	1.09907	0.28078	0.263078	1	0.615242	0.297453	0.183241	1.62329	0.11535	0.102394	1	0.392825
Synpcc7942_2241		hypothetical protein	-0.0248833	0.0631144	-0.394256	0.693704	0.692532	1	0.850948	-0.0972738	0.0593925	-1.63781	0.10263	0.101253	1	0.363891	-0.106649	0.061227	-1.74186	0.0826764	0.0814473	1	0.338289
Synpcc7942_2242		histidine kinase	-0.16184	0.052763	-3.0673	0.00233923	0.00226277	1	0.017836	-0.180905	0.0499383	-3.62256	0.000337748	0.000322874	0.563738	0.00462375	-0.137684	0.0500201	-2.75256	0.00624113	0.00607293	1	0.0578315
Synpcc7942_2243	proA	Glutamate-5-semialdehyde dehydrogenase	-0.3846	0.0646941	-5.9449	8.24227e-09	7.23442e-09	1.30147e-05	1.73997e-07	-0.253133	0.0655646	-3.86081	0.000140501	0.000132396	0.233017	0.00212286	-0.201444	0.0685077	-2.94045	0.00355189	0.00342562	1	0.0375817
Synpcc7942_2245	psbZ	photosystem II reaction center protein PsbZ	-0.16609	0.17329	-0.958453	0.354095	0.317452	1	0.563425	0.168666	0.160132	1.05329	0.310049	0.273546	1	0.628117	-0.199014	0.164564	-1.20934	0.246557	0.211491	1	0.549525
Synpcc7942_2246		hypothetical protein	-0.0624667	0.0287961	-2.16928	0.0305426	0.0301762	1	0.123497	0.0856356	0.0269634	3.17599	0.00158756	0.00154997	1	0.0177302	0.0117079	0.032036	0.36546	0.714926	0.714321	1	0.901188
Synpcc7942_2247	mutS	DNA mismatch repair protein	0.0080794	0.032386	0.249472	0.803049	0.802832	1	0.907297	0.0292179	0.0326658	0.894452	0.371303	0.370766	1	0.70199	0.00217981	0.0328842	0.0662875	0.947163	0.947103	1	0.981096
Synpcc7942_2249		S-adenosylmethionine decarboxylase proenzyme	0.0480437	0.106436	0.451384	0.652442	0.649812	1	0.822569	0.207692	0.0964047	2.15438	0.0329993	0.0316122	1	0.178936	0.0787767	0.103474	0.761322	0.447802	0.444132	1	0.757446
Synpcc7942_2250	recF	recombination protein F	-0.25914	0.0748259	-3.46323	0.000716963	0.000649526	1	0.00631353	-0.162411	0.0705569	-2.30185	0.022886	0.02181	1	0.1373	-0.0575219	0.0842921	-0.682412	0.496157	0.492672	1	0.78438
Synpcc7942_2251		hypothetical protein	-0.12549	0.0579087	-2.16703	0.0316322	0.0305587	1	0.12375	-0.114299	0.0643316	-1.77672	0.0774138	0.0755347	1	0.315908	-0.081951	0.0542158	-1.51157	0.132511	0.130047	1	0.442774
Synpcc7942_2253		Glutamate--cysteine ligase, putative	-0.0656294	0.0570595	-1.15019	0.25079	0.249437	1	0.48806	0.0778234	0.0502312	1.54931	0.122143	0.121079	1	0.402026	0.0495462	0.0549093	0.902329	0.367455	0.366087	1	0.715394
Synpcc7942_2254		hypothetical protein	-0.109761	0.0431865	-2.54156	0.0113026	0.0111468	1	0.0580875	-0.074837	0.043988	-1.7013	0.089437	0.0888235	1	0.335658	-0.147629	0.0427683	-3.45183	0.000598527	0.000584181	1	0.00843018
Synpcc7942_2255		hypothetical protein	-0.0100682	0.102425	-0.0982983	0.921944	0.920872	1	0.961508	0.0929927	0.110367	0.842576	0.402009	0.395563	1	0.712849	0.0596776	0.118343	0.504278	0.615469	0.610611	1	0.857911
Synpcc7942_2256		hypothetical protein	0.0262244	0.05497	0.477068	0.633626	0.632524	1	0.815543	0.025095	0.0605471	0.414471	0.678795	0.677811	1	0.865016	0.0135197	0.0540593	0.25009	0.802671	0.802044	1	0.939257
Synpcc7942_2257		hypothetical protein	-0.206948	0.132102	-1.56657	0.130306	0.112372	1	0.298176	0.0407574	0.136772	0.297996	0.768271	0.757959	1	0.908582	-0.139007	0.142252	-0.977191	0.338222	0.316651	1	0.675043
Synpcc7942_2258	avtA	valine--pyruvate transaminase	-0.0269993	0.04744	-0.569125	0.569573	0.568586	1	0.772083	0.039193	0.0482483	0.812318	0.417065	0.415875	1	0.731877	-0.0205523	0.0494144	-0.415917	0.677681	0.676904	1	0.883518
Synpcc7942_2260		hypothetical protein	-0.215444	0.113554	-1.89728	0.061227	0.0579685	1	0.19943	0.0833099	0.11141	0.747779	0.456682	0.450875	1	0.749195	-0.0176211	0.108492	-0.162418	0.871366	0.869714	1	0.960886
Synpcc7942_2261		periplasmic divalent cation tolerance protein	-0.0832931	0.0933744	-0.892034	0.374175	0.369832	1	0.610743	-0.00582753	0.0790261	-0.0737418	0.94134	0.940805	1	0.986055	-0.203057	0.0931742	-2.17932	0.0312778	0.0297757	1	0.175658
Synpcc7942_2262		hypothetical protein	-0.0559424	0.0372056	-1.5036	0.133178	0.132522	1	0.330981	-0.0255532	0.0353872	-0.722103	0.470495	0.469743	1	0.76049	-0.0312202	0.0383312	-0.814485	0.415671	0.41488	1	0.741231
Synpcc7942_2264		transcriptional regulator, LuxR family	-0.202656	0.157709	-1.285	0.204278	0.195325	1	0.422642	-0.344409	0.163566	-2.10563	0.0399026	0.0361062	1	0.197479	0.0495882	0.141198	0.351196	0.726808	0.721515	1	0.904289
Synpcc7942_2266		periplasmic polyamine-binding protein of ABC transporter	0.0386847	0.0491436	0.787178	0.431575	0.430511	1	0.662543	0.147033	0.0473306	3.10652	0.00200786	0.00196029	1	0.022021	0.0585067	0.049869	1.17321	0.241308	0.240222	1	0.594462
Synpcc7942_2267		hypothetical protein	0.123612	0.118513	1.04302	0.301193	0.292371	1	0.537714	0.0714278	0.119156	0.599449	0.551168	0.543838	1	0.801446	0.129191	0.118442	1.09075	0.279815	0.27105	1	0.628541
Synpcc7942_2270		glucanase	0.278427	0.048797	5.70582	2.20842e-08	2.03155e-08	3.64662e-05	4.64778e-07	0.286305	0.0476717	6.00576	4.17128e-09	3.80556e-09	6.94515e-06	1.37293e-07	0.230612	0.048543	4.75068	2.80016e-06	2.63857e-06	0.00476789	7.07136e-05
Synpcc7942_2271		ADP-ribose pyrophosphatase	0.135556	0.0919251	1.47464	0.144048	0.138945	1	0.340289	0.0898329	0.102262	0.878454	0.382203	0.376075	1	0.706223	0.0819442	0.103908	0.788624	0.432552	0.426619	1	0.749129
Synpcc7942_2273		hypothetical protein	-0.0656287	0.0593389	-1.106	0.269548	0.267949	1	0.509809	0.0448602	0.0556521	0.806084	0.420786	0.419233	1	0.732226	0.0183481	0.0604091	0.30373	0.761528	0.760754	1	0.921948
Synpcc7942_2275		hypothetical protein	-0.192114	0.214813	-0.894331	0.376631	0.363427	1	0.605547	0.0458932	0.202187	0.226984	0.821622	0.816692	1	0.931685	-0.127024	0.213764	-0.594227	0.555792	0.544616	1	0.810873
Synpcc7942_2276		hypothetical protein	-0.303532	0.094602	-3.20852	0.00164473	0.00151747	1	0.0127088	-0.147385	0.0940955	-1.56633	0.119466	0.116711	1	0.397281	-0.162259	0.102813	-1.57819	0.116717	0.113991	1	0.413632
Synpcc7942_2277		hypothetical protein	0.344022	0.14656	2.3473	0.0215867	0.0197551	1	0.0908346	0.333448	0.125985	2.64673	0.00992432	0.00890118	1	0.0729197	0.19927	0.133683	1.49062	0.140311	0.134593	1	0.449446
Synpcc7942_2278		hypothetical protein	-0.0969713	0.0589029	-1.64629	0.10083	0.0995138	1	0.275407	-0.0394299	0.0628686	-0.62718	0.531054	0.529458	1	0.790946	-0.143043	0.0626724	-2.2824	0.0232184	0.0226897	1	0.143319
Synpcc7942_2279	amtB	ammonium transporter	-0.0696802	0.0456488	-1.52644	0.127567	0.126699	1	0.321057	-0.0969811	0.0447326	-2.16802	0.030654	0.0302752	1	0.174222	-0.104119	0.0440179	-2.36539	0.018413	0.0181478	1	0.123235
Synpcc7942_2280		TPR repeat	-0.0166233	0.0484898	-0.342821	0.731937	0.731147	1	0.872962	0.00599975	0.0494103	0.121427	0.903422	0.903127	1	0.974276	-0.0409929	0.0472974	-0.866704	0.386691	0.385239	1	0.721986
Synpcc7942_2281		hypothetical protein	-0.10001	0.0381279	-2.623	0.00914125	0.00890454	1	0.0492828	0.0468665	0.0369311	1.26903	0.205371	0.203812	1	0.541573	-0.0177185	0.044108	-0.401707	0.688173	0.687152	1	0.887974
Synpcc7942_2282		GAF sensor signal transduction histidine kinase	-0.0820091	0.047212	-1.73704	0.0829308	0.0823364	1	0.24596	0.0320987	0.0467732	0.686262	0.492832	0.491994	1	0.773664	0.0476202	0.0467447	1.01873	0.308773	0.307836	1	0.663792
Synpcc7942_2283		hypothetical protein	0.019965	0.0718358	0.277926	0.781279	0.780435	1	0.893286	0.0714714	0.0731328	0.977282	0.329292	0.327381	1	0.666836	0.0206498	0.0694294	0.297421	0.766371	0.765473	1	0.924457
Synpcc7942_2284	todF	2-hydroxy-6-oxohepta-24-dienoate hydrolase	-0.0615523	0.0494558	-1.24459	0.214072	0.212729	1	0.449523	0.0650323	0.0472776	1.37554	0.169798	0.168548	1	0.490227	-0.00386194	0.0455859	-0.0847178	0.932532	0.932334	1	0.977473
Synpcc7942_2285	gldA	glycerol dehydrogenase	-0.0498852	0.0496153	-1.00544	0.315302	0.313973	1	0.559367	0.0300481	0.0473316	0.634843	0.525899	0.524761	1	0.790946	-0.0311295	0.0490332	-0.634866	0.525884	0.524746	1	0.797486
Synpcc7942_2288		Phosphatase kdsC	0.241137	0.0731363	3.29709	0.00116185	0.00109043	1	0.00981713	0.0125118	0.0712569	0.175587	0.860801	0.860031	1	0.956963	0.0353897	0.0765313	0.462422	0.644297	0.642446	1	0.869952
Synpcc7942_2292		hypothetical protein	-0.11578	0.0462694	-2.50229	0.0126186	0.012451	1	0.0642902	-0.118897	0.0457874	-2.59671	0.00965544	0.00951839	1	0.0756631	-0.179954	0.0462075	-3.89447	0.000110097	0.000106834	0.188989	0.00185574
Synpcc7942_2293		hypothetical protein	-0.100219	0.126116	-0.794656	0.428816	0.423497	1	0.65616	-0.0510492	0.128661	-0.396772	0.692435	0.689061	1	0.872252	-0.246295	0.128531	-1.91623	0.0583746	0.0555384	1	0.261128
Synpcc7942_2294		hypothetical protein	0.0644065	0.047197	1.36463	0.173068	0.17201	1	0.387369	-0.0235965	0.0467799	-0.504416	0.614222	0.613347	1	0.834153	-0.011999	0.0476793	-0.251662	0.80142	0.80094	1	0.939257
Synpcc7942_2295		hypothetical protein	-0.0329193	0.0638395	-0.515657	0.606451	0.605228	1	0.793437	0.0207969	0.0585849	0.354987	0.722834	0.72193	1	0.88904	-0.0741084	0.0637699	-1.16212	0.246054	0.244453	1	0.598687
Synpcc7942_2296	glnA	L-glutamine synthetase	-0.00760572	0.040653	-0.187089	0.851654	0.851391	1	0.933103	0.056543	0.0389018	1.45348	0.14661	0.145887	1	0.450137	0.00709498	0.0407711	0.17402	0.861908	0.861663	1	0.957756
Synpcc7942_2297	tal	transaldolase/EF-hand domain-containing protein	0.417952	0.0810797	5.15483	5.86942e-07	5.14332e-07	0.000913968	9.59557e-06	0.473264	0.0806085	5.87114	1.68202e-08	1.42432e-08	2.58942e-05	4.52886e-07	0.205293	0.0805917	2.54733	0.0115742	0.0111517	1	0.0885576
Synpcc7942_2298	ruvA	Holliday junction DNA helicase motor protein	-0.00779512	0.0960994	-0.0811152	0.935585	0.93457	1	0.968113	0.155042	0.0873254	1.77545	0.0802331	0.0756091	1	0.315908	-0.0182487	0.104001	-0.175466	0.861227	0.859058	1	0.957572
Synpcc7942_2299	rpsO	30S ribosomal protein S15	0.0498399	0.125557	0.396949	0.695828	0.679084	1	0.846172	0.351011	0.187496	1.8721	0.0766679	0.0614171	1	0.278305	0.084378	0.131693	0.640717	0.529359	0.505727	1	0.787514
Synpcc7942_2300		hypothetical protein	-0.192726	0.072519	-2.65759	0.00924894	0.00847674	1	0.0477548	-0.0267398	0.0739072	-0.361802	0.718312	0.715193	1	0.884078	-0.0502244	0.0983197	-0.510828	0.610669	0.606505	1	0.856135
Synpcc7942_2301		hypothetical protein	-0.0839395	0.0949354	-0.884174	0.378548	0.373816	1	0.613006	-0.0245209	0.0955713	-0.256571	0.797993	0.796023	1	0.923482	0.0735073	0.0896978	0.819499	0.41429	0.409654	1	0.735417
Synpcc7942_2306		Heat shock protein DnaJ-like	0.243761	0.166711	1.46218	0.150077	0.141261	1	0.342385	0.343584	0.152071	2.25937	0.0283427	0.0250545	1	0.152111	0.0721436	0.155487	0.463986	0.644713	0.63736	1	0.869952
Synpcc7942_2307		hypothetical protein	-0.21281	0.165476	-1.28604	0.206011	0.193651	1	0.419987	0.0715898	0.104049	0.68804	0.4955	0.483501	1	0.767061	0.0670276	0.122925	0.545275	0.58867	0.578261	1	0.840713
Synpcc7942_2308	gcvT	glycine cleavage system aminomethyltransferase T	-0.107844	0.063039	-1.71074	0.0882814	0.087008	1	0.255441	-0.121171	0.0660933	-1.83333	0.0678581	0.0667584	1	0.292461	-0.0420776	0.0653768	-0.643617	0.520372	0.518692	1	0.794988
Synpcc7942_2309	2-cys prx	thioredoxin peroxidase	-0.386261	0.101438	-3.80787	0.000265735	0.000221974	0.379132	0.00246026	-0.378056	0.120501	-3.13735	0.0023511	0.00206615	1	0.0227851	-0.429296	0.105409	-4.07268	0.000104777	8.56472e-05	0.151852	0.00154494
Synpcc7942_2317	ctaA	Heavy metal translocating P-type ATPase	0.0259957	0.0428012	0.607358	0.543838	0.543127	1	0.755305	0.0952805	0.0441316	2.15901	0.0312362	0.0309396	1	0.176918	0.0846288	0.043869	1.92913	0.0541757	0.0537526	1	0.25659
Synpcc7942_2318		hypothetical protein	0.036111	0.0609111	0.592847	0.553782	0.552184	1	0.760571	0.00093995	0.0634206	0.0148209	0.988186	0.988138	1	0.995413	-0.00367867	0.0637416	-0.0577122	0.954021	0.953835	1	0.981128
Synpcc7942_2319		putative plasmid maintenance system antidote protein, XRE family	0.192217	0.106338	1.8076	0.0747328	0.0705847	1	0.22371	0.05675	0.0903666	0.627998	0.531939	0.525923	1	0.790946	-0.0335082	0.115913	-0.289081	0.773328	0.770085	1	0.927861
Synpcc7942_2323	grxC	Glutaredoxin, GrxC	-0.0323177	0.158518	-0.203874	0.839297	0.835764	1	0.922865	-0.275859	0.165446	-1.66737	0.101822	0.0944819	1	0.348794	-0.281329	0.152607	-1.84349	0.0713094	0.0652932	1	0.29587
Synpcc7942_2324	gshB	glutathione synthetase	-0.706746	0.061907	-11.4162	2.75501e-24	1.75294e-24	3.24294e-21	1.21797e-22	-0.488704	0.0653968	-7.4729	1.55611e-12	1.23827e-12	2.27965e-09	6.45276e-11	-0.402361	0.0610506	-6.59062	2.87265e-10	2.39011e-10	4.38585e-07	1.06758e-08
Synpcc7942_2325		PBS lyase HEAT-like repeat	0.0986051	0.0697902	1.41288	0.159428	0.156917	1	0.367052	0.16697	0.0701189	2.38124	0.0183039	0.0176134	1	0.11972	0.102761	0.0711733	1.44381	0.15054	0.148084	1	0.472596
Synpcc7942_2326		hypothetical protein	0.00685973	0.0732532	0.0936442	0.925488	0.925073	1	0.961508	0.113869	0.0697678	1.63212	0.104277	0.102357	1	0.366076	0.101346	0.0722567	1.40259	0.162339	0.160005	1	0.491473
Synpcc7942_2328		TPR repeat	0.0410192	0.0454731	0.902055	0.367416	0.366488	1	0.608435	0.0619534	0.0464483	1.33381	0.182808	0.181962	1	0.511784	0.0242706	0.0459842	0.527802	0.597846	0.597136	1	0.847239
Synpcc7942_2329		metal dependent phosphohydrolase	-0.0327378	0.041358	-0.791572	0.428952	0.428041	1	0.660627	0.00227509	0.0422095	0.0538998	0.957035	0.95695	1	0.987741	-0.0379294	0.0419378	-0.904421	0.366169	0.365223	1	0.714452
Synpcc7942_2333	opcA	opcA protein	0.480939	0.0608715	7.9009	3.90865e-14	3.26078e-14	5.95418e-11	1.19945e-12	0.450471	0.0561815	8.01815	1.75931e-14	1.46074e-14	2.7009e-11	9.45689e-13	0.621067	0.0581564	10.6792	3.84607e-23	2.84076e-23	5.30653e-20	5.9214e-21
Synpcc7942_2334	zwf	glucose-6-phosphate 1-dehydrogenase	-0.155492	0.0307543	-5.05595	5.58937e-07	5.35158e-07	0.000949905	9.8427e-06	0.000517923	0.0299103	0.0173159	0.98619	0.986167	1	0.995354	-0.0186267	0.0345902	-0.538497	0.59042	0.589795	1	0.843744
Synpcc7942_2335	fbp	fructose-1,6-bisphosphatase	0.119761	0.0542252	2.20858	0.0277257	0.0273396	1	0.116566	0.185662	0.0488707	3.79904	0.000165984	0.000159876	0.280583	0.00245843	0.0680771	0.0493922	1.3783	0.168822	0.167761	1	0.49991
Synpcc7942_2336		hypothetical protein	-0.115068	0.214836	-0.535609	0.597158	0.580459	1	0.779637	-0.118152	0.170836	-0.691609	0.495819	0.476307	1	0.762416	-0.00863846	0.172906	-0.0499604	0.960567	0.958758	1	0.982066
Synpcc7942_2337		N-acetylmuramoyl-L-alanine amidase, family 2	-0.113109	0.0705067	-1.60423	0.11029	0.108316	1	0.293164	-0.03783	0.0750503	-0.504062	0.614789	0.612812	1	0.834153	-0.154738	0.074057	-2.08945	0.0379714	0.0369124	1	0.201888
Synpcc7942_2338		hypothetical protein	0.0198694	0.0601399	0.330387	0.741312	0.740514	1	0.873713	0.0271014	0.0595721	0.454934	0.649448	0.648402	1	0.851248	-0.0334108	0.0626335	-0.533434	0.594083	0.592903	1	0.845203
Synpcc7942_2344		hypothetical protein	-0.028091	0.0475252	-0.591076	0.554832	0.553669	1	0.76094	0.00321897	0.0490488	0.0656279	0.94771	0.947556	1	0.986653	-0.0186715	0.0479304	-0.389556	0.69709	0.696244	1	0.891623
Synpcc7942_2347		hypothetical protein	-0.150789	0.0512793	-2.94054	0.0035049	0.0034002	1	0.0239804	-0.195461	0.0559705	-3.49221	0.000543466	0.000521377	0.904068	0.00683988	-0.199885	0.0492036	-4.06241	6.05815e-05	5.73515e-05	0.102028	0.00109787
Synpcc7942_2348	queA	S-adenosylmethionine:tRNA ribosyltransferase-isomerase	-0.0307827	0.0654997	-0.469966	0.638677	0.637619	1	0.817617	-0.0556209	0.0637007	-0.873159	0.383186	0.381688	1	0.708562	-0.0331698	0.0645288	-0.514031	0.607561	0.606429	1	0.856135
Synpcc7942_2349	pilT	twitching motility protein	0.0762387	0.0664537	1.14725	0.25273	0.250018	1	0.488405	0.0529382	0.0646884	0.818357	0.414184	0.411509	1	0.728141	0.0303515	0.0639453	0.474647	0.635587	0.633647	1	0.868314
Synpcc7942_2350		translation factor SUA5	0.147153	0.0756491	1.94521	0.0534604	0.0519049	1	0.184071	0.142487	0.072505	1.9652	0.0510798	0.0495677	1	0.245999	0.000487825	0.0698654	0.00698236	0.994437	0.994401	1	0.997767
Synpcc7942_2351		hypothetical protein	-0.123568	0.0539092	-2.29215	0.0240142	0.02252	1	0.100247	0.0606781	0.0659791	0.919656	0.359988	0.354741	1	0.697583	-0.0828724	0.0766053	-1.08181	0.281965	0.276721	1	0.633857
Synpcc7942_2352	lrtA	sigma 54 modulation protein / SSU ribosomal protein S30P	0.0451498	0.187607	0.240662	0.811262	0.805297	1	0.908987	0.140153	0.191429	0.732143	0.469098	0.454923	1	0.754489	0.0470461	0.193233	0.243469	0.809105	0.803075	1	0.939257
Synpcc7942_2354	ytfC	Peptidylprolyl isomerase	0.132168	0.0740604	1.7846	0.0761744	0.0742561	1	0.230255	0.206387	0.0790975	2.60927	0.00991259	0.00943649	1	0.0753313	0.0647601	0.0779151	0.831162	0.407091	0.403994	1	0.731439
Synpcc7942_2355		hypothetical protein	0.155502	0.103996	1.49526	0.138593	0.133574	1	0.33234	0.358518	0.0978952	3.66227	0.0004362	0.000368598	0.641728	0.00508448	0.241593	0.103901	2.32522	0.0224725	0.0208026	1	0.137415
Synpcc7942_2356		transcriptional regulator, Crp/Fnr family	0.0463876	0.0813792	0.570018	0.569308	0.567205	1	0.772083	-0.00128746	0.0798413	-0.0161253	0.987151	0.987081	1	0.995354	0.0140639	0.0790883	0.177825	0.859041	0.85828	1	0.957572
Synpcc7942_2357		hypothetical protein	-0.000966896	0.0406404	-0.0237915	0.981026	0.980995	1	0.993121	0.0825184	0.0366613	2.25083	0.0247275	0.0244902	1	0.149405	0.0169585	0.0381194	0.444879	0.656554	0.656022	1	0.874696
Synpcc7942_2358		nitrilase-like	-0.203824	0.0405586	-5.02542	1.01204e-06	9.01308e-07	0.00159531	1.58024e-05	-0.365598	0.0481874	-7.587	8.17381e-13	6.4369e-13	1.18632e-09	3.55165e-11	-0.416202	0.0499975	-8.32447	7.69877e-15	5.82378e-15	1.08089e-11	5.20257e-13
Synpcc7942_2360	amiA	N-acetylmuramoyl-L-alanine amidase	-0.124457	0.0575551	-2.1624	0.0312967	0.0307529	1	0.12375	0.0404579	0.0557557	0.725628	0.468575	0.467132	1	0.76049	-0.133698	0.0604379	-2.21215	0.0276326	0.0271331	1	0.166345
Synpcc7942_2363		hypothetical protein	0.107988	0.132215	0.816762	0.416521	0.410136	1	0.645027	-0.0502288	0.139835	-0.359201	0.720403	0.716715	1	0.885159	0.173924	0.110984	1.56711	0.121086	0.11607	1	0.416343
Synpcc7942_2364		hypothetical protein	-0.141589	0.0703804	-2.01176	0.0461104	0.0444994	1	0.163688	-0.0634701	0.0844791	-0.751311	0.453692	0.450295	1	0.749195	-0.0485678	0.0917671	-0.529251	0.597446	0.594685	1	0.846116
Synpcc7942_2365	prfC	peptide chain release factor 3	-0.0599994	0.0545592	-1.09971	0.272053	0.270885	1	0.514672	0.0210141	0.0522175	0.402433	0.687559	0.686836	1	0.871484	-0.0704679	0.0538309	-1.30906	0.191191	0.19011	1	0.529055
Synpcc7942_2366		hypothetical protein	0.127286	0.0942393	1.35066	0.180046	0.175073	1	0.390997	0.14244	0.101096	1.40896	0.162146	0.157358	1	0.470071	0.252059	0.104056	2.42233	0.0173386	0.0160972	1	0.113528
Synpcc7942_2367		hypothetical protein	-0.272311	0.0805167	-3.38204	0.000870178	0.000814267	1	0.00759983	-0.0271562	0.0866575	-0.313374	0.754333	0.753003	1	0.906116	-0.0629028	0.0807889	-0.778607	0.43716	0.4346	1	0.753369
Synpcc7942_2368		Secretion protein HlyD	-0.164732	0.080126	-2.05591	0.0414793	0.0400707	1	0.151253	-0.0761183	0.0759537	-1.00217	0.317835	0.314437	1	0.659826	-0.134784	0.0844338	-1.59633	0.112466	0.109961	1	0.406075
Synpcc7942_2369	acrF	Hydrophobe/amphiphile efflux-1 HAE1	-0.06088	0.0522273	-1.16567	0.244489	0.243125	1	0.481552	0.0376651	0.0507176	0.742644	0.458163	0.456861	1	0.754754	0.031767	0.056789	0.559387	0.576233	0.575127	1	0.840295
Synpcc7942_2370		hypothetical protein	-0.194987	0.114825	-1.69811	0.093992	0.0889488	1	0.25879	-0.207276	0.111456	-1.85972	0.0671883	0.0630161	1	0.282819	-0.080134	0.107445	-0.745814	0.458313	0.451254	1	0.761746
Synpcc7942_2372		hypothetical protein	-0.0110833	0.0612492	-0.180954	0.85653	0.855998	1	0.935456	0.0590057	0.0625206	0.943779	0.346071	0.344264	1	0.684878	0.0745251	0.0608717	1.2243	0.221838	0.220109	1	0.561521
Synpcc7942_2373		hypothetical protein	-0.0583437	0.053223	-1.09621	0.273682	0.272313	1	0.51654	0.0400282	0.0493307	0.811425	0.417631	0.4163	1	0.731939	0.0210038	0.0523353	0.401333	0.688401	0.687557	1	0.887974
Synpcc7942_2374		tRNA-i(6)A37 thiotransferase enzyme MiaB	0.0320843	0.0418883	0.765949	0.444006	0.443189	1	0.672214	0.0703465	0.0406291	1.73143	0.0838859	0.0833322	1	0.330638	0.00577278	0.0418276	0.138014	0.890276	0.89008	1	0.964729
Synpcc7942_2376		hypothetical protein	-0.123956	0.0868847	-1.42667	0.156091	0.152642	1	0.360651	-0.112649	0.0955259	-1.17925	0.240471	0.236539	1	0.583878	-0.170959	0.084747	-2.01728	0.045741	0.0439554	1	0.227101
Synpcc7942_2379	thiD	phosphomethylpyrimidine kinase	-0.0570463	0.0581861	-0.980411	0.327941	0.325604	1	0.568217	-0.0726357	0.0601365	-1.20785	0.22838	0.226137	1	0.568923	-0.12598	0.0645584	-1.9514	0.0522558	0.0511287	1	0.247849
Synpcc7942_2380		hypothetical protein	0.698109	0.049905	13.9888	1.05613e-24	3.67525e-25	6.80655e-22	2.7579e-23	0.700202	0.049922	14.0259	8.91479e-25	3.09326e-25	5.76892e-22	4.83579e-23	0.655629	0.0494654	13.2543	3.10668e-23	1.14625e-23	2.14234e-20	2.68795e-21
Synpcc7942_2382	hemN	coproporphyrinogen III oxidase	-0.227644	0.0503338	-4.5227	8.27374e-06	7.78059e-06	0.0136238	0.000115844	-0.138561	0.0512055	-2.70598	0.00713085	0.00696192	1	0.0615227	-0.123902	0.0487387	-2.54218	0.0114301	0.0111877	1	0.0885576
Synpcc7942_2384	nifJ	Pyruvate:ferredoxin (flavodoxin) oxidoreductase	-0.00765	0.0263139	-0.290721	0.77131	0.771128	1	0.888597	0.00600118	0.0264668	0.226744	0.820658	0.820513	1	0.93192	0.0359707	0.0264487	1.36002	0.174057	0.173704	1	0.507019
Synpcc7942_2385		dihydroorotate dehydrogenase 2	-0.0163783	0.0474272	-0.345336	0.730001	0.729382	1	0.87248	0.0559254	0.0477003	1.17243	0.241638	0.240516	1	0.586747	-0.00684805	0.0467888	-0.146361	0.883702	0.883426	1	0.964672
Synpcc7942_2386	hypD	hydrogenase expression/formation protein HypD	-0.152679	0.0738874	-2.06637	0.040088	0.0390178	1	0.149854	-0.125428	0.0728749	-1.72115	0.0867782	0.0850764	1	0.330638	-0.103862	0.0684126	-1.51818	0.130557	0.128476	1	0.439895
Synpcc7942_2387		hypothetical protein	-0.23177	0.0541604	-4.27932	2.50357e-05	2.346e-05	0.0408438	0.000322555	-0.108201	0.0547995	-1.97448	0.0492169	0.0484275	1	0.242915	-0.0470444	0.0548185	-0.858185	0.391456	0.389796	1	0.724017
Synpcc7942_2388	oxdC	Oxalate decarboxylase	-0.205731	0.0931338	-2.20898	0.0293701	0.0277301	1	0.117166	-0.147241	0.0841048	-1.75068	0.082949	0.0797966	1	0.326512	-0.0300915	0.0912705	-0.329695	0.742293	0.739696	1	0.909947
Synpcc7942_2389		Heat shock protein DnaJ-like	-0.0354878	0.0565819	-0.627193	0.531028	0.529487	1	0.744616	-0.0751881	0.0543209	-1.38415	0.167381	0.165795	1	0.485872	0.0605219	0.0556323	1.08789	0.27755	0.275751	1	0.633857
Synpcc7942_2390		5-oxoprolinase (ATP-hydrolyzing)	-0.1177	0.0271415	-4.33655	1.56018e-05	1.53477e-05	0.026751	0.000214867	-0.061525	0.02687	-2.28973	0.0221979	0.022086	1	0.137652	-0.0971549	0.0275313	-3.52888	0.000431999	0.000427213	0.748904	0.00646331
Synpcc7942_2391		oxidoreductase-like	-0.113285	0.0685288	-1.65311	0.100222	0.0979989	1	0.273174	-0.0483992	0.073177	-0.661399	0.509285	0.506485	1	0.783965	-0.0270485	0.0679528	-0.398048	0.691113	0.689174	1	0.887974
Synpcc7942_2392		hypothetical protein	-0.00697054	0.154494	-0.0451186	0.964196	0.963398	1	0.983852	0.151954	0.154503	0.983505	0.33019	0.319558	1	0.660231	0.0593536	0.149705	0.39647	0.69348	0.687007	1	0.887974
Synpcc7942_2395		hypothetical protein	-0.0244699	0.0930993	-0.262836	0.793592	0.789865	1	0.899142	0.0785835	0.0984736	0.798016	0.428061	0.419586	1	0.732226	-0.0167238	0.126207	-0.13251	0.895032	0.893102	1	0.964729
Synpcc7942_2396	yqeG	HAD-superfamily phosphatase subfamily IIIA	0.10461	0.136138	0.768414	0.445589	0.436462	1	0.668411	-0.108444	0.127348	-0.851552	0.398224	0.388777	1	0.709617	-0.108029	0.151065	-0.715118	0.477617	0.468775	1	0.768709
Synpcc7942_2397		hypothetical protein	0.494974	0.079053	6.26129	9.87584e-09	6.93473e-09	1.24825e-05	1.68955e-07	0.492165	0.0812368	6.05841	2.4923e-08	1.78167e-08	3.23729e-05	5.57067e-07	0.370626	0.0804752	4.60547	1.22563e-05	9.89361e-06	0.0177491	0.000223619
Synpcc7942_2398		Holliday junction resolvase-like protein	-0.0530248	0.130127	-0.407486	0.684913	0.680211	1	0.846246	0.167368	0.122806	1.36286	0.177357	0.170642	1	0.492498	0.0335801	0.119408	0.281221	0.779383	0.775991	1	0.929418
Synpcc7942_2399		hypothetical protein	0.0278963	0.129948	0.214672	0.830914	0.827203	1	0.919332	-0.0125226	0.121795	-0.102817	0.918528	0.916718	1	0.981313	0.0816182	0.123575	0.660476	0.512042	0.502693	1	0.787514
Synpcc7942_2401	hspA	heat shock protein Hsp20	0.115817	0.0664853	1.742	0.0832755	0.0813745	1	0.245038	0.0884207	0.0657013	1.3458	0.180119	0.177421	1	0.504629	-0.0472958	0.0619021	-0.764042	0.445877	0.443045	1	0.75697
Synpcc7942_2402		hypothetical protein	-0.119762	0.0398225	-3.00738	0.00291658	0.00279138	1	0.0207803	0.017897	0.0368029	0.486293	0.627205	0.625642	1	0.840004	-0.0248358	0.048107	-0.516261	0.60615	0.604516	1	0.854613
Synpcc7942_2403		hypothetical protein	-0.170998	0.0921874	-1.85489	0.0658092	0.0636569	1	0.209878	-0.025459	0.0855226	-0.297687	0.766403	0.764565	1	0.908992	0.00678163	0.0893405	0.0759077	0.939606	0.939117	1	0.979806
Synpcc7942_2404		hypothetical protein	-0.187584	0.0684533	-2.74032	0.00666903	0.00639249	1	0.0384987	-0.108349	0.0718466	-1.50805	0.133051	0.131052	1	0.42225	-0.0303821	0.0686006	-0.442884	0.658308	0.656647	1	0.874908
Synpcc7942_2405		hypothetical protein	-0.0568427	0.141831	-0.400778	0.689666	0.685616	1	0.848875	0.095716	0.141719	0.675394	0.501398	0.495523	1	0.777259	0.024718	0.138829	0.178046	0.859143	0.857222	1	0.957572
Synpcc7942_2407		hypothetical protein	0.0244429	0.0804847	0.303696	0.761712	0.760311	1	0.884828	-0.0499465	0.0789482	-0.63265	0.52777	0.52527	1	0.790946	0.0624319	0.0837667	0.745306	0.457064	0.45434	1	0.762374
Synpcc7942_2408		hypothetical protein	-0.0244447	0.0702749	-0.347844	0.72839	0.726715	1	0.870017	-0.0577552	0.0797231	-0.724447	0.469793	0.466945	1	0.76049	-0.06601	0.0752715	-0.87696	0.381753	0.378704	1	0.719955
Synpcc7942_2410		adenosine deaminase	-0.010339	0.0313753	-0.329526	0.741832	0.741545	1	0.87383	-0.00332669	0.0310138	-0.107265	0.914602	0.914503	1	0.980348	-0.0686956	0.0326056	-2.10686	0.0353941	0.0351829	1	0.195181
Synpcc7942_2412	phb	SPFH domain, Band 7 family protein	-0.287275	0.248879	-1.15427	0.267712	0.230181	1	0.46835	-0.477322	0.263503	-1.81145	0.0915735	0.0668834	1	0.292461	-0.199783	0.268683	-0.743565	0.469436	0.434226	1	0.753369
Synpcc7942_2413		hypothetical protein	-0.258192	0.158426	-1.62973	0.11121	0.101634	1	0.279569	-0.0953684	0.166385	-0.573181	0.569813	0.559045	1	0.809075	0.00670476	0.122011	0.0549519	0.956457	0.955236	1	0.981245
Synpcc7942_2414		hypothetical protein	-0.075453	0.0636295	-1.18582	0.236605	0.234965	1	0.472954	-0.0822701	0.0610879	-1.34675	0.179048	0.177528	1	0.504629	-0.0241881	0.0648774	-0.372827	0.709533	0.70856	1	0.898755
Synpcc7942_2416	srrA	two component transcriptional regulator, winged helix family	-0.0284675	0.0575366	-0.494771	0.621097	0.619929	1	0.804279	-0.0218247	0.0572027	-0.381533	0.703058	0.702112	1	0.877523	-0.0600503	0.0557515	-1.07711	0.282234	0.280626	1	0.63475
Synpcc7942_2417	srrA	transcriptional regulator, ABC transporter	0.160156	0.0649499	2.46584	0.0141714	0.0138616	1	0.0693524	0.333053	0.0608014	5.47772	8.4916e-08	7.72249e-08	0.000139854	2.19506e-06	0.215918	0.0610531	3.53656	0.000462665	0.00044343	0.776889	0.00665499
Synpcc7942_2418	lrrA	transcriptional regulator	-0.00182427	0.0475272	-0.0383838	0.969399	0.969324	1	0.987752	0.0126349	0.0511435	0.247049	0.804985	0.804518	1	0.924802	-0.00807306	0.0485623	-0.166241	0.868043	0.867723	1	0.959817
Synpcc7942_2419		hypothetical protein	0.0940282	0.0828502	1.13492	0.258295	0.254726	1	0.492645	0.133202	0.0728136	1.82935	0.0694154	0.067347	1	0.292461	0.0386552	0.0750212	0.515257	0.607163	0.604455	1	0.854613
Synpcc7942_2421	ftr1	high-affinity iron transporter	-0.0170735	0.0415017	-0.411394	0.680957	0.680315	1	0.846246	-0.0182039	0.0408797	-0.445305	0.656289	0.655604	1	0.853759	-0.0405278	0.0416257	-0.973625	0.330705	0.329677	1	0.683061
Synpcc7942_2422		hypothetical protein	0.0362467	0.0586532	0.617984	0.537041	0.535613	1	0.7493	-0.044258	0.0517561	-0.855126	0.393144	0.391485	1	0.709617	-0.0279099	0.0583171	-0.478589	0.632569	0.631375	1	0.867736
Synpcc7942_2424		hypothetical protein	-0.00250572	0.0581479	-0.0430921	0.965658	0.965527	1	0.984953	-0.00339787	0.0595091	-0.0570983	0.954507	0.954333	1	0.987597	-0.0486047	0.0630716	-0.770628	0.441568	0.439826	1	0.753702
Synpcc7942_2425	ycf39	chaperon-like protein for quinone binding in photosystem II	-0.224381	0.0590618	-3.7991	0.000188165	0.000174937	0.300192	0.0020384	0.00846803	0.0602042	0.140655	0.888272	0.887722	1	0.96716	-0.12129	0.0619688	-1.95727	0.051586	0.0504426	1	0.245793
Synpcc7942_2427		3-mercaptopyruvate sulfurtransferase	-0.0829489	0.0547409	-1.5153	0.130735	0.129369	1	0.326644	-0.0286435	0.0502897	-0.569569	0.569391	0.568014	1	0.811123	0.00753625	0.0539158	0.139778	0.888928	0.888534	1	0.964729
Synpcc7942_2428		biopolymer transport ExbD like protein	-0.324474	0.0658348	-4.92861	1.58887e-06	1.42068e-06	0.00250751	2.37965e-05	-0.10588	0.0705645	-1.50046	0.134872	0.133036	1	0.426624	-0.101819	0.0693917	-1.46731	0.143664	0.141778	1	0.461763
Synpcc7942_2429	exbB2	biopolymer transport ExbB like protein	-0.241562	0.0825048	-2.92786	0.00394919	0.00369601	1	0.0257315	-0.0875802	0.0881976	-0.993	0.32232	0.318808	1	0.660231	0.0131397	0.0819438	0.16035	0.872822	0.871903	1	0.961889
Synpcc7942_2430		N(2),N(2)-dimethylguanosine tRNA methyltransferase	-0.008392	0.0520801	-0.161136	0.872075	0.871698	1	0.943381	-0.0243181	0.051218	-0.474796	0.635217	0.63421	1	0.844286	0.0670931	0.0504293	1.33044	0.184207	0.182904	1	0.515208
Synpcc7942_2431		hypothetical protein	-0.0491248	0.0221168	-2.22115	0.0264569	0.0263719	1	0.113212	0.0152675	0.0223274	0.683799	0.494184	0.493941	1	0.776033	-0.03761	0.0230743	-1.62995	0.103276	0.103081	1	0.393364
Synpcc7942_2432		hypothetical protein	0.00689909	0.0657721	0.104894	0.916571	0.916094	1	0.961181	0.0174447	0.0651784	0.267646	0.789264	0.788082	1	0.919429	-0.00597393	0.071787	-0.0832174	0.933767	0.933387	1	0.977473
Synpcc7942_2435		hypothetical protein	0.0333133	0.119259	0.279336	0.780635	0.778023	1	0.892704	-0.125556	0.115935	-1.08298	0.281741	0.275911	1	0.628501	-0.0108013	0.116364	-0.0928238	0.926252	0.925353	1	0.976312
Synpcc7942_2436	msrA	peptide methionine sulfoxide reductase	-0.246864	0.254236	-0.971004	0.343746	0.315591	1	0.561183	-0.0862104	0.201596	-0.427638	0.673722	0.655792	1	0.853759	-0.206461	0.212228	-0.972826	0.342863	0.314702	1	0.673183
Synpcc7942_2440	pnp	polynucleotide phosphorylase/polyadenylase	-0.124483	0.0677168	-1.83828	0.0682353	0.066037	1	0.215217	-0.00349763	0.0633647	-0.0551984	0.956063	0.955707	1	0.987597	-0.0238821	0.0676253	-0.353153	0.724528	0.722387	1	0.904671
Synpcc7942_2444	pstS	Phosphate binding protein	-0.176989	0.0959391	-1.8448	0.0737924	0.0650946	1	0.213119	-0.0727681	0.0884172	-0.823008	0.416239	0.401416	1	0.718617	-0.134486	0.10315	-1.3038	0.201062	0.18703	1	0.524252
Synpcc7942_2445	sphX	Phosphate binding protein	-0.149604	0.0941566	-1.58888	0.113902	0.111669	1	0.296973	-0.0840601	0.0841686	-0.998711	0.319322	0.316314	1	0.660231	-0.196972	0.0943557	-2.08755	0.0382952	0.0371097	1	0.202377
Synpcc7942_2447		hypothetical protein	-0.0675582	0.110819	-0.609626	0.543379	0.539366	1	0.752306	-0.071453	0.106341	-0.671922	0.503055	0.498807	1	0.778692	-0.115695	0.103705	-1.11562	0.26704	0.262307	1	0.6182
Synpcc7942_2448	hflX	GTP-binding protein HflX	-0.113028	0.043155	-2.61912	0.00908115	0.00893364	1	0.0492828	-0.0460451	0.0425908	-1.0811	0.280168	0.279135	1	0.630153	-0.0988213	0.0431233	-2.2916	0.0223406	0.0220542	1	0.141406
Synpcc7942_2450	pilQ	general secretion pathway protein D	-0.090947	0.0370423	-2.45522	0.0143223	0.0141722	1	0.0705229	-0.0237476	0.0384565	-0.617518	0.537094	0.536463	1	0.794684	-0.267805	0.0382264	-7.00577	5.78665e-12	5.37289e-12	9.91299e-09	3.14986e-10
Synpcc7942_2451	pilO	putative type IV pilus assembly protein PilO	-0.119861	0.0536677	-2.23338	0.0262392	0.0257186	1	0.110915	0.0292795	0.0578061	0.506511	0.612859	0.611613	1	0.834153	-0.244694	0.0561872	-4.35498	1.81236e-05	1.69468e-05	0.0303009	0.000357216
Synpcc7942_2452		Tfp pilus assembly protein PilN-like	-0.182072	0.0576024	-3.16084	0.00170883	0.00165392	1	0.0136685	-0.0699154	0.0557155	-1.25487	0.210355	0.208963	1	0.550958	-0.210777	0.05587	-3.77264	0.000189292	0.000180931	0.318981	0.00297742
Synpcc7942_2453	pilM	type IV pilus assembly protein PilM	-0.0869714	0.0403161	-2.15724	0.031441	0.0310922	1	0.124104	0.0186896	0.0432968	0.431663	0.666164	0.665515	1	0.858284	-0.21797	0.0412006	-5.29046	1.79596e-07	1.69503e-07	0.000309174	5.99978e-06
Synpcc7942_2454	apt	adenine phosphoribosyltransferase	0.0820597	0.0557246	1.47259	0.141724	0.140543	1	0.341084	0.0603206	0.0552742	1.0913	0.275864	0.274437	1	0.628501	0.0359959	0.054409	0.66158	0.508659	0.507397	1	0.787514
Synpcc7942_2456		hypothetical protein	-0.0098975	0.0746602	-0.132567	0.894703	0.893988	1	0.953452	0.0692618	0.0794502	0.871764	0.384652	0.381416	1	0.708562	-0.123602	0.0882824	-1.40007	0.16344	0.160589	1	0.491473
Synpcc7942_2458	comE	ComEC/Rec2-related protein	-0.0137919	0.0345711	-0.398943	0.690036	0.689659	1	0.850948	0.0625905	0.0331219	1.8897	0.0591403	0.0588155	1	0.269775	-0.023179	0.0326618	-0.709667	0.478106	0.477542	1	0.776315
Synpcc7942_2459		hypothetical protein	-0.155189	0.146898	-1.05645	0.295071	0.286261	1	0.534706	-0.136087	0.148569	-0.915985	0.363404	0.354621	1	0.697583	-0.0726901	0.136377	-0.53301	0.596029	0.589256	1	0.843744
Synpcc7942_2461		hypothetical protein	-0.0434165	0.0958044	-0.453179	0.651058	0.648762	1	0.822567	0.0249057	0.0927958	0.268393	0.788756	0.787302	1	0.919091	-0.00115228	0.0872803	-0.0132021	0.989484	0.989409	1	0.995245
Synpcc7942_2462	xylB	probable sugar kinase	-0.0398016	0.0660389	-0.6027	0.547189	0.54566	1	0.756841	-0.00984824	0.0592477	-0.166221	0.868101	0.867602	1	0.961383	0.0277976	0.0650035	0.427632	0.669243	0.668055	1	0.880224
Synpcc7942_2464		N-acetylmannosamine-6-phosphate 2-epimerase	-0.284397	0.0709658	-4.00752	8.15449e-05	7.58509e-05	0.130994	0.000948642	-0.21734	0.0733087	-2.96472	0.00332976	0.00319311	1	0.0325374	-0.22482	0.0716331	-3.13849	0.00190718	0.00182064	1	0.0218944
Synpcc7942_2465		hypothetical protein	0.350632	0.125555	2.79266	0.0068862	0.00600636	1	0.0368233	0.421831	0.140059	3.01181	0.00371557	0.00318114	1	0.0325374	0.395378	0.137523	2.87499	0.00547982	0.00474691	1	0.0471175
Synpcc7942_2466		two component transcriptional regulator, winged helix family	0.101944	0.0515073	1.97921	0.0485565	0.0478821	1	0.173077	0.0593338	0.0532376	1.11451	0.265806	0.264365	1	0.616853	0.103698	0.0510251	2.03229	0.0428601	0.0422371	1	0.221028
Synpcc7942_2469		hypothetical protein	0.0644298	0.118018	0.545933	0.586179	0.582613	1	0.78126	0.176633	0.10358	1.70529	0.0908643	0.0878384	1	0.334929	0.0886023	0.105722	0.838066	0.403747	0.399283	1	0.729146
Synpcc7942_2470		hypothetical protein	0.555122	0.0618354	8.97742	1.74888e-17	1.40263e-17	2.57523e-14	6.41789e-16	0.536329	0.0569927	9.41048	6.83666e-19	5.38228e-19	1.0011e-15	5.93951e-17	0.522388	0.0638945	8.17579	5.50406e-15	4.563e-15	8.47348e-12	4.28009e-13
Synpcc7942_2474		hypothetical protein	-0.146349	0.0986574	-1.4834	0.140853	0.136946	1	0.337595	-0.0894984	0.0858565	-1.04242	0.299524	0.294737	1	0.642192	-0.196127	0.0918302	-2.13576	0.0349379	0.0331741	1	0.189163
Synpcc7942_2476		hypothetical protein	-0.00717289	0.0984128	-0.0728858	0.942006	0.941536	1	0.97104	0.0222358	0.0884614	0.251361	0.80192	0.800347	1	0.923482	0.0751914	0.103003	0.729989	0.466671	0.463068	1	0.766442
Synpcc7942_2477	sulA	hypothetical protein	-0.0571254	0.065102	-0.877476	0.380945	0.37919	1	0.619113	0.0832622	0.0624508	1.33325	0.183483	0.181873	1	0.511784	0.00680351	0.064141	0.106071	0.915598	0.915288	1	0.971824
Synpcc7942_2478	psb28-2	photosystem II reaction center W protein	0.0386704	0.0995367	0.388504	0.698401	0.695542	1	0.852835	0.148135	0.0966342	1.53295	0.128186	0.124436	1	0.410476	-0.0301282	0.0983361	-0.30638	0.7599	0.75758	1	0.921526
Synpcc7942_2479		pilin-like protein	-0.0371501	0.116617	-0.318566	0.750896	0.747579	1	0.878183	-0.0550243	0.105815	-0.520007	0.604513	0.599544	1	0.829148	-0.135485	0.095105	-1.42459	0.158215	0.152583	1	0.479072
Synpcc7942_2480		Prolyl 4-hydroxylase, alpha subunit	-0.206334	0.252356	-0.817632	0.420234	0.40291	1	0.637855	-0.193694	0.184182	-1.05164	0.301649	0.283815	1	0.634276	-0.0368768	0.258226	-0.142808	0.887429	0.883194	1	0.964672
Synpcc7942_2481		hypothetical protein	0.00831907	0.0553036	0.150426	0.88052	0.880135	1	0.94639	0.104201	0.0531013	1.9623	0.0505569	0.0498139	1	0.245999	0.0400992	0.0560594	0.715297	0.474925	0.473492	1	0.773082
Synpcc7942_2482		hypothetical protein	-0.329436	0.143861	-2.28995	0.0253307	0.0229717	1	0.101162	-0.34227	0.149579	-2.28823	0.0254368	0.0230708	1	0.142371	-0.176348	0.13687	-1.28843	0.202235	0.194687	1	0.535531
Synpcc7942_2483		hypothetical protein	-0.165507	0.0761555	-2.17328	0.0308082	0.0300094	1	0.123497	-0.0781594	0.0728565	-1.07279	0.284521	0.282196	1	0.633254	-0.0138173	0.0678662	-0.203596	0.838854	0.838084	1	0.951018
Synpcc7942_2484		hypothetical protein	0.032551	0.0602889	0.539918	0.589767	0.588044	1	0.784162	0.0400419	0.0632197	0.633377	0.527106	0.525192	1	0.790946	-0.146875	0.0688341	-2.13375	0.0339037	0.0330875	1	0.189163
Synpcc7942_2485		hypothetical protein	-0.0932107	0.0867541	-1.07442	0.284806	0.280436	1	0.526099	-0.0142776	0.0809157	-0.176451	0.86024	0.858976	1	0.956963	-0.220908	0.0896214	-2.4649	0.0151323	0.0142382	1	0.105995
Synpcc7942_2486		hypothetical protein	-0.0988612	0.0559941	-1.76557	0.0781799	0.0774307	1	0.235429	0.0471349	0.0517021	0.911664	0.362458	0.361246	1	0.699674	-0.257803	0.05246	-4.91429	1.27026e-06	1.1949e-06	0.00216994	3.67481e-05
Synpcc7942_2487		hypothetical protein	-0.268871	0.155229	-1.73209	0.0895486	0.0826971	1	0.246645	0.0439662	0.115973	0.379106	0.706247	0.700015	1	0.876654	0.0136292	0.137797	0.0989075	0.921615	0.919873	1	0.973502
Synpcc7942_2488		hypothetical protein	-0.0737154	0.067522	-1.09172	0.276127	0.273809	1	0.517732	-0.029607	0.0625143	-0.473603	0.636244	0.63461	1	0.844286	-0.00930927	0.0687985	-0.135312	0.892487	0.891969	1	0.964729
Synpcc7942_2489		hypothetical protein	-0.274169	0.0873085	-3.14024	0.00225671	0.00200871	1	0.0162428	0.0646294	0.0947703	0.681958	0.496942	0.491978	1	0.773664	0.0201723	0.0819	0.246304	0.805984	0.803784	1	0.939501
Synpcc7942_2490	miaA	tRNA delta(2)-isopentenylpyrophosphate transferase	-0.557484	0.053941	-10.3351	3.42954e-22	2.6334e-22	4.86652e-19	1.70354e-20	-0.329016	0.0543849	-6.04976	3.52216e-09	3.17943e-09	5.80564e-06	1.16953e-07	-0.251101	0.0515396	-4.872	1.63439e-06	1.52588e-06	0.00276184	4.27246e-05
Synpcc7942_2492	livF	ATPase	-0.0647271	0.0797242	-0.811887	0.417966	0.415068	1	0.648134	0.103	0.0741145	1.38974	0.166384	0.16376	1	0.48304	-0.00465189	0.0720113	-0.0645995	0.948567	0.948246	1	0.981096
Synpcc7942_2493	natA	ATPase	0.0804839	0.0738228	1.09023	0.27693	0.274321	1	0.517732	0.15739	0.0743425	2.11709	0.0354941	0.0345066	1	0.191791	0.0325951	0.0836046	0.389872	0.697048	0.695478	1	0.891623
Synpcc7942_2494	livM	putative branched-chain amino acid ABC transporter, permease protein	-0.0531272	0.0502806	-1.05661	0.291361	0.289983	1	0.536313	-0.0447424	0.0523311	-0.854988	0.393098	0.391746	1	0.709617	-0.0530009	0.0490062	-1.08151	0.280156	0.278783	1	0.634239
Synpcc7942_2495	natD	integral membrane protein of the ABC-type Nat permease for neutral amino acids NatD	-0.105472	0.0593326	-1.77765	0.0763084	0.0754259	1	0.232346	0.0338087	0.0561209	0.602427	0.54727	0.546061	1	0.803018	-0.00140512	0.0576456	-0.0243752	0.980567	0.980508	1	0.99054
Synpcc7942_2496	livJ	branched-chain amino-acid ABC transport system periplasmic binding protein	0.0778985	0.0488698	1.594	0.111882	0.110724	1	0.296573	0.133027	0.0530941	2.5055	0.0127032	0.0124176	1	0.0931817	0.0737787	0.0516762	1.42771	0.154309	0.152977	1	0.479072
Synpcc7942_2498		Band 7 protein	-0.0293028	0.0568901	-0.515078	0.606807	0.60575	1	0.793567	-0.00448227	0.0560798	-0.0799267	0.936339	0.936152	1	0.984981	-0.0230352	0.054092	-0.425853	0.670464	0.669552	1	0.880224
Synpcc7942_2499		Band 7 protein	0.0513029	0.0550468	0.931987	0.352007	0.350469	1	0.59348	0.0300221	0.0564074	0.532238	0.59491	0.593732	1	0.826292	-0.0352526	0.0605985	-0.581741	0.561128	0.559876	1	0.827799
Synpcc7942_2500		hypothetical protein	0.0476622	0.0793652	0.600542	0.548926	0.546436	1	0.756841	0.0799914	0.0831909	0.961541	0.337615	0.334611	1	0.672645	-0.00833634	0.0796064	-0.10472	0.916719	0.916201	1	0.971824
Synpcc7942_2502		hypothetical protein	-0.165487	0.0464311	-3.56415	0.000418228	0.000400595	0.67941	0.00415203	-0.0650682	0.0500462	-1.30016	0.194442	0.192998	1	0.524731	-0.180231	0.0496773	-3.62803	0.000330233	0.000315859	0.554964	0.00493793
Synpcc7942_2504		hypothetical protein	0.599776	0.131747	4.55247	1.67357e-05	1.32868e-05	0.0231721	0.000187414	0.623165	0.132235	4.71256	8.97816e-06	7.03137e-06	0.012551	0.000143379	0.951773	0.128347	7.41564	6.75259e-11	4.11207e-11	7.5662e-08	2.08493e-09
Synpcc7942_2505		Caffeoyl-CoA O-methyltransferase	0.0551288	0.076787	0.717944	0.473634	0.471226	1	0.698225	0.114313	0.0746861	1.53058	0.127462	0.125403	1	0.412006	0.0552104	0.0772353	0.714834	0.47555	0.473146	1	0.773082
Synpcc7942_2506	par	phosphoadenosine phosphosulfate reductase	-0.201887	0.100797	-2.00292	0.0513708	0.0459272	1	0.167952	0.0130437	0.0995624	0.131011	0.896364	0.893803	1	0.969866	0.00102643	0.123684	0.00829881	0.993416	0.993252	1	0.997506
Synpcc7942_2507		hypothetical protein	-0.15176	0.107255	-1.41495	0.161931	0.154937	1	0.363328	-0.183327	0.0883885	-2.0741	0.0420977	0.0387537	1	0.209516	-0.0519119	0.0902768	-0.575031	0.567287	0.560708	1	0.828259
Synpcc7942_2508	ndbB	type 2 NADH dehydrogenase NdbB	-0.115142	0.0447488	-2.57307	0.0107405	0.010359	1	0.0548969	0.0745905	0.043287	1.72316	0.0862708	0.0845536	1	0.330638	0.0274483	0.0513241	0.534803	0.593329	0.591479	1	0.843814
Synpcc7942_2511		hypothetical protein	0.189866	0.0712444	2.66499	0.0087235	0.00815766	1	0.0463751	0.0946663	0.0649436	1.45767	0.147459	0.143954	1	0.447115	0.00935139	0.0702776	0.133063	0.894359	0.893438	1	0.964729
Synpcc7942_2512		hypothetical protein	0.428628	0.0320534	13.3723	6.5592e-36	5.0016e-36	9.30298e-33	5.51942e-34	0.421147	0.0301287	13.9783	1.13395e-38	8.46863e-39	1.58533e-35	3.17743e-36	0.342056	0.0308503	11.0876	3.93687e-26	3.23472e-26	6.05215e-23	1.01139e-23
Synpcc7942_2515		putative DNA helicase	-0.0149878	0.0323294	-0.463597	0.643049	0.642648	1	0.820278	0.033918	0.0323854	1.04732	0.295231	0.29465	1	0.642192	-0.0130405	0.0318848	-0.408989	0.682645	0.682283	1	0.887631
Synpcc7942_2516		hypothetical protein	-0.0071488	0.184192	-0.0388117	0.969267	0.968277	1	0.987221	-0.106239	0.203657	-0.521658	0.605291	0.593595	1	0.826292	-0.163978	0.189516	-0.865246	0.392968	0.377942	1	0.719955
Synpcc7942_2517		hypothetical protein	0.573269	0.107182	5.34856	4.11682e-07	3.28452e-07	0.000585629	6.55505e-06	0.608387	0.0949925	6.40458	2.83045e-09	2.0878e-09	3.8165e-06	7.99331e-08	0.478974	0.103074	4.64689	8.47499e-06	7.09539e-06	0.0127575	0.000167729
Synpcc7942_2518	glgA	glycogen synthase	-0.123273	0.0515222	-2.39262	0.0202368	0.0178818	1	0.0842983	0.00717678	0.057089	0.125712	0.900427	0.898425	1	0.970319	-0.0481559	0.0759738	-0.633849	0.528855	0.520568	1	0.795914
Synpcc7942_2519		diguanylate cyclase/phosphodiesterase	-0.123238	0.0591544	-2.08333	0.0380565	0.0373763	1	0.144872	0.00512592	0.0565265	0.0906818	0.927805	0.927548	1	0.981313	-0.0279828	0.0554414	-0.504727	0.614116	0.612853	1	0.857911
Synpcc7942_2520		hypothetical protein	0.0766541	0.0773982	0.990386	0.323539	0.320142	1	0.56528	0.189041	0.0736555	2.56656	0.0112246	0.0106682	1	0.083044	0.123263	0.0770759	1.59924	0.111817	0.109318	1	0.405979
Synpcc7942_2521	gpsA	Nucleotide binding protein, PINc	-0.0593697	0.0676844	-0.877155	0.381516	0.378789	1	0.618997	-0.127763	0.0701246	-1.82194	0.0700454	0.0684562	1	0.2954	-0.0427376	0.0784385	-0.544855	0.586496	0.584348	1	0.843744
Synpcc7942_2523		hypothetical protein	-0.0432935	0.213514	-0.202767	0.840526	0.835456	1	0.922865	-0.0178719	0.202535	-0.0882409	0.930203	0.927958	1	0.981313	0.120251	0.17512	0.686679	0.496942	0.483199	1	0.778921
Synpcc7942_2525	clpPII	ATP-dependent Clp protease proteolytic subunit ClpP	-0.207748	0.0630951	-3.29261	0.00124889	0.0011479	1	0.0100629	-0.0920631	0.0625871	-1.47096	0.143484	0.140496	1	0.439283	-0.101549	0.0666673	-1.52323	0.129895	0.127032	1	0.438881
Synpcc7942_2526	clpX	ATP-dependent protease ATP-binding subunit	-0.101972	0.0398108	-2.56141	0.0114182	0.0108361	1	0.0567837	0.0257823	0.0433202	0.595158	0.552641	0.54975	1	0.803217	0.0204826	0.0519556	0.394233	0.693973	0.691856	1	0.890207
Synpcc7942_2527		esterase-like	-0.0376434	0.0713507	-0.527583	0.598362	0.596417	1	0.788246	-0.116423	0.0667616	-1.74386	0.0826893	0.0810717	1	0.328559	-0.105344	0.069826	-1.50866	0.132933	0.130886	1	0.443217
Synpcc7942_2528		hypothetical protein	-0.101996	0.0859971	-1.18603	0.237789	0.233866	1	0.471755	0.0599087	0.0888778	0.674057	0.501481	0.497885	1	0.778692	-0.0775559	0.0867009	-0.894523	0.372708	0.368698	1	0.716995
[truncated: 111 more rows]
