# Supplementary material for: An unexpected role for leucyl aminopeptidase in UV tolerance revealed by a genome-wide fitness assessment in a model cyanobacterium
Source: Proc Natl Acad Sci U S A. 2022 Nov 2;119(45):e2211789119. doi: 10.1073/pnas.2211789119 (PMC9659335; doi:10.1073/pnas.2211789119)
Supplement: Supplementary File [file pnas.2211789119.sd03.xlsx]

## Sheet: Dataset S3
Wavelength (nm)	Irradiance (W/m2/nm)
260	0
261	0
262	0
263	0
264	0
265	0
266	0
267	0
268	0
269	0
270	0
271	0
272	0
273	0
274	0
275	0
276	0
277	0
278	0
279	0
280	0
281	0
282	0
283	0
284	0
285	0
286	0
287	0
288	0
289	0.0003
290	0.0003
291	0.0006
292	0.0006
293	0.0012
294	0.0018
295	0.0026
296	0.0052
297	0.0095
298	0.0083
299	0.011
300	0.0149
301	0.0201
302	0.033
303	0.0357
304	0.0412
305	0.0496
306	0.06
307	0.0714
308	0.085
309	0.0989
310	0.1156
311	0.1339
312	0.1789
313	0.2613
314	0.216
315	0.2142
316	0.2365
317	0.2594
318	0.2846
319	0.3086
320	0.3371
321	0.3644
322	0.3935
323	0.4215
324	0.449
325	0.4745
326	0.4969
327	0.5195
328	0.5433
329	0.5659
330	0.5877
331	0.6102
332	0.6274
333	0.6491
334	0.6731
335	0.68
336	0.6879
337	0.6974
338	0.707
339	0.7137
340	0.7195
341	0.7227
342	0.7244
343	0.7263
344	0.7238
345	0.7236
346	0.7168
347	0.714
348	0.7091
349	0.6996
350	0.6919
351	0.6854
352	0.6772
353	0.6678
354	0.6566
355	0.6417
356	0.625
357	0.6151
358	0.6005
359	0.586
360	0.5688
361	0.5539
362	0.5351
363	0.5183
364	0.5317
365	0.678
366	0.5628
367	0.4653
368	0.4299
369	0.4139
370	0.3947
371	0.3807
372	0.3647
373	0.3476
374	0.3323
375	0.3169
376	0.3073
377	0.2899
378	0.2803
379	0.2662
380	0.2494
381	0.2359
382	0.2238
383	0.2096
384	0.1969
385	0.1859
386	0.1761
387	0.1665
388	0.1558
389	0.1462
390	0.1369
391	0.1303
392	0.123
393	0.1158
394	0.1102
395	0.1036
396	0.0982
397	0.0937
398	0.0899
399	0.0858
400	0.0858
